# Supplementary material for: Single-Cell RNA Sequencing Reveals Multiple Pathways and the Tumor Microenvironment Could Lead to Chemotherapy Resistance in Cervical Cancer
Source: Front Oncol. 2021 Nov 26;11:753386. doi: 10.3389/fonc.2021.753386 (PMC8662819; doi:10.3389/fonc.2021.753386)
Supplement: Supplementary file 1 [file DataSheet_1.xlsx]

## Sheet: Cluster0
	p_val	avg_logFC	pct.1	pct.2	p_val_adj
LUM	0	2.99651	0.972	0.185	0
PTGDS	0	2.84526	0.907	0.135	0
DCN	0	2.75599	0.975	0.133	0
SFRP4	0	2.52923	0.875	0.084	0
MGP	0	2.43885	0.966	0.18	0
SFRP1	0	2.33738	0.879	0.06	0
COL1A2	0	2.33531	0.98	0.144	0
FBLN1	0	2.29511	0.945	0.179	0
COL3A1	0	2.26764	0.965	0.139	0
COL1A1	0	2.21759	0.968	0.197	0

## Sheet: Cluster1
	p_val	avg_logFC	pct.1	pct.2	p_val_adj
NTS	0	4.20675	0.723	0.103	0
KRT17	0	2.89968	0.953	0.264	0
S100A9	0	2.87083	0.778	0.24	0
S100A2	0	2.81119	0.875	0.217	0
KRT6A	0	2.75026	0.864	0.129	0
S100A8	0	2.48245	0.49	0.193	0
LY6D	0	2.4274	0.355	0.094	0
SFN	0	2.33017	0.929	0.09	0
KRT14	0	2.30756	0.534	0.128	0
KRT5	0	2.27352	0.782	0.133	0

## Sheet: Cluster2
	p_val	avg_logFC	pct.1	pct.2	p_val_adj
GNLY	0	2.50388	0.259	0.024	0
CCL5	0	2.34863	0.503	0.042	0
CD69	0	2.11564	0.814	0.127	0
PTPRC	0	2.09323	0.95	0.142	0
PDE3B	0	1.95659	0.697	0.232	0
ICOS	0	1.95612	0.614	0.017	0
BICDL1	0	1.94933	0.744	0.233	0
CD247	0	1.9477	0.796	0.053	0
STAT4	0	1.94738	0.781	0.09	0
CDC42SE2	0	1.91452	0.95	0.489	0

## Sheet: Cluster3
	p_val	avg_logFC	pct.1	pct.2	p_val_adj
IL1B	0	3.02932	0.595	0.041	0
G0S2	0	2.87638	0.596	0.111	0
CXCL8	0	2.78556	0.686	0.2	0
CCL3L3	0	2.70456	0.531	0.046	0
HLA-DRA	0	2.40583	0.897	0.31	0
SPP1	0	2.37027	0.304	0.021	0
FCER1G	0	2.20745	0.821	0.048	0
TYROBP	0	2.03354	0.822	0.042	0
SLC16A10	0	1.9794	0.574	0.072	0
BCL2A1	0	1.97278	0.792	0.082	0

## Sheet: Cluster4
	p_val	avg_logFC	pct.1	pct.2	p_val_adj
RGS5	0	2.18765	0.6	0.064	0
MYL9	0	1.95647	0.912	0.27	0
CALD1	0	1.79173	0.977	0.448	0
ID4	0	1.49776	0.893	0.277	0
COL4A1	0	1.48737	0.844	0.298	0
TPM2	0	1.46771	0.917	0.384	0
MT1A	0	1.46126	0.462	0.057	0
CRISPLD2	0	1.44466	0.837	0.303	0
PPP1R14A	0	1.37731	0.667	0.036	0
COL4A2	0	1.35951	0.903	0.354	0

## Sheet: Cluster5
	p_val	avg_logFC	pct.1	pct.2	p_val_adj
ZNF385D	0	2.45469	0.833	0.074	0
MCTP1	0	2.43985	0.933	0.267	0
TM4SF1	0	2.41356	0.912	0.141	0
ACKR1	0	2.26862	0.666	0.013	0
ADAMTS9	0	2.25749	0.863	0.145	0
RAPGEF4	0	1.95486	0.814	0.075	0
MAGI1	0	1.91953	0.88	0.27	0
SASH1	0	1.89143	0.868	0.282	0
AC007319.1	0	1.87908	0.79	0.157	0
AL357075.4	0	1.83661	0.74	0.111	0

## Sheet: Cluster6
	p_val	avg_logFC	pct.1	pct.2	p_val_adj
BANK1	0	2.61712	0.98	0.086	0
MS4A1	0	1.97297	0.919	0.006	0
HLA-DQA1	0	1.92752	0.971	0.17	0
HLA-DRA	0	1.92326	0.993	0.32	0
EBF1	0	1.86179	0.917	0.204	0
CD74	0	1.81524	0.996	0.465	0
MEF2C	0	1.81084	0.877	0.172	0
CD83	0	1.75396	0.971	0.433	0
PLCG2	0	1.66247	0.869	0.163	0
FNBP1	0	1.65675	0.976	0.695	0

## Sheet: Cluster7
	p_val	avg_logFC	pct.1	pct.2	p_val_adj
IGLC3	0	6.14722	0.814	0.242	0
IGHG2	0	5.95929	0.87	0.191	0
IGHG1	0	5.68331	0.889	0.166	0
IGHG4	0	5.66373	0.794	0.185	0
AC244205.1	0	4.56154	0.573	0.081	0
JCHAIN	0	3.71872	0.858	0.033	0
MZB1	0	2.96992	0.951	0.032	0
IGLL5	0	2.87033	0.424	0.01	0
ST6GAL1	0	2.06514	0.891	0.187	0
SEC11C	0	1.68472	0.835	0.256	0

## Sheet: Cluster8
	p_val	avg_logFC	pct.1	pct.2	p_val_adj
TPSB2	0	5.21192	0.994	0.011	0
TPSAB1	0	4.75726	0.994	0.006	0
CPA3	0	2.91626	0.954	0.002	0
HPGDS	0	2.6217	0.943	0.012	0
LTC4S	0	2.18268	0.902	0.091	0
MS4A2	0	2.16877	0.874	0.001	0
IL1RL1	0	1.77765	0.799	0.022	0
HDC	0	1.76705	0.822	0.008	0
KIT	0	1.6304	0.764	0.018	0
CTSG	0	1.58748	0.316	0.001	0
