# Supplementary material for: Single-Cell RNA Sequencing Reveals Multiple Pathways and the Tumor Microenvironment Could Lead to Chemotherapy Resistance in Cervical Cancer
Source: Front Oncol. 2021 Nov 26;11:753386. doi: 10.3389/fonc.2021.753386 (PMC8662819; doi:10.3389/fonc.2021.753386)
Supplement: Supplementary file 3 [file DataSheet_3.zip]

Archive with 10 entries (9 files):
- Cluster0 DE_result.tsv
- Cluster1 DE_result.tsv
- Cluster3 DE_result.tsv
- Cluster5 DE_result.tsv
- Cluster6+7 DE_result.tsv
- CLuster2 DE_result.tsv
- sample comparisons/
- sample comparisons/table1 DE_result.tsv
- sample comparisons/table2 DE_result.tsv
- sample comparisons/table3 DE_result.tsv
