# Supplementary material for: Single-Cell RNA Sequencing Reveals Multiple Pathways and the Tumor Microenvironment Could Lead to Chemotherapy Resistance in Cervical Cancer
Source: Front Oncol. 2021 Nov 26;11:753386. doi: 10.3389/fonc.2021.753386 (PMC8662819; doi:10.3389/fonc.2021.753386)
Supplement: Supplementary file 3 [file DataSheet_3.zip › Cluster0 DE_result.tsv]

selected_genes	pvalue	mean.1	mean.2	log2ratio	FDR
DPM1	3.1785538656335e-26	1.56561679790026	0.980526665191414	-0.675102370386964	5.59477925553757e-26
FUCA2	3.09317782317398e-13	0.77007874015748	1.0314228811684	0.421558082575235	4.3194586993084e-13
ANKIB1	5.89108540870994e-112	3.20446194225722	1.31577782695287	-1.28416622957664	3.52638719755843e-111
CYP51A1	0.718703142467511	3.03490813648294	2.81433945563178	-0.108856496438733	0.728211087703682
RAD52	1.70299599050678e-167	1.44619422572178	4.96702810356274	1.78012158852314	2.06782480635925e-166
BAD	1.2412602985173e-06	0.769816272965879	0.618942243859261	-0.314709376571083	1.51983788139831e-06
LAP3	4.51661638025112e-48	1.9496062992126	0.78955521132994	-1.30407075930544	1.11404897834931e-47
CD99	6.86660710635163e-10	13.7354330708661	11.4292985173711	-0.26516553886389	9.01364773749607e-10
HECW1	7.52606827042792e-205	1.98713910761155	0.112414250940474	-4.14379602539111	1.46451895268848e-203
MAD1L1	0.0804685391085788	1.56272965879265	1.29984509847311	-0.265728515203504	0.0858886997739235
LASP1	0.722991498354675	1.5488188976378	1.39676919672494	-0.149074812276547	0.732307767238187
TMEM176A	1.41347562484185e-57	1.32020997375328	2.13100243416685	0.690764838747613	4.0019447311873e-57
KLHL13	8.98581305167093e-11	1.52992125984252	1.00885151582208	-0.600743551732055	1.20011730763877e-10
CFLAR	2.36879214523698e-93	2.48792650918635	1.07988493029431	-1.20406627957741	1.11866911269927e-92
TFPI	1.34217834272837e-06	2.06587926509186	2.53772958619164	0.296782405439629	1.64306832365969e-06
RBM5	1.59348013863952e-51	2.43385826771654	1.37862358928967	-0.820016550958334	4.09967715255491e-51
ARF5	0.0043970719050831	0.425984251968504	0.486169506527993	0.190659310584986	0.00490900907511987
FKBP4	1.43341119999466e-24	0.592125984251968	0.922770524452312	0.640067756642913	2.45856976995926e-24
KDM1A	0.142192283679776	3.5010498687664	4.0416021243638	0.207139690970203	0.14989530663543
RBM6	7.54677962584663e-120	8.38713910761155	4.70170391679575	-0.83499509439211	5.0317479335723e-119
NDUFAB1	7.65848688890575e-43	2.66666666666667	1.5240097366674	-0.807165379258037	1.74558568005811e-42
SLC25A13	5.85196933058477e-66	1.31391076115486	0.516928524009737	-1.34583057609863	1.88258830268785e-65
ST7	1.87077679211738e-226	11.3713910761155	3.53573799513167	-1.68532547429344	4.8591393722214e-225
CDC27	3.47573884220095e-183	4.0753280839895	1.40252268200929	-1.53889210536663	5.10173558803648e-182
DVL2	1.84211931610996e-15	0.746456692913386	1.05310909493251	0.496524430250758	2.68410263279046e-15
UPF1	6.8009391171014e-38	0.986614173228346	0.473777384377075	-1.05827667894783	1.43971687758908e-37
SLC25A5	5.77086370667698e-44	3.58687664041995	5.33392343438814	0.572468986829506	1.33832064377672e-43
MCUB	5.23596463909668e-91	3.99186351706037	1.65722504978978	-1.26829286271259	2.3987463768377e-90
POLR2J	1.28041238529447e-22	2.10761154855643	1.34432396547909	-0.64872813831449	2.11830063410389e-22
RPAP3	2.88932901814636e-19	0.865354330708661	0.587740650586413	-0.558111299613782	4.51618303359664e-19
COPZ2	6.25667889131724e-05	2.3007874015748	1.74109316220403	-0.402134280536443	7.37954584338187e-05
PRKAR2B	1.10489334453406e-59	2.36640419947507	0.951759238769639	-1.31402794351789	3.23719119188155e-59
CREBBP	1.32045613846468e-50	8.28556430446194	5.8119052887807	-0.511588765440897	3.36967320426655e-50
KMT2E	4.9303219306485e-73	21.7871391076115	13.2480637309139	-0.717695248900511	1.76475393730942e-72
IBTK	1.17987631452069e-37	0.969816272965879	0.485063067050232	-0.999539125363306	2.48802721600657e-37
MYCBP2	8.03615217392912e-12	3.53307086614173	2.79862801504758	-0.33620294591171	1.0940741359857e-11
ZFX	7.36380953178594e-91	4.08267716535433	1.87231688426643	-1.12469086445393	3.37098836343979e-90
LAMP2	2.23547127795139e-07	3.53569553805774	4.05687098915689	0.19837337643478	2.78455075364504e-07
REX1BD	2.32382164586721e-21	3.88110236220472	2.68776277937597	-0.530060671832633	3.76525915714964e-21
TMEM98	0.0116162325512018	3.78425196850394	3.40097366674043	-0.154060315965622	0.0127870597495632
AP2B1	7.54786744714564e-169	2.32939632545932	0.752821420668289	-1.6295765377937	9.33560251123148e-168
CACNA1G	6.69998702727873e-31	0.647244094488189	1.10356273511839	0.769786843971956	1.27025460174431e-30
TNFRSF12A	3.28723579931019e-120	6.51391076115486	2.7116618720956	-1.26434666102448	2.20651086124484e-119
RALA	4.53022363581021e-166	5.95380577427821	2.12967470679354	-1.48317907307859	5.42355831669944e-165
BAIAP2L1	1.62155643675917e-36	0.764829396325459	1.16574463376853	0.608041908901683	3.37179886989185e-36
KDM7A	2.55392972123997e-272	3.92230971128609	0.79685771188316	-2.2993094148097	1.13859523542445e-270
ETV1	1.05906024266014e-163	1.43438320209974	0.307590174817438	-2.22134917223872	1.25036084775725e-162
PHTF2	2.5256103109062e-24	2.049343832021	1.25293206461607	-0.709853862947458	4.3108559992439e-24
FARP2	9.5022987230629e-28	3.09606299212598	2.15379508740872	-0.52355382662892	1.71190387730934e-27
GGCT	1.70391271577184e-45	1.39265091863517	0.639079442354503	-1.12376649263184	4.03455194768964e-45
DBF4	1.42512287482402e-43	1.04566929133858	0.478867005974773	-1.12672970753158	3.28080310373746e-43
IFRD1	0.20275288742419	11.8212598425197	10.3542819207789	-0.191156293161252	0.21235023658347
GTF2IRD1	7.91836622669931e-09	3.51706036745407	2.66076565611861	-0.402528645606452	1.01664130320872e-08
VPS41	9.19874825442989e-43	0.969553805774278	0.441248063730914	-1.13573101587456	2.0918660857238e-42
ADIPOR2	1.62665997627702e-84	3.59212598425197	1.66851073246293	-1.10627698316759	6.8338021788178e-84
MARK4	7.64998456862513e-07	2.17270341207349	1.6862137641071	-0.365703810139925	9.40737089604087e-07
CCDC124	3.0025410399104e-50	1.21916010498688	0.556760345209117	-1.13075923368105	7.62959598997224e-50
PAFAH1B1	3.57582766243513e-291	11.3307086614173	4.01637530427086	-1.49627210386866	1.97796244957291e-289
AC005747.1	0	20.2459317585302	4.08984288559416	-2.30751471314817	0
TKTL1	1.02262070590031e-305	0.015748031496063	1.72250497897765	6.77319283988227	6.56896354521339e-304
LUC7L	1.11522087260542e-55	2.80314960629921	1.58242974109316	-0.824907297890788	3.05191456387759e-55
TEAD3	0.00718230980874738	1.16430446194226	0.975215755698163	-0.255675028174593	0.00795902778658076
MYLIP	1.45001659027136e-98	3.51522309711286	6.53042708563842	0.893561091892298	7.34724267199415e-98
PSMB1	3.97405488219506e-38	5.8	3.48174374861695	-0.736242873645118	8.43674622112057e-38
JARID2	2.16588807949294e-39	4.49055118110236	2.23434388138969	-1.00704129178881	4.69490449352673e-39
CDK11A	3.74259568164218e-26	1.11863517060367	0.596592166408497	-0.906922655891164	6.57789544046201e-26
CYTH3	3.87864032788431e-101	6.31653543307087	3.12635538836026	-1.01465168317752	2.02720886428529e-100
SYPL1	2.93541317791068e-14	3.01994750656168	2.38150033193184	-0.342652722719784	4.18124900449175e-14
SPAG9	1.93980266488606e-276	23.7275590551181	9.31599911484842	-1.34878128501567	9.19712787303914e-275
AASS	0.000141643397266797	2.76876640419948	2.37618942243859	-0.22059349338521	0.000165527710342693
SS18L2	0.00569724038812131	0.961942257217848	0.814782031422881	-0.239536130961587	0.00633686726468753
CRY1	4.39579735895678e-264	19.8055118110236	8.00818765213543	-1.30635429794575	1.76244922298039e-262
NFIX	3.06177507853335e-11	3.45748031496063	2.87452976322195	-0.266395068802773	4.12424900093759e-11
ST3GAL1	1.07409737212367e-57	5.21758530183727	2.52157556981633	-1.04905681958896	3.04684601190257e-57
IL32	3.98704036185212e-206	5.10708661417323	1.30294312901084	-1.97072641241027	7.93952637390152e-205
PKD1	3.31321214465999e-21	0.753805774278215	0.473113520690418	-0.67200645539288	5.34371742769945e-21
SEC62	4.14678848784817e-06	5.36587926509186	4.51892011506971	-0.247836540175879	5.02799156208747e-06
RPS20	6.70216041097473e-23	17.6018372703412	19.878955521133	0.175515932439326	1.11342342311354e-22
CSDE1	3.05414054818792e-51	6.33490813648294	4.04934720070812	-0.6456343503269	7.84749919779554e-51
UBE3C	6.96906076947393e-153	2.13490813648294	0.61363133436601	-1.79872993371297	7.17813259255815e-152
REV3L	4.54694729088969e-11	6.2488188976378	5.12547023677805	-0.285899157836782	6.10552104198135e-11
BAZ1B	5.74984221931219e-33	3.44041994750656	2.25824297410932	-0.607383954912997	1.12547697962552e-32
RANBP9	1.01666044962657e-161	5.99763779527559	2.39566275724718	-1.3239695676655	1.17476393154142e-160
ZNF207	7.69369901357973e-46	5.0501312335958	3.43704359371542	-0.555152728240395	1.83335292808637e-45
UQCRC1	5.51329132613123e-46	1.52335958005249	0.731799070590839	-1.05773703316595	1.31745609529232e-45
STARD3NL	1.94691420947884e-44	1.30183727034121	0.618720955963709	-1.07318831918912	4.55041685736565e-44
CD9	4.88822862064765e-10	4.57270341207349	5.15578667846869	0.173145224960031	6.43789192675244e-10
NISCH	2.69187665267217e-14	0.90262467191601	0.56959504315114	-0.664189621596408	3.84076215024207e-14
IDS	2.97208684211336e-64	3.19238845144357	1.664527550343	-0.939523460735433	9.26199624141117e-64
LRRC23	4.71683771192557e-145	0.813910761154856	2.38614737773844	1.55174062400744	4.35523778841474e-144
SCMH1	1.11037485130505e-254	3.54356955380577	0.730250055321974	-2.27874089932421	4.14586210106023e-253
FYN	5.48786785430869e-27	8.5249343832021	5.14870546581102	-0.7274789872643	9.77766852419926e-27
HIVEP2	1.56495107179146e-87	12.1351706036745	5.9893781810135	-1.0187162560416	6.80918987828273e-87
MRC2	7.71263662201829e-48	5.3007874015748	3.10754591723833	-0.770430970908314	1.89220908336498e-47
NME1-NME2	6.46450751320649e-21	19.0818897637795	13.0214649258686	-0.551312292825462	1.03647256800579e-20
TSPAN9	6.24254892126328e-46	4.00944881889764	2.27196282363355	-0.819464694176668	1.48993157233827e-45
BTBD7	9.28942277268956e-95	5.58582677165354	2.68909050674928	-1.05465252044458	4.45028160738151e-94
ABHD5	0.00961412541457707	2.68320209973753	2.70126134100465	0.00967750112874086	0.010626232234354
AKAP8L	4.7907017618091e-34	1.42152230971129	2.47267094489931	0.798633522088713	9.54943354189108e-34
MBTD1	2.11680264719066e-48	3.46719160104987	1.91170612967471	-0.858906796630232	5.24938937912702e-48
UTP18	9.89664119611114e-40	2.29055118110236	1.28346979420226	-0.835645456209485	2.16012183067475e-39
RNF216	3.39529520041378e-44	3.69422572178478	2.47953086966143	-0.575204832747517	7.89240993279063e-44
TTC19	4.49642258499619e-49	3.91312335958005	2.48351405178137	-0.655937681713409	1.12344744971841e-48
PTBP1	2.00221638731666e-10	1.9007874015748	1.41048904624917	-0.430401716988644	2.656872656115e-10
PIK3C2A	5.3499043610375e-172	2.94199475065617	0.816109758796194	-1.84995957366409	6.88800186483578e-171
PLAUR	0.073684237324881	5.86141732283465	5.52777163089179	-0.0845515435753071	0.0787740933748817
RABGAP1	1.03106502308706e-67	2.22913385826772	1.00066386368666	-1.15552581716569	3.39370933769812e-67
DCN	8.34041993134113e-34	87.6905511811024	107.562071254702	0.294676138554663	1.65754054124524e-33
CEP68	2.57808731506721e-05	1.72309711286089	1.32462934277495	-0.379415291572467	3.07231071618023e-05
MAP4K3	8.97514579972862e-184	8.24225721784777	3.71099800840894	-1.15123226002662	1.34043802518947e-182
TMEM159	6.11093314448642e-07	1.73832020997375	2.0526665191414	0.239805402462478	7.52405494747771e-07
ERCC1	8.02294397399024e-240	15.1280839895013	4.96614295198053	-1.60703158245704	2.59076039462798e-238
ELOVL5	5.64216553370879e-245	12.8619422572178	4.41203806151804	-1.54359137587145	1.89361218530204e-243
MAP4K5	1.3993201094882e-140	11.9860892388451	6.021243637973	-0.99322762063704	1.22037055972007e-139
PSMC4	2.39126385828133e-42	1.16089238845144	0.526001327727373	-1.14209589824654	5.41524271773035e-42
MVP	5.44831421510994e-32	1.6249343832021	0.861031201593273	-0.916244038260626	1.05163906691654e-31
NUB1	5.30057135058946e-06	1.01364829396325	0.834919229918124	-0.27984862343086	6.41263937797113e-06
PGM3	7.16340491410071e-53	1.55328083989501	0.643062624474441	-1.2722875528514	1.88189010364282e-52
CLK1	0.881097403845685	5.29212598425197	5.29409161318876	0.000535753799848133	0.885693402418664
HEBP1	0.227685390889024	1.9251968503937	1.87408718743085	-0.0388178956802221	0.238003941412254
GPRC5A	2.18958654553655e-05	10.211811023622	8.09714538614738	-0.334753458270713	2.61507197581674e-05
MAMLD1	5.08174723776983e-112	3.61259842519685	0.791768090285461	-2.18988706397539	3.04802791148965e-111
UFL1	0.00205955997952228	0.888713910761155	0.770081876521354	-0.20670722644987	0.00232674192845426
CAPN1	1.51267093565646e-08	1.10708661417323	0.844877185217969	-0.389954551680073	1.93050548378801e-08
MDH1	0.276710284902195	1.6750656167979	1.6021243637973	-0.0642314705990634	0.287740163969663
SLC30A9	1.26205922232819e-61	0.992913385826772	0.37065722504979	-1.4215822401072	3.805927205547e-61
YAF2	4.8617526382073e-126	6.07191601049869	2.54724496570038	-1.25321412622509	3.57686086953823e-125
ZMYND11	1.09922554568265e-111	4.39212598425197	2.00708121265767	-1.1298204436239	6.56021319671144e-111
DPEP1	1.61875382954007e-105	0.60997375328084	3.10798849302943	2.34916209131891	8.95410683117813e-105
BID	6.94859651609395e-64	1.2251968503937	0.444788670059748	-1.46182161893138	2.15641119933222e-63
RGPD5	8.06484571104683e-285	9.25144356955381	3.54149148041602	-1.3853214256456	4.15339554118912e-283
GLT8D1	8.13323539922852e-17	1.26062992125984	0.836468245186988	-0.591762133419297	1.21439510809776e-16
ATP2C1	6.73307196256648e-16	5.37742782152231	4.24762115512281	-0.340261157153476	9.89261483137534e-16
IGF1	3.63462578896521e-115	0.246719160104987	1.1732684222173	2.24959144901194	2.28560573297665e-114
RALBP1	4.52871722741467e-38	2.08792650918635	1.32927638858154	-0.651429825982259	9.60744201582928e-38
RUFY3	5.89571109219709e-157	10.1286089238845	4.41336578889135	-1.19848481522744	6.43893566083828e-156
CNTN1	1.2523142445922e-105	3.4997375328084	1.11484841779155	-1.65039916433311	6.94644874391254e-105
WWTR1	1.28778217273434e-99	11.4317585301837	5.48727594600575	-1.05888531474175	6.61497050723555e-99
TTC27	1.26417940524153e-07	0.976902887139108	1.32839123699934	0.443393053277427	1.58360406100082e-07
PHLDB1	1.83147676978285e-66	2.06561679790026	0.911484841779155	-1.18028206881691	5.95603822682784e-66
SNAI2	5.29099823861812e-15	1.24146981627297	1.65589732241646	0.415564032261018	7.64966686290045e-15
ZRANB1	0.0515033631271859	2.16404199475066	2.04425757911042	-0.0821515067661117	0.0553482805040131
MNAT1	6.4423669779775e-90	2.06141732283465	0.801283469794202	-1.36325198048054	2.90685047782761e-89
SAMD4A	2.5248515501863e-40	30.4984251968504	20.8692188537287	-0.547358149593576	5.55765039086697e-40
SERPINB1	0.141212097253774	0.962992125984252	1.00685992476212	0.064267081434559	0.148888293151085
SPAST	3.85739434766123e-19	1.03228346456693	0.635096260234565	-0.70079200867018	6.02301982042033e-19
OSBPL5	0.000374130060347146	2.0241469816273	1.37552555875194	-0.557331107112571	0.000431727444565163
AQR	7.47906600302187e-36	1.29107611548556	0.662535959283027	-0.962503392955231	1.5359209454126e-35
RTF2	1.69691169628715e-13	1.45564304461942	1.01394113741978	-0.521682717025123	2.38133673329092e-13
SLC45A4	0.00370246263668494	0.995800524934383	1.05642841336579	0.0852663283799818	0.0041420434066584
RNF10	2.69503810281424e-17	4.16194225721785	3.1201593272848	-0.415637248760222	4.07083631509792e-17
RNH1	0.624305038395891	4.21338582677165	3.98008408940031	-0.0821811202484724	0.636016081067028
NDUFS1	5.29013927635553e-16	1.07034120734908	0.701482628900199	-0.609591494280146	7.78406207806599e-16
RB1CC1	1.35139985535155e-51	15.3188976377953	10.9984509847311	-0.478012133564316	3.4813552116732e-51
ERP44	3.99185282153732e-16	2.83464566929134	2.02810356273512	-0.483037085801264	5.88096886704413e-16
AKAP11	6.19888022195326e-47	0.982677165354331	0.428634653684443	-1.19696904027047	1.50353676191428e-46
DERA	5.96262279671664e-18	0.961679790026247	0.643726488161098	-0.579108766286957	9.10782628166331e-18
STRAP	1.6267027532567e-41	3.13622047244094	1.82982960832042	-0.777317670083957	3.63967125391593e-41
PLEKHO1	1.20487158180443e-76	2.06036745406824	1.00199159105997	-1.04003125512479	4.50996417900982e-76
GCLM	1.78968260314427e-48	1.48005249343832	0.601460500110644	-1.2991064461363	4.44001821893018e-48
UBR2	2.42742371369163e-98	5.10367454068242	2.46935162646603	-1.0474040464367	1.2237493051134e-97
EHD2	4.15155687750093e-21	1.2498687664042	0.711661872095596	-0.812512773381724	6.6778138896582e-21
PHF20	5.67930170219294e-46	2.44776902887139	1.34697942022571	-0.861739623152398	1.35658330143545e-45
SEC63	5.64809044341175e-77	4.73674540682415	2.55277716308918	-0.891828523673321	2.12881339488592e-76
KPNA6	9.64605765225844e-67	3.40157480314961	1.84200044257579	-0.884929407326972	3.14206916110098e-66
VIM	4.31021664785772e-17	128.739632545932	133.790440362912	0.0555187795918398	6.4794248249376e-17
FAS	0.660760431167669	1.19475065616798	1.12591281256915	-0.0856144463125457	0.671666295013724
CD44	4.82245566571599e-47	18.8139107611549	10.7607877849082	-0.806016066613558	1.17111179459298e-46
AGPAT4	1.40293809336558e-79	2.95748031496063	1.2361141845541	-1.2585565493853	5.48504723152223e-79
IFNGR1	0.191547437686063	1.66377952755906	1.5919451206019	-0.0636736678110361	0.200931412245222
VEZT	1.29577166068212e-162	3.54199475065617	1.26377517149812	-1.48682224638819	1.50601943597568e-161
POU2F2	4.70202810373911e-172	1.09658792650919	4.07059083868112	1.89221671950291	6.06693647769707e-171
SNX1	1.62688799572225e-07	2.25748031496063	1.84664748838239	-0.289804915002038	2.03199433126588e-07
TBPL1	1.77075321859156e-06	1.02257217847769	1.23655676034521	0.274125784036802	2.16240386914677e-06
BCLAF1	1.75094738340238e-128	4.38215223097113	1.97676477096703	-1.14849839784768	1.32574900740758e-127
RABEP1	7.14780398528833e-30	4.32887139107612	2.94910378402301	-0.553714345124954	1.33440565650352e-29
NUP160	1.91694694742176e-74	1.07847769028871	0.366010179243195	-1.5590406552867	6.97432464305578e-74
GRN	2.61854031481634e-43	2.76272965879265	1.56915246736004	-0.816108857924351	6.00505176226979e-43
FAM13B	1.12565701232225e-271	7.15643044619423	2.25005532197389	-1.66927969213207	4.87295289247328e-270
ARHGAP31	6.05770057374772e-239	2.4241469816273	0.271962823633547	-3.15599581669177	1.90466859092468e-237
SARS1	1.7274151112139e-47	2.25695538057743	1.21907501659659	-0.888590991210771	4.21207260179259e-47
ARID4A	0.124478839565385	4.75538057742782	4.44987829165745	-0.0957949283441633	0.131617095144002
ZCCHC8	0.000185935888102065	3.01338582677165	3.50697056870989	0.218839919209515	0.000216357809801663
FUT8	7.77357135512972e-62	2.05931758530184	0.872316884266431	-1.23924211832393	2.35016777710248e-61
UBA6	1.80263477760746e-140	2.2244094488189	0.69108209780925	-1.68649335818081	1.56981635006224e-139
GAB2	3.19436108233635e-192	9.1763779527559	3.00597477317991	-1.61009191180576	5.25705595203233e-191
ATP6V0A1	3.35131701070367e-98	1.53517060367454	0.487718521796858	-1.65427832445982	1.68809172191768e-97
PIAS1	4.18144670048529e-76	4.11889763779528	2.26134100464705	-0.865079709669522	1.55155047134777e-75
SLC4A7	0	8.49763779527559	1.11130781146271	-2.93480337968824	0
MAP2K3	2.2154179449703e-05	3.28766404199475	2.77694180128347	-0.243565939529898	2.64539412417601e-05
TMSB10	1.21889597532068e-117	67.6225721784777	39.8933392343439	-0.761357005557789	7.94076832777071e-117
RNF19A	1.35876240309882e-73	5.19685039370079	2.9316220402744	-0.825938411645328	4.88696363402309e-73
GABARAPL2	0.000358773819225967	3.2496062992126	3.27528214206683	0.0113542484867447	0.000414247158108992
VCL	3.42652438581449e-243	9.74120734908136	3.47776056649701	-1.4859419837565	1.13094235805833e-241
NSMAF	1.25961772596994e-25	2.18845144356955	1.59504315113963	-0.456314920285169	2.194504606283e-25
ADSS2	3.72743539663508e-11	1.21653543307087	0.910378402301394	-0.418240104278278	5.01411823001530e-11
TIMP2	5.39161351735688e-10	13.5711286089239	14.6755919451206	0.112877992250755	7.09460333759692e-10
RFC1	3.75651582474468e-10	1.30446194225722	0.996016817880062	-0.389212846354416	4.96052730703464e-10
TBC1D23	1.45784415148277e-60	2.41023622047244	1.26178358043815	-0.933710065600514	4.32216424861443e-60
CUL3	1.77355205176322e-161	11.6212598425197	5.87408718743085	-0.984329893070438	2.04540539714932e-160
AC118549.1	2.90023505348302e-39	2.50288713910761	1.45496791325514	-0.782605900685453	6.27072175516017e-39
RPL26L1	1.01990568929896e-30	1.20498687664042	0.693958840451427	-0.796095431887477	1.92935927418366e-30
FBXO42	1.39607673267493e-39	1.58950131233596	0.838681124142509	-0.922379916217597	3.03609843502003e-39
BOD1L1	2.86786656465053e-32	3.05905511811024	1.94888249612746	-0.650438992755797	5.56073835028311e-32
TRIO	0	18.8727034120735	5.07745076344324	-1.89412484621444	0
VCAN	1.55714209672601e-105	15.3968503937008	7.44611639743306	-1.0480751872757	8.6212853436897e-105
CLEC16A	2.30967419926205e-06	1.52992125984252	1.25957070148263	-0.280525299070337	2.81304661904006e-06
MTREX	1.49772602889865e-48	2.63858267716535	1.75038725381722	-0.592089051855792	3.71879272512075e-48
ZFYVE16	6.627530803118e-114	3.83884514435696	1.50807700818765	-1.34796226428565	4.10288798112196e-113
RIPOR1	6.9891322327959e-22	1.55643044619423	1.02168621376411	-0.607288931674319	1.1423550193905e-21
RAI14	7.20646013027763e-239	4.25695538057743	0.873644611639743	-2.28470353575635	2.25399962399364e-237
PNKP	0.000121142724549219	1.60131233595801	1.32706350962602	-0.271017317162166	0.000141736513211327
PHLPP2	5.63014618594672e-20	1.87900262467192	1.29785350741314	-0.533839530733172	8.89801410445654e-20
STAU2	0.834556292521362	1.3761154855643	1.43593715423766	0.0613910608764605	0.840465153661938
INPP4A	8.87454031432328e-43	1.14645669291339	0.550121708342554	-1.05935911915769	2.01890722916098e-42
PSMA4	2.62787664901979e-60	3.30656167979003	1.7324629342775	-0.932507327004259	7.76790455281753e-60
TNC	1.25734916926752e-86	3.14461942257218	0.613188758574906	-2.3584822717548	5.38838159053383e-86
RIPOR3	8.9918257303402e-14	3.24330708661417	1.93095817658774	-0.748148712503232	1.26691431398708e-13
AP2S1	1.30932514035382e-105	4.50603674540682	1.69816331046692	-1.40788387044405	7.25594470173815e-105
DCUN1D1	1.35037772449909e-38	1.69133858267717	0.976543483071476	-0.792409306020902	2.88938270994182e-38
CTNNA1	6.76735694100706e-273	11.1217847769029	3.92830272184112	-1.50141030858934	3.06274169436183e-271
CNTLN	2.42086826639143e-39	1.79002624671916	1.00265545474663	-0.836154807688465	5.24185104147242e-39
EPHA3	6.24981730932345e-156	2.8257217847769	0.592387696393007	-2.25400584566897	6.72728082989158e-155
HSPA5	0.34620688403788	12.1551181102362	11.131445009958	-0.126923026092364	0.358074779300951
OFD1	0.484489769710111	0.994225721784777	0.983182119938039	-0.0161147487487	0.496456583919074
GPM6B	6.71102510669423e-17	2.09002624671916	2.43903518477539	0.22278951026022	1.00505550231615e-16
PREX2	6.09937929231771e-63	1.63228346456693	0.582872316884266	-1.48563983086438	1.86955833208343e-62
WDR37	1.62510157990857e-49	3.36692913385827	2.02810356273512	-0.731302032304718	4.07571655683199e-49
ATP6V1H	3.26289454012338e-14	1.5244094488189	1.06904182341226	-0.511932159853993	4.64661072293136e-14
POLR2B	4.27873327097319e-27	2.16404199475066	1.34720070812127	-0.683763694111603	7.63931636604717e-27
FAM214A	2.26840082109384e-08	8.97926509186352	7.42088957734012	-0.275005232461706	2.88389583000949e-08
TPR	4.69898521058779e-72	3.49107611548556	1.87275946005753	-0.898506202493111	1.65517321038039e-71
DTNBP1	1.62488642508843e-08	1.23569553805774	0.961938481965037	-0.361306784050678	2.07283183930777e-08
SCML1	0.0332198054926848	2.05958005249344	2.26311130781146	0.135957340707753	0.035932485608057
ARHGAP6	5.6238962817376e-07	2.17821522309711	1.61672936490374	-0.430068312898479	6.92724873960833e-07
FAM184B	1.91215143267816e-91	0.388713910761155	1.39898207568046	1.84759683532533	8.83464242754782e-91
MAP4	4.98645076758937e-299	15.0666666666667	4.95507855720292	-1.60438043690476	2.97890568855789e-297
GOPC	0.0826547918157432	1.74488188976378	1.58951095375083	-0.134546425876935	0.0881749511262946
RRM2B	5.20590382925297e-91	0.445931758530184	1.48395662757247	1.73455407131924	2.3868050250159e-90
ZNF800	9.95488804124687e-52	2.02808398950131	1.07545917238327	-0.91516464341258	2.57559554605495e-51
SNX29	3.3152909224156e-65	3.31102362204724	1.64195618499668	-1.01186167364582	1.0495785887923e-64
LMO3	1.75980983602221e-239	1.00446194225722	0.0528878070369551	-4.24734393697807	5.62198072748486e-238
RSF1	3.89783814768507e-59	8.36089238845144	5.38061518034963	-0.635885805157823	1.13147157892471e-58
VPS13D	4.86686506109744e-83	1.62860892388451	0.668510732462934	-1.2846175855801	1.99825786082447e-82
CELF2	2.85941304739548e-239	9.52834645669291	3.59371542376632	-1.40674970105674	9.03816589689979e-238
FAM120A	1.28181943863722e-104	2.35905511811024	0.966806815667183	-1.28690957802601	6.97412506959813e-104
KITLG	4.44046493902358e-05	1.95275590551181	1.60411595485727	-0.283733191640364	5.25606054006873e-05
PER3	3.20638937512088e-85	2.25485564304462	4.48417791546802	0.991808445642905	1.35370813618178e-84
LTBP1	3.57753574039431e-23	11.7603674540682	16.3717636645275	0.477276607887081	5.96322503156127e-23
ELN	9.18276169030827e-41	3.97034120734908	2.03120159327285	-0.966929564789131	2.03780900215088e-40
ARID1B	2.03094759499109e-154	16.6561679790026	9.19738880283249	-0.856760289419259	2.14361853930685e-153
HEXB	1.43563134264061e-47	2.03727034120735	3.34897101128568	0.717080452716487	3.50919052411416e-47
DKK3	2.63124470216825e-19	3.06010498687664	3.63155565390573	0.247006539531032	4.11709163194163e-19
NFE2L3	0	6.66850393700787	21.218853728701	1.66991168438811	0
MCUR1	1.6195797932187e-13	1.42808398950131	1.00597477317991	-0.505486703532322	2.27388241708308e-13
LIMA1	1.04732659617656e-15	4.13989501312336	3.1830050896216	-0.379204717898833	1.53313626208252e-15
LETMD1	0.00674576544611102	0.867979002624672	0.894003098030538	0.0426196881577232	0.00748777457730718
LAMC3	0.180097540105992	1.80708661417323	1.37109980084089	-0.398332069523077	0.189119828545121
COL23A1	5.30637538954891e-199	0.118110236220472	1.3197610090728	3.48207079177609	9.49110376561832e-198
BCAR1	6.10393070533101e-37	1.08057742782152	0.604115954857269	-0.838905056804373	1.27857230132004e-36
HERPUD1	8.35221389717199e-30	5.33674540682415	6.70568709891569	0.329424977408058	1.55536551813296e-29
CYBA	4.89890577708741e-07	4.25433070866142	4.1830050896216	-0.0243924316028882	6.04795683246956e-07
HEBP2	1.31151679853399e-15	1.88241469816273	1.32684222173047	-0.504587664210834	1.91611674112058e-15
MPHOSPH9	4.81264938715523e-26	0.535958005249344	0.857269307368887	0.677628528435133	8.43378334962316e-26
PLEKHA5	7.02852648896466e-87	12.8396325459318	7.79730028767426	-0.719557313517323	3.01640928484733e-86
RRP12	2.38347997284293e-128	1.97690288713911	0.624474441248064	-1.66252757130728	1.80011496305482e-127
FNIP2	8.01038531700889e-43	5.74671916010499	3.19384819650365	-0.847442803826954	1.82440113929894e-42
TTC17	2.96076975528753e-85	2.4257217847769	1.00774507634432	-1.26728335732023	1.25177908832892e-84
FOXN3	2.30812063668195e-145	11.7254593175853	5.63376853286125	-1.05747224211401	2.15448635680281e-144
AKR7A2	0.0219978074923854	2.76404199475066	2.83956627572472	0.0388910496806588	0.0239895768454747
USE1	2.28764971044956e-17	1.19606299212598	0.823412259349414	-0.538606539387786	3.45985300512042e-17
KCNQ1	0	0.227821522309711	4.79730028767426	4.39624679799747	0
TRAPPC3	0.000989649900547304	1.25249343832021	1.02478424430184	-0.289482845281854	0.00112849179344715
THRAP3	8.80484032358085e-98	7.44803149606299	3.93029431290108	-0.922221823636493	4.40536985704121e-97
PHPT1	2.27997085285768e-154	7.93753280839895	3.31334366010179	-1.26040280235963	2.40221267636187e-153
ARID4B	9.11163898333835e-164	26.0745406824147	13.6523567160876	-0.933491823540087	1.07787982745472e-162
SDCCAG8	0.0216599207707502	1.24068241469816	1.07324629342775	-0.209152676687116	0.023638357085214
KIF1B	1.47560400140277e-113	17.9398950131234	9.8590396105333	-0.863652424771976	9.02278229721612e-113
TBC1D22A	1.03914145849346e-77	2.08293963254593	0.860146050011064	-1.275967477338	3.95403253059868e-77
SYNE2	6.53389850398029e-14	1.56797900262467	1.13542819207789	-0.465669771409694	9.23432923179045e-14
ATP9A	6.71329645905344e-220	1.8251968503937	0.272184111529099	-2.74539731079134	1.59147750184068e-218
FAM168A	1.61719244564942e-10	5.29448818897638	4.91148484177915	-0.108331981035187	2.14977918787486e-10
NOP58	1.18924500523288e-155	5.58241469816273	2.39322859039611	-1.22193109800101	1.27321678517226e-154
SZRD1	1.81900575807023e-42	1.30393700787402	0.672493914582872	-0.955281057988506	4.12556583094592e-42
CUL1	9.1842464047339e-95	7.54330708661417	4.13299402522682	-0.868009880850852	4.40342600496632e-94
TAB2	5.88665202393541e-163	6.80157480314961	2.88736446116397	-1.23611559450661	6.86852718574026e-162
GINM1	1.9540188063472e-12	2.51942257217848	1.95552113299403	-0.365539992431886	2.68290240154405e-12
EIF2AK2	1.02863742420939e-143	3.85826771653543	1.37464040716973	-1.48889897951411	9.38180148431587e-143
AC022966.1	6.67661805279425e-17	4.30734908136483	3.33945563177694	-0.367187302335999	1.00015336628367e-16
KMT2C	8.08390250718997e-126	18.3868766404199	10.6151803496349	-0.792547548928183	5.93282967788119e-125
PUM2	1.09828821860548e-150	6.82073490813648	3.22195175923877	-1.08199229908998	1.09535456059251e-149
MRPL43	0.00099097652723223	1.42099737532808	1.20491259128126	-0.237975397901014	0.00112978888810789
HPF1	2.61492336224243e-23	1.06902887139108	0.667404292985174	-0.67966794502507	4.37455955363659e-23
ZFR	9.83976437956729e-238	4.45669291338583	1.20646160655012	-1.88519155092551	2.99912002058852e-236
PHF21B	1.73511603987774e-14	1.02230971128609	1.24607213985395	0.28555526331268	2.48396434752687e-14
DCBLD2	5.44601752991214e-36	3.66272965879265	2.01327727373313	-0.863373343952094	1.11994866518744e-35
SOAT1	1.32834467879754e-47	3.9758530183727	2.1307811462713	-0.899882002792033	3.24960323961364e-47
GDI2	1.13273189194615e-34	5.6251968503937	3.63089179021908	-0.631579648652846	2.27996641593204e-34
PRDM1	1.21740253945913e-18	4.18661417322835	2.61805709227705	-0.677287410777715	1.88413543283131e-18
ATG5	1.37172423289292e-19	1.25800524934383	0.771409603894667	-0.705568929783597	2.15706253416749e-19
PITHD1	5.86028544805366e-39	1.76167979002625	2.69926974994468	0.615617440835746	1.26250794326262e-38
MTA3	3.88351623930577e-33	1.98057742782152	1.19783137862359	-0.725496271385786	7.61658766041125e-33
ATP11B	1.12136709874122e-177	4.32047244094488	1.54857269307369	-1.4802499712415	1.53647868070643e-176
CDK14	6.53552854603295e-288	9.64698162729659	3.2883381279044	-1.55271896505088	3.58194931504595e-286
SEC61A1	1.2387071778448e-108	2.99028871391076	1.10754591723833	-1.43291827204285	7.14289254869193e-108
PPP1R12A	1.0036666584132e-83	7.22283464566929	4.11905288780704	-0.810252492506635	4.17542104273012e-83
CROCC	6.1565160920802e-24	1.08661417322835	0.629785350741314	-0.786907665150524	1.04219402476869e-23
ATP2B4	1.04969899208931e-76	5.52073490813648	2.67868997565833	-1.04333271097509	3.93406636056558e-76
ZC3H11A	2.20969810408024e-18	5.64698162729659	4.17061296747068	-0.437220500993433	3.4022516684988e-18
MXD1	0.0271972089676284	2.69685039370079	2.58442133215313	-0.0614342026782872	0.0295303755675413
CDK17	3.27551011334861e-236	12.061154855643	4.61296747067935	-1.38660102782846	9.7839487085723e-235
SLC2A3	0.000332679557977182	6.49658792650919	4.56074352732906	-0.510413156312736	0.000384638606416815
YBX3	1.84127398222547e-83	11.8685039370079	7.60278822748396	-0.642537579031266	7.64935380376562e-83
WNK1	3.62726454247068e-08	12.3107611548556	11.1677362248285	-0.140583192649629	4.59484274315518e-08
CCAR1	1.76318779668417e-12	1.44435695538058	1.01371984952423	-0.510768325101672	2.42367323916043e-12
PTPRU	5.42010438949292e-17	1.00813648293963	0.691967249391458	-0.542915303896344	8.13356031721444e-17
QSER1	1.42848389212323e-147	2.18083989501312	0.623368001770303	-1.8067278526149	1.36759018774746e-146
MPC1	4.04171276637998e-10	1.57690288713911	1.25005532197389	-0.335101871469206	5.33124134827865e-10
HDAC7	4.67379807531781e-31	1.19816272965879	0.650143837132109	-0.881993023605624	8.8751651945164e-31
NCKAP1	4.29907011304625e-149	5.08346456692913	2.26598805045364	-1.16567182840189	4.18966473985943e-148
SFSWAP	3.66327853719918e-34	2.48451443569554	1.57136534631556	-0.660945274572912	7.31186968968523e-34
MON2	3.36006487986085e-155	4.18740157480315	1.61473777384377	-1.37475538344713	3.5717130947133e-154
GPBP1	4.56469248350103e-88	10.7498687664042	6.67470679353839	-0.687542678999206	2.00363504014953e-87
CS	5.67390221233783e-87	1.35354330708661	0.482186324408055	-1.48907840837363	2.44030898606956e-86
WAPL	1.04542535494971e-55	3.35328083989501	1.96370878512945	-0.771992318881328	2.86222322203005e-55
VMP1	1.06949013040892e-307	18.8383202099738	6.99269749944678	-1.42974932593599	7.1788022910819e-306
APPBP2	6.81378542009189e-79	2.61312335958005	1.2352290329719	-1.08099666520529	2.6329595148531e-78
EIF4B	0.0143108739132485	3.24199475065617	2.82916574463377	-0.196505056429388	0.0157069926066042
RPL18	3.38545347559299e-12	65.0207349081365	53.3722062403187	-0.284811213365259	4.63231769656265e-12
ISOC2	2.49941302929166e-52	1.81207349081365	0.86280150475769	-1.07054086907164	6.52315134861877e-52
EPN1	0.000165243014272923	0.881627296587926	0.704580659437929	-0.323404018981169	0.00019261693019833
MED29	0.000675414877316898	1.32939632545932	1.08851515822085	-0.288409773255492	0.000774607117890411
GPC1	0.00775332210893388	1.19527559055118	1.2204027439699	0.0300140350518032	0.00858382992564325
RNF4	2.45768445890891e-178	5.40971128608924	2.01438371321089	-1.42521307643566	3.40654453770808e-177
LIMCH1	8.24639345444067e-168	2.00761154855643	0.409603894666962	-2.29317881197302	1.00333919545476e-166
CCN5	0	4.04776902887139	48.7607877849082	3.59052255911392	0
TAF2	1.07184016168456e-51	1.55669291338583	0.751272405399425	-1.05107635660859	2.76953854926625e-51
HIPK2	2.39543378681856e-89	3.12204724409449	1.25669395884045	-1.31285901417795	1.06634287946752e-88
TNPO3	6.40079069990334e-80	3.20813648293963	1.46979420225714	-1.12612135347725	2.51402522296006e-79
CTSA	3.26873509388157e-15	0.479265091863517	0.764107103341447	0.672951009578846	4.74311961400255e-15
SLC12A2	7.83885462747782e-05	6.85748031496063	7.1987165302058	0.0700611335660196	9.21836959538435e-05
CNN2	1.28839146219273e-47	0.921784776902887	0.387032529320646	-1.25197511490402	3.15574030141016e-47
SNCAIP	0.967405755501837	4.93097112860892	4.77340119495464	-0.0468542085634386	0.969352898921163
SBNO2	0.154139935778585	1.09816272965879	0.962602345651693	-0.190080009913807	0.16226114120551
HMG20B	0.0673067545243348	1.24068241469816	1.12790440362912	-0.137489070743592	0.0720463270970034
TAF11	7.8721312081384e-11	0.739632545931759	0.54348307147599	-0.444573610229776	1.05255398024662e-10
ANKS1A	4.78692915456967e-42	1.50708661417323	0.729364903739765	-1.04704964731428	1.07954378140427e-41
AP3D1	1.9965811895081e-28	1.10131233595801	0.56959504315114	-0.951215183646885	3.64200794690729e-28
SLC9A3R2	0.000952098931722692	2.57034120734908	2.06373091391901	-0.316705014172782	0.00108670978565368
GNAI3	2.23940536309816e-84	3.71443569553806	1.86169506527993	-0.996526263038884	9.39480873535703e-84
IPO5	2.85490970251196e-64	2.1259842519685	1.03452091170613	-1.03916810228731	8.90612562026446e-64
OAT	4.3839368708783e-08	3.8503937007874	4.30006638636867	0.159352964784793	5.54630217421156e-08
PKN2	1.7590281324686e-51	3.65538057742782	2.12701925204691	-0.78118852773785	4.52170140420285e-51
TRAM2	6.75219699285135e-43	1.0742782152231	0.482850188094711	-1.1537201244098	1.54078016941535e-42
NTN1	3.27918642195357e-17	1.23569553805774	1.46315556539057	0.243759844963551	4.94568535338314e-17
ANKRD44	4.35376769316136e-43	3.30551181102362	1.75392786014605	-0.914284259335646	9.95766010679401e-43
NDUFB4	2.67534707585093e-35	3.81181102362205	2.48528435494578	-0.617065669357232	5.43993309432725e-35
SPEN	1.56021203559072e-179	8.19606299212598	3.40982518256251	-1.26523329646064	2.19310745896917e-178
MYLK	1.98475140060157e-86	2.38608923884514	0.950210223500775	-1.32832936610933	8.45110824461424e-86
ZC3H15	8.61986678421337e-21	2.38661417322835	1.67315777826953	-0.512391857630099	1.37871711295557e-20
MAP2K4	2.910088928517e-77	3.1262467191601	1.4759902633326	-1.08274843396966	1.10170286812171e-76
SLK	2.66971092450675e-117	3.35984251968504	1.42354503208674	-1.23890548186595	1.73168871476692e-116
GSTO2	9.29569684051173e-13	1.85144356955381	1.26333259570701	-0.551416072721393	1.28547437326891e-12
FAM107B	3.40068685434184e-90	8.22257217847769	3.23434388138969	-1.34611669026653	1.54374644892387e-89
TBC1D1	4.46083359971871e-171	1.61548556430446	0.299845098473114	-2.4296785644209	5.69423502664948e-170
CDK13	7.39339854789712e-135	8.96482939632546	4.32529320646161	-1.05147819375169	6.04215635090799e-134
YBX1	3.83454751966556e-28	13.0225721784777	15.5102898871432	0.252211217235463	6.94800936684321e-28
PPP2R5A	1.54683054442837e-28	1.27769028871391	0.673600354060633	-0.923573368500502	2.82592222398015e-28
ELAVL1	1.555461777594e-65	1.87244094488189	0.903297189643727	-1.05164759272441	4.95590861831816e-65
DIP2B	7.1606258845205e-42	4.90472440944882	2.95861916353175	-0.72924807211718	1.60817966293705e-41
NFYC	6.33825299218619e-42	0.972178477690289	0.480416021243638	-1.01693693193541	1.42670397043407e-41
ZNRD1	1.02895578204837e-09	0.98740157480315	0.751714981190529	-0.393451189934313	1.34595617297065e-09
ZBTB11	1.00758843676322e-39	1.93910761154856	1.02566939588405	-0.918827086759864	2.19844168050529e-39
ATXN3	2.29773013324871e-92	1.56771653543307	0.598583757468466	-1.3890396870178	1.07239373562717e-91
ISOC1	6.613704135515e-18	1.02624671916011	1.46094268643505	0.509521971737502	1.00894454815032e-17
EML1	0	6.58057742782152	1.07944235450321	-2.60792798096672	0
TRMT11	2.60336505586408e-23	1.31233595800525	0.84399203363576	-0.636835810527012	4.3564433735944e-23
THUMPD1	2.90768467175535e-05	1.64461942257218	1.36534631555654	-0.268486839624593	3.45957144574118e-05
MSANTD3	3.29446575016408e-46	4.15485564304462	2.52445231245851	-0.718827927870975	7.89456012494192e-46
ATG2B	3.60917094888127e-183	2.03123359580052	0.465811020137198	-2.12453948561817	5.28460471779821e-182
ARFGEF1	9.92326746559482e-145	6.05144356955381	2.88714317326842	-1.06763668527984	9.12024612914822e-144
MTFR1	2.76457936503996e-26	1.01443569553806	0.608984288559416	-0.736200503400431	4.8689850019896e-26
MYO9A	1.03152271718195e-45	2.83753280839895	1.69816331046692	-0.740661865437693	2.45217537303819e-45
IDI1	1.7048599250877e-40	1.22860892388451	2.06705023235229	0.750547681463523	3.75962834716645e-40
SP100	4.0802356984674e-68	4.29711286089239	2.37176366452755	-0.857407410022111	1.35343298515515e-67
KLF6	4.957892803637e-73	14.1417322834646	9.19650365125028	-0.620801469813712	1.77355997658248e-72
PLPP1	1.49139674412097e-18	8.20708661417323	5.77694180128347	-0.506564218389494	2.30341368908446e-18
NEO1	2.52383241048213e-110	3.66404199475066	1.3609205576455	-1.42885318527337	1.47528129356362e-109
TRAM1	1.41471179769908e-87	3.73359580052493	1.88603673379066	-0.985207974460928	6.16896954704694e-87
TNFRSF1A	4.81397540135871e-12	2.18188976377953	1.58928966585528	-0.457196117828234	6.57191248805232e-12
EVI5	3.37698886874218e-135	9.51889763779528	4.75082982960832	-1.00261497627338	2.76737057638762e-134
PKM	5.0577422884835e-07	5.4745406824147	3.7167514936933	-0.558695695558868	6.24146920706474e-07
DHX29	1.99088595361874e-16	1.26640419947507	0.886036733790662	-0.515299527497131	2.94978985290634e-16
DNTTIP2	1.00826384795186e-27	1.37900262467192	0.874751051117504	-0.656680804604337	1.815361129495e-27
TP53BP1	0	6.29055118110236	1.41734897101129	-2.14999141871424	0
RRP15	1.01039550932083e-58	1.01574803149606	0.414250940473556	-1.29396569073869	2.90756395601283e-58
RHOA	1.51097258200422e-109	9.17270341207349	4.60079663642399	-0.995463304644368	8.79780721724484e-109
DHX8	7.04156908623939e-32	1.1748031496063	0.628678911263554	-0.902023764077172	1.35566657174328e-31
IDH3G	9.28429790214142e-17	1.32204724409449	0.919008630227927	-0.52462341852371	1.38418756344879e-16
ROCK1	1.04538792025541e-201	9.15301837270341	3.66784686877628	-1.31931416832238	1.94552879613888e-200
CBFB	2.6882097725008e-151	5.27296587926509	2.08187652135428	-1.34073015807461	2.71732067359049e-150
HDAC4	4.54996654754806e-07	2.23307086614173	1.81057756140739	-0.302579055362945	5.62065760030027e-07
IFI35	3.04897723033139e-96	1.66929133858268	0.520911706129675	-1.68012500442359	1.4929991781967e-95
PLEKHH3	2.28764371417424e-14	0.565354330708661	0.819650365125028	0.53585328942571	3.27103483687815e-14
MEF2A	1.32812230955811e-64	7.06692913385827	4.33591502544811	-0.704746958670329	4.16712325488453e-64
OTUD5	7.41752414049294e-45	1.80971128608924	0.899535295419341	-1.00850775872927	1.7418352678972e-44
ACSL4	5.31237640080205e-187	3.59212598425197	0.687762779375968	-2.3848550029159	8.37365082279458e-186
INPP5A	5.19334378557616e-43	1.49422572178478	0.772073467581323	-0.952588061487091	1.18642584225744e-42
ATP11A	4.7520269533941e-20	2.53727034120735	1.68975437043594	-0.586463698202036	7.5201613296891e-20
LAPTM4A	2.84602831930636e-48	16.511811023622	21.1812347864572	0.359288331048627	7.04607259823299e-48
TTC7A	2.23650219363332e-40	2.10446194225722	1.25448107988493	-0.746360707621663	4.92657231001676e-40
IP6K2	4.84670239052137e-18	3.07716535433071	2.32905510068599	-0.40185719913874	7.42415386691658e-18
KIF2A	6.62669431511888e-21	3.50761154855643	2.52998450984731	-0.471360433091965	1.0619064334367e-20
PSME4	4.68504347991835e-142	12.5249343832021	6.27594600575349	-0.996898199872755	4.17738055955705e-141
SIRT2	0.000164531087978564	1.35564304461942	1.05819871653021	-0.357366778331113	0.000191824496405921
ERLEC1	0.0145548531759356	1.32309711286089	1.10090728037176	-0.26522598798131	0.0159659737188835
SDK2	3.86061267621893e-61	0.956167979002625	1.85461385262226	0.95578283859515	1.15663491111995e-60
NUCKS1	4.76711018222645e-08	10.1241469816273	8.46647488382385	-0.257967040979521	6.02724152986684e-08
VPS35	5.7790378564711e-25	1.5249343832021	0.891790219075017	-0.773970884166881	9.99246661492282e-25
DNAJA2	4.44996917372122e-29	1.68608923884514	1.03385704801947	-0.705644177927616	8.18728544619974e-29
BCL3	0.655966076105264	1.05564304461942	0.946005753485284	-0.158201220935048	0.667019802323889
RORA	1.18598168391737e-223	22.3834645669291	10.0619606107546	-1.1535219103615	3.01491684243505e-222
TGFBR3	2.65515323566485e-44	3.85590551181102	2.39544146935163	-0.686778136218792	6.18638277295702e-44
ATP1B3	8.09638855246833e-157	12.3309711286089	6.01239212215092	-1.03627541546042	8.82624547672369e-156
NEDD4	5.14726801463216e-68	1.55196850393701	0.504536401858818	-1.62106901200286	1.70264557693314e-67
MAPK6	3.91111761926129e-222	11.3543307086614	4.51360920557646	-1.33088924903047	9.57582649896186e-221
GNB5	1.40414157218085e-89	2.1490813648294	0.850409382606771	-1.33749068525093	6.28811225802729e-89
RAB27A	8.65855597495075e-70	2.68293963254593	1.13542819207789	-1.24057812509911	2.95578362253462e-69
UFD1	1.75103290403548e-51	1.29002624671916	0.579552998450985	-1.15438791616767	4.50308677086008e-51
LRP6	9.33925039406731e-37	1.28661417322835	0.665412701925205	-0.951258175583156	1.95147540588171e-36
NUCB2	0.233824342159525	2.8748031496063	2.69705687098916	-0.0920772287598745	0.244250152135164
SLC44A1	3.57471808873152e-29	1.76167979002625	0.957734011949546	-0.879254775903327	6.5850650206852e-29
SMG6	3.93627252107845e-105	5.51811023622047	2.80150475768975	-0.977972335296945	2.1653123426264e-104
EXOC5	8.41426116399843e-58	1.21154855643045	0.509183447665413	-1.25059479971171	2.39137945736092e-57
FSTL3	0.113326653792103	1.51023622047244	1.43350298738659	-0.0752293122344195	0.12005912923462
JMJD6	2.64897909570613e-96	1.44225721784777	2.93781810134986	1.02641658895139	1.29926117551301e-95
PABPC1	1.0848546587098e-84	20.1517060367454	28.4155786678469	0.495780113383383	4.57046666511449e-84
CFAP20	5.40383097887637e-49	1.53175853018373	2.60743527329055	0.767442554336592	1.34847478144559e-48
CSNK2A2	1.92424289867117e-08	1.18950131233596	0.796415136092056	-0.578764318186107	2.45052804874474e-08
PTPN21	5.25759169162153e-57	1.18162729658793	0.48484177915468	-1.28518913175425	1.4739020537657e-56
EIF2B3	1.13041793014226e-80	1.25879265091864	4.58818322637752	1.86588234464191	4.4841412448007e-80
CDC42	5.43117303443994e-272	16.597375328084	6.6751493693295	-1.31408308967792	2.36830859180615e-270
ATP2B1	6.07049842689401e-145	12.4199475065617	4.18986501438371	-1.56768340573239	5.59647493862111e-144
NCK2	1.03911349308297e-45	1.2010498687664	0.494578446558973	-1.28002477999803	2.4692378709935e-45
MAP4K4	4.45323045833495e-108	14.398687664042	8.16176145164859	-0.818984876596519	2.55312847966343e-107
RPL31	0.133325298999293	7.51758530183727	7.46957291436158	-0.00924357630371393	0.140846213301817
WDR1	1.95908582879088e-124	1.6241469816273	0.49634874972339	-1.71025613565308	1.39994961019099e-123
SNX13	1.23308821306785e-31	1.78766404199475	1.06859924762116	-0.742354727956379	2.36332017480505e-31
ARHGAP10	7.02634821242973e-149	8.14645669291339	3.65125027660987	-1.15778213219469	6.83638505228912e-148
BUD23	1.86192419133541e-08	1.59265091863517	2.01128568267316	0.336687928487696	2.37167060107414e-08
SEL1L	7.10703116473155e-32	1.2007874015748	0.6492586855499	-0.887115431675697	1.36782874285136e-31
ATP6AP1	0.032374346140315	1.09317585301837	1.10068599247621	0.00987745267367758	0.035030672675646
TCF3	3.1523076488562e-29	0.922309711286089	0.494799734454525	-0.898406562455505	5.81769721787672e-29
DAZAP1	2.12977368214127e-26	0.786089238845144	0.441690639522018	-0.831656841629207	3.75539196490908e-26
FAM50A	3.52159185250578e-12	1.84146981627297	1.33702146492587	-0.461835123007111	4.81638958948478e-12
FAM3A	2.43087366076487e-32	0.514173228346457	0.908829387032529	0.82175499042115	4.72261439005182e-32
CYBRD1	1.0146794860855e-20	2.84803149606299	3.7541491480416	0.39852086693109	1.62034088475669e-20
PDCD2	3.42258634711099e-12	0.933070866141732	0.610312015932728	-0.612439662283117	4.68205423348776e-12
ACTN1	5.67783619608846e-172	9.73884514435696	4.23080327506085	-1.20281909974567	7.29449321192096e-171
EPN2	7.17091391581794e-79	1.9490813648294	0.791546802389909	-1.30004775614983	2.7673798277194e-78
TFRC	0.663920835587987	1.2257217847769	1.27152024784244	0.0529228836451804	0.674764047601673
SREBF1	2.59849056334955e-11	0.978477690288714	0.696614295198053	-0.490178878437113	3.50256828191566e-11
AFF4	5.12113242064303e-213	19.0727034120735	8.55609648152246	-1.15648469326296	1.12891679265393e-211
UBE2D1	7.69075809882264e-24	2.30997375328084	1.53109094932507	-0.593316475489821	1.2989705649524e-23
MPP5	1.54680981458324e-11	3.52178477690289	2.85682673157778	-0.301893207447853	2.09253664681166e-11
SMC1A	9.78851297383706e-24	1.02020997375328	0.567824739986723	-0.845348496539834	1.65094795329482e-23
HSD17B10	5.6191782284888e-24	1.26614173228346	0.765656118610312	-0.725670428666317	9.52311226581336e-24
MARK2	4.60650724775465e-12	2.00183727034121	1.57734011949546	-0.343830922188272	6.29011983956258e-12
CHFR	5.4925837208337e-56	1.74015748031496	0.8271741535738	-1.07295486054511	1.5114092652354e-55
TRHDE	1.32357879600087e-80	0.780314960629921	1.88138968798407	1.26967023644121	5.23993355023804e-80
NFATC3	2.43867498660391e-21	2.150656167979	1.46536844434609	-0.553513441373621	3.9481421056834e-21
ACADVL	0.0437917940502731	1.68713910761155	1.64903739765435	-0.0329548140237753	0.0472309401798757
STK10	0.000184496483357639	3.59081364829396	2.83845983624696	-0.339202455849076	0.000214724720743919
FBXW11	1.66861847428612e-107	3.44304461942257	1.51582208453198	-1.18358444627186	9.52084695834315e-107
DERL2	5.95174880244614e-15	1.3244094488189	0.903297189643727	-0.5520765832339	8.59249573364264e-15
NDE1	1.22015778125407e-68	1.36955380577428	0.564062845762337	-1.27977813008557	4.08588709933398e-68
SCARB1	1.02807571888277e-51	1.64330708661417	0.603009515379509	-1.44634943061966	2.65875512753492e-51
PDE8A	1.50259224748025e-175	7.34251968503937	2.79398096924098	-1.39395303427845	2.00816243544676e-174
SDHA	2.97322683540069e-31	1.2742782152231	0.711440584200044	-0.840865117381564	5.6621157522103e-31
SMARCE1	4.54088401197937e-14	1.68320209973753	1.14250940473556	-0.559002368366753	6.44199503385532e-14
KDM5A	8.63074117456375e-50	3.80157480314961	2.20336357601239	-0.786889605967041	2.17828676708254e-49
PPP2R3A	5.44370276107603e-87	4.79763779527559	2.5813233016154	-0.894213398157223	2.34298849385218e-86
FERMT2	5.13777560470233e-13	4.36771653543307	3.63730913919009	-0.264007681109692	7.1412451052796e-13
PTGS2	0.0761604997222952	5.34304461942257	5.1774728922328	-0.0454139701376871	0.0813777187159706
IGF2BP2	1.18863895713032e-60	0.816272965879265	2.31843328169949	1.50602662777314	3.52928883195653e-60
MAP3K13	8.27452371416035e-09	1.38582677165354	1.04138083646825	-0.412249168311837	1.06122809507072e-08
FRY	3.73965064514581e-307	3.95511811023622	0.60832042487276	-2.70081742817035	2.45501900594517e-305
PICALM	2.62844381461656e-132	7.68923884514436	3.67780482407612	-1.06399587342995	2.07154661589965e-131
GLI2	4.36045497763306e-95	1.33359580052493	0.427306926311131	-1.64197685913738	2.10245020471186e-94
CLASP1	2.21148423460427e-74	5.15433070866142	2.93892454082762	-0.810496788237217	8.04102666921845e-74
MRPS34	5.51713419830289e-19	1.74356955380577	1.1307811462713	-0.624724182544049	8.58093197101314e-19
CLNS1A	6.64211660254458e-06	1.88635170603675	1.49568488603673	-0.334792431055055	8.01940270485071e-06
EED	9.75594008651207e-33	2.35170603674541	1.47576897543704	-0.672240842487139	1.90215359258561e-32
TSG101	1.67754233893736e-05	1.01968503937008	0.858818322637752	-0.247698724799943	2.00834427511258e-05
NCBP3	1.43862613120794e-40	1.28005249343832	0.706129674706794	-0.858197923046875	3.17486239668867e-40
NUAK1	2.33141225415193e-39	1.61837270341207	0.874972339013056	-0.887234577668286	5.04998433876129e-39
SLC24A1	7.59571997196041e-223	1.21653543307087	4.06948439920336	1.74206767649609	1.88285606275898e-221
ZNF532	2.77839341762701e-55	1.4	0.598141181677362	-1.22686887230655	7.56178691430695e-55
LMAN1	1.33887010822037e-16	3.89711286089239	2.66651914140297	-0.547448028413205	1.98817052610204e-16
HACD3	2.74043291841442e-45	1.74015748031496	3.34941358707679	0.944690659049126	6.47344652218574e-45
ZZEF1	7.03961930314282e-49	0.997112860892388	0.4135870767869	-1.26956570221018	1.75447166111703e-48
ENO1	3.60739206294095e-46	4.77139107611549	2.4343881389688	-0.970850728593508	8.63749907174719e-46
MYDGF	5.51047396533038e-19	5.89160104986877	3.92631113078115	-0.585485241374941	8.57280507002179e-19
ARHGEF10L	3.09072094784892e-47	1.19133858267717	0.510289887143173	-1.22319453457644	7.52402890890361e-47
SRI	1.08271565921263e-51	3.52729658792651	2.02412038061518	-0.801267793850891	2.79643032777183e-51
EIF4G3	1.98079607370021e-33	8.750656167979	6.38924540827617	-0.453745647476025	3.90924206946979e-33
SEMA3C	0.173924600821973	8.09658792650919	9.54835140517814	0.237937608630192	0.182701875384292
ACAT1	0.104314027069212	1.16220472440945	1.10400531090949	-0.0741171120634463	0.11076644111473
ZNF638	2.46099872247736e-42	4.69606299212598	3.29918123478646	-0.509343728599845	5.57105205308062e-42
RASAL2	2.03085599975653e-121	8.61049868766404	3.83469794202257	-1.16698385394754	1.39132267689742e-120
ZNF37A	1.66451670204352e-28	1.17034120734908	0.674485505642841	-0.795069856110901	3.03813711518729e-28
MARK3	6.82072821394448e-119	8.56220472440945	4.51626466032308	-0.922852298316487	4.50243429282921e-118
SLC25A3	1.12411852775831e-36	8.15564304461942	4.88692188537287	-0.738872588881077	2.34561092728891e-36
FNDC3B	4.27576550523155e-43	34.4727034120735	25.5160433724275	-0.434049805970027	9.78300387907058e-43
FOSL2	0.000373248980449587	2.46666666666667	2.03850409382607	-0.275051915898589	0.000430793935317974
FRYL	2.88157105945502e-31	3.61312335958005	2.64837353396769	-0.448139894017386	5.48931935879601e-31
TMEM131	3.05238178205745e-79	4.70997375328084	2.62381057756141	-0.844055450015025	1.18639744736573e-78
FSCN1	4.47660335120257e-09	1.75249343832021	2.10776720513388	0.266306493084748	5.78732491237484e-09
ACTB	1.61576023806827e-235	51.9771653543307	20.3724275282142	-1.35126005808268	4.73164297167639e-234
PLD1	4.43705351778892e-20	2.33622047244094	1.20513387917681	-0.954983004447946	7.02357120171463e-20
DLG1	0.0113806191170957	8.32703412073491	9.67935383934499	0.217108005773692	0.0125346273240283
RAB7A	2.25990066286398e-280	44.2223097112861	18.5704801947333	-1.25176325752686	1.11575591404541e-278
SART3	1.94399187004434e-13	1.01391076115486	0.690860809913698	-0.553463699544342	2.72615197925936e-13
EXOSC7	1.02530765162887e-06	0.973490813648294	1.34764328391237	0.469199401000366	1.25825552810823e-06
KIFAP3	1.24963210018375e-60	1.52913385826772	0.675591945120602	-1.17849067122389	3.70854553725669e-60
REXO2	5.61523293606598e-45	3.83884514435696	2.2564726709449	-0.766603058715391	1.31964600944367e-44
RBM7	0.0844569137521223	1.76430446194226	1.65567603452091	-0.0916791360474947	0.0900491884267676
RBMS2	1.32489973042095e-84	1.78057742782152	0.701040053109095	-1.34477639377391	5.57783720192724e-84
BAZ2A	1.00163150601743e-40	1.47716535433071	0.774286346536844	-0.931892223287002	2.22031414358001e-40
MLH1	7.39747482899122e-28	1.03412073490814	1.99822969683558	0.950317798734163	1.3355247696704e-27
KLHL20	0.00155532682309438	1.15406824146982	0.986501438371321	-0.226335475243214	0.00176376659855084
ACACB	2.88628725493832e-13	0.877690288713911	1.23899092719628	0.497381773341791	4.03337545286585e-13
NT5C2	4.43867115509618e-105	4.23595800524934	1.92608984288559	-1.13701328712607	2.43943159894614e-104
DGKD	4.42375167898885e-50	1.21233595800525	0.538393449878292	-1.17105678520093	1.12028370200421e-49
TOP2B	6.40429681900729e-113	3.36981627296588	1.38105775614074	-1.28689628114332	3.88418976616747e-112
TM9SF3	3.26721574858934e-96	3.51732283464567	1.66519141402965	-1.0787897327803	1.59855420819596e-95
PPP1R12B	1.47056682790386e-274	6.82125984251968	1.78026111971675	-1.93794935635048	6.81020637976563e-273
GTF3C1	1.19004213341386e-82	1.32650918635171	0.525780039831821	-1.33510338743433	4.85608723020109e-82
USP33	1.50554282542391e-64	1.97716535433071	0.81256915246736	-1.28287102986917	4.71884199322269e-64
DYNC1I2	1.63309606982726e-101	1.88372703412073	0.828944456738216	-1.18424258041915	8.58057688755326e-101
CAPZB	7.52718283400804e-103	9.20918635170604	4.83182119938039	-0.930506628230646	4.01853353443825e-102
GPR137B	1.6331451384251e-64	7.36456692913386	12.9975658331489	0.819568866866786	5.11342193760563e-64
NAALAD2	2.68061821856096e-58	2.07637795275591	4.06107545917238	0.967792760139789	7.6732214842756e-58
UBE2A	1.26989030288271e-07	2.52020997375328	3.07368886921885	0.286427198919841	1.59042445899818e-07
FGFR1	2.78901992167642e-194	14.8750656167979	5.69705687098916	-1.38460731931565	4.7348605440703e-193
FBLN1	0	22.4661417322835	68.6512502766099	1.61153361329803	0
ITGA8	0.395049839322337	3.77165354330709	3.32684222173047	-0.181043712137464	0.406690977100059
PIAS2	0.645873572222514	2.949343832021	3.18521796857712	0.110998080966241	0.657092765745453
AMPH	2.33043483235193e-79	1.40393700787402	0.494799734454525	-1.50456157479328	9.08155100356845e-79
FAP	0	8.58635170603675	1.26089842885594	-2.76759320365618	0
ACER3	4.03573807103695e-09	5.66299212598425	4.73688869218854	-0.257624752107514	5.22642515421087e-09
UBE2K	9.0501691140174e-133	5.39790026246719	2.23235229032972	-1.27383360157598	7.17051860572148e-132
PIK3C3	6.99953011332202e-34	1.07165354330709	0.546802389909272	-0.970747116186685	1.39244731591694e-33
TULP3	3.95883627595888e-20	1.73937007874016	1.16817880061961	-0.574303812696122	6.27323286805792e-20
SYNJ2	1.4830747826684e-209	5.78293963254593	1.72715202478424	-1.74340796687505	3.13070273910283e-208
PPP2R5C	0.102548191461806	5.5238845144357	5.43328169949104	-0.0238593096899825	0.108988239778123
GNB1	0	15.4755905511811	4.33016154016375	-1.83750171201037	0
HOXA9	7.92120280902599e-10	0.755380577427821	1.00132772737331	0.406638640827313	1.03865815586307e-09
MLLT10	0.335948643576801	2.79658792650919	3.21752600132773	0.202284116846572	0.347765932546839
NRDC	9.93198332590415e-10	1.74278215223097	2.92874529763222	0.748890488858155	1.29946711320524e-09
VDAC3	1.61145774800294e-07	1.58031496062992	1.15313122372206	-0.454655421942543	2.01314274081338e-07
PCM1	1.30160963472253e-258	7.67874015748032	2.64062845762337	-1.53998830362086	5.04923114144961e-257
TNRC6C	5.29677119855517e-141	5.02887139107612	2.18787342332374	-1.20070538301248	4.66022255378035e-140
CBFA2T2	1.67350558435721e-68	4.86351706036745	2.65191414029653	-0.874965911746196	5.57897453178012e-68
ITCH	1.13735674475767e-97	6.54146981627297	3.4866120823191	-0.907788974312552	5.681077920721e-97
PKD2L2	5.78410334977389e-39	1.11627296587927	2.09603894666962	0.908975666712867	1.24654521686685e-38
SDF4	0.763536935874294	2.08005249343832	2.00110643947776	-0.0558220308481628	0.771935971384842
RUNX1T1	3.56095227841982e-87	7.62178477690289	4.68975437043594	-0.700616507630846	1.53930021065702e-86
THOC1	5.63749109721754e-58	1.350656167979	0.585527771630892	-1.20585095474544	1.60679254841496e-57
FKBP7	4.00118292196835e-17	2.05354330708661	1.4815224607214	-0.47103487403088	6.0239583608465e-17
XRCC5	2.78884387807245e-52	3.78871391076115	2.22969683558309	-0.764860639679422	7.2753507980807e-52
LXN	1.99324443963922e-228	2.57952755905512	0.378844877185218	-2.76742771525134	5.33974990242363e-227
MKNK1	2.76197243519536e-20	1.10446194225722	1.60411595485727	0.538434725062727	4.38597111319965e-20
TNS1	7.60781003891001e-183	4.93963254593176	1.59969019694623	-1.62661119175121	1.10851358957191e-181
SAR1A	1.46841354134484e-76	7.32309711286089	3.89975658331489	-0.909069851771132	5.49298841327118e-76
CDC14A	6.7418493210743e-23	4.2002624671916	2.87010400531091	-0.549376464776807	1.11970552805387e-22
FDFT1	0.139284544434639	1.62073490813648	1.71653020579774	0.0828471056576625	0.146985668336431
OPHN1	2.65156109856449e-21	2.96141732283465	2.1779154680239	-0.443339849921642	4.28931112992804e-21
CARMIL1	4.04529522498614e-80	1.61758530183727	0.6492586855499	-1.31697647938554	1.59095415892477e-79
DDX1	5.63061778000471e-33	1.00734908136483	0.529763221951759	-0.927144118542197	1.10250116741226e-32
DNM2	0.592699096386251	2.30262467191601	2.33635760123921	0.0209818381615517	0.604642145118078
EPB41L2	3.00149787028641e-117	17.1068241469816	8.48351405178137	-1.01183806214286	1.94478831638731e-116
MOXD1	0	4.28740157480315	0.636202699712326	-2.75254515289664	0
STX7	7.86207097132948e-27	0.978740157480315	0.594600575348528	-0.719005035050794	1.39661052580203e-26
RFX3	9.19203018787919e-73	6.44566929133858	3.54835140517814	-0.861181278125551	3.27644321851971e-72
RIF1	4.39925639674648e-128	3.83385826771654	1.59393671166187	-1.26620265632903	3.30165297916627e-127
RAB21	3.61946285501025e-54	4.01968503937008	2.38526222615623	-0.752934585053319	9.70496907353287e-54
SMARCA2	1.77125260242856e-10	3.46036745406824	4.71697278158885	0.446936031286497	2.35195889017742e-10
SESN1	0.00181398223086522	2.8501312335958	2.43261783580438	-0.22851865862112	0.00205185156251591
COL5A3	0.000258346609852378	1.74698162729659	0.914361584421332	-0.934027738566352	0.000299333329569066
SRCAP	2.18192656580029e-06	0.869816272965879	1.09161318875857	0.327679125482722	2.6585415672223e-06
PUM3	1.15091229194761e-113	1.64146981627297	0.557202921000221	-1.55871349549634	7.06634124572972e-113
CNOT4	7.49002212257064e-129	7.0496062992126	3.61119716751494	-0.965065497231743	5.70004995671809e-128
PSEN1	9.19120929358863e-14	3.34356955380577	2.64040716972782	-0.340628708285226	1.29470135156563e-13
CLDND1	0.00491754851103122	1.28083989501312	1.11883159991148	-0.195097243563465	0.00548291056455776
MOK	1.16242280523665e-72	2.20419947506562	0.937375525558752	-1.233555758133	4.13598203602367e-72
HSP90AA1	1.44994555004427e-112	95.1614173228347	161.048462049126	0.759046219239624	8.75831619409956e-112
DLGAP4	0.00356942695448063	3.19081364829396	2.63509626023457	-0.276068689417559	0.00399620626425549
RSBN1	4.39461661240151e-05	2.06272965879265	1.67382164195619	-0.301408947822001	5.20385324925404e-05
MAGI3	0.270829595359958	9.40629921259842	8.96016817880062	-0.0701014134317756	0.281723141682115
CXCL2	2.18409768922812e-127	11.392125984252	2.97123257357823	-1.93890356427944	1.62893877596115e-126
TCF7	0.00541956893678475	2.18346456692913	1.89931400752379	-0.201140678006615	0.00603588829760479
PCNP	1.32588632598837e-18	2.84094488188976	2.08563841557867	-0.445881780223467	2.05096968188879e-18
STK17B	3.48692380365127e-15	3.16325459317585	4.0369550785572	0.351857858024429	5.05603951529434e-15
CDC14B	6.90272178186146e-31	1.40314960629921	0.745961495906174	-0.911495769549187	1.30786108229751e-30
CADPS2	2.49382053545665e-63	4.08188976377953	2.35096260234565	-0.795985631549176	7.69529125972005e-63
HSPB11	1.24792003365494e-09	1.82808398950131	1.34144722283691	-0.446542059994605	1.62988069109196e-09
PHLPP1	5.46097422845602e-20	9.67926509186352	7.60323080327506	-0.348284927444697	8.63293464958885e-20
IL12RB2	3.78690975867706e-156	0.325196850393701	1.64439035184775	2.3381676225366	4.09095820946415e-155
SMARCD3	0.010088576072812	0.808923884514436	0.937596813454304	0.212963707558786	0.0111403241144138
WDR70	6.00597693954518e-58	2.51128608923885	1.35096260234565	-0.894438653613658	1.71100172803257e-57
BZW1	1.94286140112014e-22	4.21601049868766	3.21044478867006	-0.393105271272097	3.20360309420141e-22
PGR	3.91101444139682e-251	1.37165354330709	5.38813896879841	1.9738709337738	1.39906588460507e-249
CCNT2	2.65085417017314e-65	2.64251968503937	1.38813896879841	-0.928762213140563	8.41903392483484e-65
MRPL22	7.49344332195278e-10	1.05354330708661	0.758353618057092	-0.474306984133762	9.83216130141575e-10
GSK3B	9.47412271565353e-62	7.61679790026247	4.89865014383713	-0.636800356954005	2.86139580906543e-61
ITGB5	1.96069774276753e-34	3.7251968503937	2.35339676919673	-0.662572092675107	3.93324658001787e-34
ERC1	4.10246799462818e-09	9.64041994750656	9.28391236999336	-0.0543630879592856	5.31054036834426e-09
XPO1	1.40398464840248e-36	2.37191601049869	1.45275503429962	-0.707261470874865	2.92549853141138e-36
RNF13	0.0126159795276567	1.02099737532808	1.12104447886701	0.134864362548627	0.013869683786938
DOP1A	6.75983966587233e-37	1.13254593175853	0.599468909050675	-0.917812725154622	1.41497134421588e-36
KAT6A	0	6.29422572178478	1.80880725824297	-1.79899023074558	0
TUT7	5.59707119353624e-81	2.92834645669291	1.31157335693738	-1.15878775045585	2.22764179281716e-80
TNPO1	5.90635054103435e-81	3.07112860892388	1.46890905067493	-1.06402385656936	2.34917031505587e-80
ITGAE	3.3808426015063e-14	1.13228346456693	0.768754149148042	-0.55864098174038	4.81113713706494e-14
PIBF1	1.31237445624211e-59	1.69763779527559	0.704801947333481	-1.26823886562032	3.83943437883955e-59
TDRD3	2.48065396932929e-43	1.56325459317585	0.848860367337907	-0.880953592854288	5.69321045438847e-43
PDS5B	1.43535357352109e-122	6.80498687664042	3.12679796415136	-1.12190637595648	9.95911991662601e-122
OXCT1	4.92738258050315e-115	1.449343832021	0.395884045142731	-1.87225005982648	3.09203608570649e-114
CYLD	5.09749159782778e-05	5.98503937007874	5.22482850188095	-0.1959770539613	6.02421657871873e-05
RPS5	6.82099599904656e-06	41.605249343832	40.1077672051339	-0.0528839112958504	8.23204648450589e-06
FAT1	3.05076374809838e-184	3.31443569553806	0.82407612303607	-2.00791374704451	4.59074625469514e-183
YTHDC1	7.67771770781793e-57	3.37952755905512	2.01371984952423	-0.746958590794576	2.14530802556147e-56
CHMP2B	2.49295203583511e-05	1.73280839895013	1.54790882938703	-0.162791640460739	2.97204060308899e-05
REST	8.40676520444975e-51	3.16981627296588	1.70303164416906	-0.896293980044022	2.14991503987084e-50
SSH1	8.21466113490474e-92	1.04383202099738	0.274618278380173	-1.92639000596517	3.8160486485164e-91
GSTP1	1.12049606426482e-134	15.9674540682415	8.06859924762115	-0.984744159772791	9.14459492884977e-134
APLP2	2.52015755845737e-11	5.50446194225722	6.19052887807037	0.169461120944444	3.39851495580685e-11
WBP11	6.26113861280607e-27	1.57217847769029	1.03739765434831	-0.599795992544219	1.11487457743378e-26
EIF3I	3.84048798800626e-14	3.36876640419948	2.42752821420668	-0.472732329462545	5.46003694439538e-14
COL16A1	5.5114876529418e-06	2.67165354330709	2.10710334144722	-0.342471861166114	6.66510672847658e-06
TXLNA	5.32611112940805e-117	3.20288713910761	1.40761230360699	-1.18612293290929	3.44725762590289e-116
NCOA1	5.86977637289465e-18	15.6228346456693	14.2170834255366	-0.136030710846454	8.97059198047394e-18
RAB10	1.33171150521594e-89	6.35800524934383	3.32639964593937	-0.934612697855995	5.96822545548389e-89
HADHA	5.26416403245972e-06	1.81469816272966	1.40894003098031	-0.365119398668881	6.36988372086578e-06
BCORL1	1.85553943680726e-09	1.28556430446194	1.55100685992476	0.270803291078878	2.4171375044672e-09
ATRX	4.49149647515948e-54	7.85905511811024	5.33104669174596	-0.559937052018188	1.20108325615948e-53
AK6	0.00163364959474771	2.11784776902887	2.2097809249834	0.0613044575716053	0.00185082925830131
SCAMP1	2.24658869088367e-07	1.40236220472441	2.44102677583536	0.799629100811358	2.79781547620159e-07
PREP	4.9255605942474e-07	1.3750656167979	1.22327948661208	-0.16874640557112	6.07960722934586e-07
SEH1L	2.12839219548458e-84	1.3496062992126	0.534852843549458	-1.33532469635839	8.93535838076239e-84
WDR47	0.00675402167531041	2.00551181102362	2	-0.0039704626146664	0.00749554625456147
MAP3K4	7.43681018223988e-60	4.04540682414698	2.3664527550343	-0.773558674068941	2.18424306925767e-59
CPNE3	0.827872879806587	1.75669291338583	1.72936490373977	-0.0226197003685891	0.833874993081192
CTTN	2.38773313092835e-36	5.83438320209974	3.85372870104005	-0.598325134708493	4.93983453545253e-36
DDHD2	2.28544134216608e-40	0.641207349081365	1.72427528214207	1.42712725452477	5.03251993295251e-40
EPS15	8.7787668345338e-90	2.80524934383202	1.28391236999336	-1.12758227156637	3.94615147249849e-89
MGST2	0.0631046485553159	4.52755905511811	4.26333259570701	-0.0867518502836493	0.0676088899694148
MAST2	8.42784352969278e-08	7.2259842519685	6.93272847975216	-0.0597708521248391	1.06129715949377e-07
DNAJA1	2.96284863480764e-177	32.1918635170604	64.3704359371542	0.999702145556972	4.03190381420065e-176
B4GALT1	1.68183239559775e-57	10.6923884514436	5.52069041823412	-0.953663549326719	4.75272787667973e-57
CHMP5	3.78911497929544e-07	2.48136482939633	1.89444567382164	-0.389358098063978	4.68949096463869e-07
EPDR1	6.65724768977405e-05	1.69632545931759	2.06638636866563	0.284697037673931	7.8458073976544e-05
MRPL28	1.3937880594683e-35	1.14383202099738	0.59371542376632	-0.946031701145705	2.85056140611559e-35
ITPKC	2.03776708196709e-45	1.13832020997375	0.423102456295641	-1.42782747917267	4.82314601730245e-45
RBM22	0.595158858977691	1.12939632545932	1.1515822084532	0.0280655624791666	0.60704781006193
TMED2	1.28553122249346e-33	3.80498687664042	2.4505421553441	-0.634790513038039	2.55056908773694e-33
ERO1B	1.55707845794301e-98	8.13937007874016	16.0208010621819	0.976957235270996	7.87636469750342e-98
ZFAND6	1.82988986716797e-95	5.26797900262467	2.85483514051781	-0.88384215922221	8.8659870774221e-95
TXLNG	4.5383951898771e-18	3.77244094488189	2.84399203363576	-0.407580892672452	6.95367347123001e-18
HUWE1	1.26288743771258e-19	4.19737532808399	3.19628236335472	-0.393092611086307	1.9874840761051e-19
MTMR2	2.75961139784247e-124	1.96404199475066	0.580659437928745	-1.75806161445033	1.96964378622592e-123
PPP1R15A	3.41103566531977e-71	19.6698162729659	28.0511175038725	0.512074764137032	1.18888722664062e-70
HSD17B14	6.97644721711064e-27	0.919422572178478	1.41779154680239	0.624845443071878	1.2407649799053e-26
TRIP6	0.107800489447775	1.81286089238845	1.61672936490374	-0.165190029239938	0.114346612919213
FTL	2.13831561041244e-220	113.24094488189	186.932507191857	0.723121780455865	5.13023994241121e-219
SRRT	4.114873456749e-05	0.961942257217848	0.75082982960832	-0.357464327600516	4.87549663439479e-05
BAX	1.35165811970324e-15	2.15275590551181	1.45629564062846	-0.56388148108844	1.9742800995372e-15
NLK	7.68985628280416e-16	1.81443569553806	1.26598805045364	-0.519257140563587	1.12845004749379e-15
ADAMTS2	1.20706550114824e-141	7.67112860892388	3.27439699048462	-1.22820960284142	1.06829767464586e-140
PSMC5	4.11093793045062e-36	2.32362204724409	1.33303828280593	-0.801657210771554	8.48315827167945e-36
UIMC1	3.74674160415745e-185	2.46194225721785	0.583757468466475	-2.07635591744151	5.70995774062158e-184
MMP2	1.55939841152623e-29	18.8167979002625	25.8796193848197	0.459795257499055	2.8949179957917e-29
LPCAT2	1.69599529058888e-53	5.96797900262467	12.490595264439	1.06552786829404	4.49307133746251e-53
ADD1	9.27480995418131e-38	2.70997375328084	1.66718300508962	-0.700866402537096	1.95925440828427e-37
TXNDC16	1.21269036945511e-28	0.65511811023622	1.17105554326178	0.837982568126109	2.21909158463361e-28
RTRAF	3.67802694225755e-63	5.43832020997375	2.98605886258022	-0.864918495365262	1.13202127527288e-62
GMCL1	2.44116211397529e-47	1.26456692913386	0.522682009294092	-1.27463798813163	5.94759480786639e-47
SF3B2	1.21418633113771e-40	2.43044619422572	1.40008851515822	-0.79570315692307	2.68550505080218e-40
KLHL42	1.60011146617784e-28	0.89002624671916	0.48373533967692	-0.879629942643845	2.92236805226121e-28
GNAS	1.213534644882e-05	28.597375328084	25.0110643947776	-0.193316286750867	1.45546194911164e-05
DNM1L	1.77774872968917e-149	5.18083989501312	2.19561849966807	-1.23855860003499	1.74675508407288e-148
PTHLH	5.37368897707512e-36	1.21679790026247	0.703031644169064	-0.791428035583298	1.10545516353467e-35
ERGIC2	1.6123176620153e-06	1.36272965879265	1.11861031201593	-0.284791850499081	1.97013412004079e-06
TFAP2C	3.31971812783517e-99	2.39160104986877	4.24319539721177	0.827174366279227	1.69649239484066e-98
AAMDC	6.22897021696857e-53	1.8994750656168	3.30692631113078	0.799890124149489	1.63712574026266e-52
RFX2	0	11.0167979002625	1.73047134321753	-2.67046800105748	0
DDX18	9.95180190555409e-32	1.57926509186352	0.931843328169949	-0.761094040551079	1.91041338636826e-31
KHSRP	0.592108697774417	1.04251968503937	1.02677583536181	-0.0219533768037585	0.604143016311591
DOCK9	2.63100436109792e-67	2.50787401574803	1.18389024120381	-1.08292954097927	8.6076780138001e-67
ANKRD10	3.47300979024539e-152	14.8671916010499	7.63730913919009	-0.960995822643876	3.54057346193276e-151
PPP1R13B	1.39582185383716e-33	5.77060367454068	3.32396547908829	-0.795816850882483	2.76663561872037e-33
ATRN	4.16375533968478e-54	1.8503937007874	0.825846426200487	-1.16388683061208	1.11393974022736e-53
SMOX	0.372419566248535	1.23805774278215	1.05908386811241	-0.225261763281417	0.383989383632853
NSFL1C	9.05267950115737e-24	1.0750656167979	0.633989820756805	-0.761893135646052	1.52727216435793e-23
C20orf194	1.09491519632823e-112	2.08083989501312	0.631555653905731	-1.72018418700104	6.62046901099681e-112
EBF4	5.87671475173756e-29	1.15511811023622	0.615622925425979	-0.907921511142626	1.07989830596371e-28
CPXM1	2.52462163632491e-41	1.70314960629921	2.78026111971675	0.707015217678511	5.63395205655772e-41
XRN2	6.68011329017753e-105	3.85748031496063	1.86258021686214	-1.05035623429572	3.65448688603668e-104
KIZ	0.188783617282817	1.79396325459318	1.6339898207568	-0.134751344137967	0.198101761750843
DYNLL1	9.2685315794353e-119	23.6952755905512	38.5403850409383	0.701771544577016	6.10476379884746e-118
SNX5	5.03697913615022e-19	1.48897637795276	1.00088515158221	-0.573044427329826	7.84230215255705e-19
RPL6	1.91285346118043e-18	37.7146981627297	40.0263332595707	0.0858225792476654	2.949764217112e-18
ESF1	2.41404510563773e-24	1.56430446194226	1.12414250940474	-0.476696392980315	4.12278600945678e-24
ANAPC5	6.85426857794885e-42	1.98267716535433	1.10688205355167	-0.840948285549522	1.54111405663028e-41
SLC23A2	1.7781051397426e-50	1.84698162729659	0.866120823190972	-1.09252931634131	4.52980814704575e-50
TMEM230	0.110891535041516	3.29658792650919	2.90263332595707	-0.183611225821859	0.117521027202061
KDM2B	2.45180300086738e-35	1.08477690288714	0.489931400752379	-1.14674670088331	4.9921851149222e-35
TASP1	9.34652610471421e-138	2.20498687664042	0.684443460942686	-1.6877667929418	7.86424604923418e-137
RPLP0	8.36622419445437e-08	25.6850393700787	20.7227262668732	-0.309714469626145	1.05375971616425e-07
PEBP1	0.00175594093631326	9.01811023622047	9.33060411595486	0.0491453469158805	0.00198711709671063
ERP29	1.77281839010492e-12	4.12178477690289	4.84067271520248	0.231938379737926	2.43635083102986e-12
FUS	0.318513718729413	12.0018372703412	12.8718743084753	0.100966869593	0.330175421775033
IGBP1	0.0173645076733669	2.2737532808399	2.24806373091392	-0.0163927841125306	0.0190026687746279
FXYD5	7.44050502000844e-24	2.2753280839895	1.55344102677584	-0.550607111798401	1.25776958091484e-23
GANAB	2.0395537312043e-08	1.39685039370079	1.01726045585306	-0.457488403495735	2.59571665748072e-08
MLF2	0.110716920258399	2.33727034120735	1.93361363133437	-0.273525064835083	0.11735679233919
DDX24	2.45540531431336e-15	4.97112860892388	4.00685992476212	-0.311101352292539	3.56726443280837e-15
ARHGAP4	1.65207587693424e-24	1.44251968503937	0.776277937596813	-0.893945815663686	2.82874786150907e-24
RCOR1	3.41584059640242e-50	12.8979002624672	8.38570480194733	-0.621132268885613	8.67243167144414e-50
GPATCH2L	1.64748654680834e-23	2.04461942257218	1.53042708563842	-0.417898018597069	2.76929787018374e-23
LTBP4	5.81874762856916e-17	4.33490813648294	5.30581987165302	0.291574277258101	8.72739099499678e-17
BLVRB	2.23724290256443e-06	2.41102362204724	1.96636423987608	-0.294115201501259	2.72538521613375e-06
SLC9A1	1.47690791149066e-05	2.44041994750656	2.56140739101571	0.0698073032256779	1.76956435283698e-05
SPTLC1	5.10220750869626e-26	1.75564304461942	1.10887364461164	-0.662904566787715	8.9333492546751e-26
PAPOLA	1.94194177808283e-44	5.68372703412073	3.93095817658774	-0.531956255278137	4.54057149990874e-44
CCNK	2.05239964120177e-35	1.96981627296588	1.21619827395441	-0.69568262698027	4.18465373943323e-35
PCBP4	6.84660118978867e-15	0.888188976377953	1.1885372870104	0.420248593745265	9.86769493553619e-15
YPEL3	1.23491694310483e-05	1.42703412073491	1.14361584421332	-0.319417317394496	1.48051250614254e-05
MRPS33	7.99595633952953e-27	0.997637795275591	0.584200044257579	-0.772053654906469	1.41954957421544e-26
NDUFB2	1.41586937769993e-79	4.45406824146982	2.60699269749945	-0.772737120332792	5.53198408265493e-79
NUDC	1.24071364551543e-06	3.23070866141732	2.65213542819208	-0.284696210367515	1.51947997505313e-06
ICAM1	2.80574565339957e-06	0.869291338582677	0.682009294091613	-0.350048370274859	3.40958595065277e-06
PDCD7	0.0258068367989511	1.58372703412074	1.48351405178137	-0.0943051067376697	0.0280615294934354
SPG21	9.62801987405743e-28	1.83149606299213	2.7698605886258	0.5967907652118	1.73403047113714e-27
DNAJB11	6.19893269256118e-30	1.33622047244094	0.770524452312458	-0.794245421903037	1.15907430063726e-29
CHRD	0.0318167910713494	0.848818897637795	0.970347421996017	0.193044604568115	0.0344523309516479
RAB11FIP3	8.69930317227281e-91	2.03202099737533	0.77694180128347	-1.38703687070188	3.97321384947689e-90
GOLGA3	8.15254761002709e-14	1.57769028871391	1.04934720070812	-0.58832191652993	1.14974786171628e-13
PABPC4	3.21522892645494e-05	1.84540682414698	2.18145607435273	0.241352527237411	3.8201626107084e-05
CERS4	0.000205253964874934	1.2238845144357	0.903518477539279	-0.437841421405063	0.000238325983705123
USP48	9.63423547233181e-64	2.31968503937008	1.19052887807037	-0.962326317603338	2.98212034775701e-63
PDPR	7.87311945738245e-68	0.960892388451444	0.346979420225714	-1.46952477347966	2.59569622728492e-67
GLG1	3.99732890177304e-75	6.79160104986877	3.79132551449436	-0.841049386726921	1.46503330424492e-74
TNRC6A	6.09062605977634e-306	8.84383202099738	2.75105111750387	-1.68468867624923	3.95493479142433e-304
PLEKHG2	1.20047015405251e-05	2.2262467191601	2.4029652578004	0.110202304841122	1.44037129951992e-05
NAT14	6.95667357763619e-09	0.810761154855643	0.955521132994025	0.237010813104548	8.94707598553253e-09
OSBPL8	5.12139221677122e-64	26.0944881889764	18.8218632440806	-0.471335652844115	1.59184168069674e-63
LAMB1	1.67017706947338e-136	1.91207349081365	0.402301394113742	-2.24878933204809	1.3838610004208e-135
WDR7	1.18402804283279e-39	1.43254593175853	0.747289223279487	-0.938842774556983	2.57870343707003e-39
TXNL1	2.04712290297186e-15	4.88005249343832	3.57822527107767	-0.447652449871876	2.9806269125893e-15
CMTM6	8.82969759118917e-10	1.37690288713911	1.06439477760567	-0.371393472897899	1.15651421639474e-09
MAP3K20	7.52779922834436e-119	6.06509186351706	2.60876300066386	-1.2171636119446	4.96369454637188e-118
CDV3	4.69729111409328e-65	3.66561679790026	2.07324629342775	-0.82216446193283	1.48474164632769e-64
ALKBH5	1.17672106316603e-07	2.05170603674541	1.51028988714317	-0.441998551029535	1.47590418462185e-07
NLRP1	3.90801678669101e-18	1.7010498687664	2.18654569595043	0.362228062839246	5.99088844847116e-18
SPAG7	9.46083839070062e-44	1.91916010498688	1.07789333923434	-0.832260646507941	2.18557805669163e-43
ZFHX4	3.49657256084279e-71	1.44041994750656	0.593936711661872	-1.27810836926295	1.21657102379003e-70
ESR1	5.14977174857083e-18	17.4645669291339	14.2575791104227	-0.292701830751754	7.88435069860639e-18
RGS17	1.18505792756865e-139	1.3509186351706	0.258906837795973	-2.38343581202609	1.02010606041716e-138
CCDC80	9.76447268035082e-06	11.5354330708661	11.2418676698385	-0.0371904297622612	1.17488337950485e-05
PSME1	1.79790880986804e-26	4.32808398950131	2.89311794644833	-0.581103355778086	3.17490606862302e-26
SLC7A8	1.57559449610266e-12	1.19553805774278	1.65014383713211	0.464931728206507	2.16880219348325e-12
SLC22A17	6.98689183170393e-17	0.674015748031496	0.946005753485284	0.489066658248	1.04522941590021e-16
SCFD1	6.41623857761795e-28	3.08057742782152	2.11661872095596	-0.541439385518567	1.16012739899182e-27
G2E3	1.08542733682997e-73	1.4005249343832	0.542155344102678	-1.36918947658497	3.91094264790244e-73
HECTD1	3.49419594790977e-43	2.34330708661417	1.36910820978093	-0.77530955250587	8.00089175654004e-43
HNRNPC	2.62788575335189e-67	47.5771653543307	32.0309803053773	-0.570801366263891	8.60218602220504e-67
SUPT16H	3.29569990506126e-19	1.43779527559055	0.961495906173932	-0.580505648293935	5.14866925544874e-19
TOX4	4.15186218895358e-56	1.76981627296588	0.887807036955079	-0.995281551006217	1.14406018066461e-55
SEMA6A	7.93774977272837e-46	1.74645669291339	0.581765877406506	-1.58592028355514	1.89075427202071e-45
TRPM7	4.85447692478086e-105	6.8992125984252	3.42664306262447	-1.0096357967724	2.66550047322067e-104
SNAP23	1.60042973417385e-49	1.7490813648294	0.758353618057092	-1.20565476813669	4.01552592690239e-49
EZR	2.01059463995892e-07	1.59527559055118	1.17636645275503	-0.439468129536439	2.50705330392707e-07
MYL6	2.65076258740682e-166	23.3280839895013	10.1482628900199	-1.20083502109862	3.18624863122099e-165
AGO1	2.79651602795659e-28	1.17191601049869	0.65545474662536	-0.838301094010057	5.08411039288273e-28
MFSD11	0.00710042288409273	0.912073490813648	1.0309803053773	0.176794793319906	0.00787266635292687
DPYSL2	0.953808407332797	2.42230971128609	2.37729586191635	-0.0270618743257591	0.956209334688057
TGFB2	1.17296197732988e-05	3.18136482939633	3.68156671830051	0.21067402132507	1.40764862446137e-05
GPATCH2	1.78995988785149e-40	1.28976377952756	0.65965921664085	-0.967314041661315	3.9458377749169e-40
NUP50	2.11774465395494e-13	1.23569553805774	1.64129232131002	0.409508889348082	2.96633213662997e-13
COMT	0.00132855399579767	2.51128608923885	2.27373312679796	-0.143363460032017	0.0015091807512636
ECHDC1	1.11074785168291e-39	2.11732283464567	1.20557645496791	-0.812518111872277	2.42087109301485e-39
LRRFIP2	8.76159503740653e-90	13.5259842519685	7.62602345651693	-0.826730705474188	3.94139824950803e-89
CBX5	6.61355529705851e-09	1.450656167979	1.12945341889799	-0.361080842739611	8.513117721316e-09
SUCO	8.16203113362455e-39	2.96902887139108	1.81721619827395	-0.708261051991116	1.7514358474236e-38
MAP3K1	1.42940495735636e-54	1.21023622047244	0.443682230581987	-1.44768998835996	3.85519874277512e-54
HOOK2	1.12976407587822e-65	2.49212598425197	4.23699933613631	0.765665900000567	3.60920352368796e-65
ARCN1	2.63065970167901e-08	1.29868766404199	0.979420225713654	-0.407054608465677	3.34231413394947e-08
TMEM38B	5.69119356186328e-52	2.03464566929134	0.912369993361363	-1.15708666881734	1.47758323939901e-51
NANS	4.83877670575247e-59	1.11207349081365	0.45762336800177	-1.28101950233927	1.40256438816911e-58
WHRN	1.17826295996424e-204	6.28766404199475	2.05797742863465	-1.61129697538595	2.27797505593086e-203
BTAF1	2.37551675175028e-175	3.39816272965879	1.1414029652578	-1.57394672517685	3.16065413696129e-174
SORBS1	0.0144172723363479	5.18215223097113	4.89201150697057	-0.0831235993977408	0.0158208642427153
WAC	3.57088920318421e-184	24.1417322834646	11.5078557202921	-1.06891016148094	5.35992263814635e-183
CREM	3.67064095326304e-13	2.29343832020997	1.81743748616951	-0.33560636699669	5.1115172621896e-13
HIVEP1	4.24014622407456e-24	7.73595800524934	5.55122814782031	-0.478772976052553	7.19824766769577e-24
FKBP5	1.04124668753609e-05	1.649343832021	1.2462934277495	-0.404248405947218	1.25108763301299e-05
SRPK1	3.18259121905133e-29	1.1007874015748	0.595707014826289	-0.885861010776595	5.87177268147395e-29
TMEM14A	0.147048948071665	0.832808398950131	0.780261119716751	-0.0940276058877752	0.154960383803162
EFHC1	3.67066726544373e-51	1.22860892388451	0.617171940694844	-0.993281389973961	9.4275865192437e-51
HSP90AB1	1.8810414916362e-121	54.7131233595801	104.016817880062	0.926857987238709	1.29016554202465e-120
CDC5L	1.153213552483e-25	2.0259842519685	1.41203806151804	-0.520843983063447	2.01088667908157e-25
SIRT1	0.000474450405705564	4.76299212598425	3.77738437707457	-0.33448056744569	0.000546120756008678
HNRNPH3	0.0069042857477642	4.42099737532808	4.93914582872317	0.159889687257137	0.00765946203475271
JAK2	1.24529872859611e-43	2.87322834645669	1.53086966142952	-0.908321197223029	2.87458060457232e-43
ABL1	6.56688112318483e-06	5.73412073490814	5.10112856826732	-0.16875581888045	7.93016936121006e-06
ACOT7	2.96210588402738e-05	1.45826771653543	1.11728258464262	-0.384261481220606	3.52291868428819e-05
SH3GLB1	3.90147429844964e-69	2.86745406824147	1.40517813675592	-1.02901734201875	1.31754705816496e-68
PCSK5	1.20118619789877e-13	11.2425196850394	14.2206240318655	0.339019364848379	1.68923878207327e-13
ABLIM1	6.63919151332141e-114	1.82624671916011	0.684443460942686	-1.41587840482094	4.10585197728593e-113
ERMP1	2.34000732391241e-116	1.1753280839895	3.81433945563178	1.69836971096696	1.49830694030576e-115
RAB18	8.70596610500346e-133	3.26299212598425	1.21066607656561	-1.43039450731545	6.90696434412891e-132
NRP1	1.45337848918956e-100	7.06666666666667	2.61717194069484	-1.43302115052622	7.53034093184599e-100
PRTFDC1	8.054169660519e-23	1.01627296587927	0.629564062845762	-0.690862859370969	1.33654470977613e-22
MYO9B	7.18256099190195e-243	7.80734908136483	2.39013055985838	-1.70774334978663	2.35761644866056e-241
PSMD8	2.05734114861966e-44	3.649343832021	2.01217083425537	-0.858884288599234	4.80287456891514e-44
BCL7C	8.37366913678176e-12	0.952230971128609	0.684886036733791	-0.475447605717215	1.1396033496297e-11
CIRBP	6.43238328306029e-39	10.6417322834646	13.5359592830272	0.347064118989138	1.38426000479114e-38
ATP5F1D	4.9043617917459e-55	7.01601049868766	4.2874529763222	-0.710530058353313	1.33115208286642e-54
HNRNPM	5.73845961949405e-50	7.17296587926509	4.76631998229697	-0.589693959380522	1.4519931286259e-49
NDUFB7	1.48379270555639e-125	4.36640419947507	1.82960832042487	-1.25491085551123	1.08496666132116e-124
TECR	0.00175286012556694	2.10734908136483	2.23190971453861	0.0828493525935757	0.00198400651575159
TIMM13	5.96870904443546e-15	2.42782152230971	1.67382164195619	-0.536516561631594	8.61489921030622e-15
CDC34	3.36022297572281e-05	0.899475065616798	1.06616508077008	0.245275642428977	3.98926312737839e-05
POLR2E	0.268838536231529	1.7994750656168	1.64129232131002	-0.132743899725974	0.279895680628643
GADD45B	1.04086189709422e-81	26.1160104986877	37.1599911484842	0.508815631528877	4.19858809806946e-81
PALM	0.000830412895080301	0.792650918635171	0.923434388138969	0.220323811760635	0.000949270309071894
MKNK2	3.6230464765946e-46	1.18293963254593	1.9630449214428	0.730716734835802	8.67150627050326e-46
RANBP1	1.47323622095314e-50	3.05459317585302	1.61894224385926	-0.915928730292926	3.75634365513191e-50
MED15	7.97034661528499e-183	3.1254593175853	1.01504757689754	-1.62252087344639	1.15851218198814e-181
MMP11	0.000834451779910722	10.6929133858268	6.09758796193848	-0.810344412423701	0.000953704789207318
SMARCB1	1.26444363109113e-43	1.5503937007874	0.846204912591281	-0.87355564793228	2.91764629283059e-43
GGT5	1.26022133771417e-09	2.61811023622047	1.89245408276167	-0.468267547566899	1.64558738174961e-09
SPECC1L	5.0335830879097e-70	1.4742782152231	0.502987386589954	-1.55141467805108	1.72423310591586e-69
SNRPD3	0.000377749720246934	2.5989501312336	2.0730250055322	-0.326191432751265	0.000435820167778135
MAPK1	5.22672851467736e-229	7.07086614173228	2.34476654127019	-1.59244266127036	1.43231541957259e-227
HIRA	3.70633021383838e-35	2.29632545931759	1.38636866563399	-0.728016177832506	7.49800768624127e-35
LGALS1	6.98206296314178e-303	121.364041994751	48.800398318212	-1.31437621154143	4.3448795981051e-301
TRIOBP	0.0006679882256778	1.44435695538058	1.65501217083426	0.196414495592977	0.00076624599942149
EIF3L	0.58647210139774	4.50603674540682	3.92166408497455	-0.200393113395565	0.598494078194414
SNU13	3.0849626917903e-60	3.95485564304462	2.17570258906838	-0.86214367686505	9.1055173521518e-60
POLR2F	0.000486472265021071	2.09606299212598	1.71741535737995	-0.28744307651747	0.000559850763096875
TTC28	1.6607175171267e-91	13.8152230971129	8.08652356716088	-0.772667339943364	7.6848384564794e-91
KDELR3	5.5507209852989e-66	1.3992125984252	0.480194733348086	-1.54292369870831	1.78760146448386e-65
DDX17	7.41874721360659e-72	7.14015748031496	4.49502102235008	-0.667628031118113	2.60397155429411e-71
TCF20	0.283378405420888	3.10656167979003	2.75082982960832	-0.175451803642445	0.294571531926985
HSCB	0.00160053617238986	0.888451443569554	0.777163089179022	-0.19307554821732	0.00181469028162024
TOMM22	4.8342842654265e-34	1.74383202099738	1.00995795529985	-0.787965840964014	9.63309346286121e-34
XBP1	8.9350729514302e-22	5.02099737532808	3.95175923876964	-0.345478917557193	1.4564290808143e-21
RTCB	5.36156367055064e-45	1.43700787401575	0.635760123921221	-1.17651353113369	1.26151954973885e-44
JOSD1	3.68586375410112e-27	0.99002624671916	0.58220845319761	-0.765930986799526	6.58473387171055e-27
FBXO7	7.06512794645297e-73	1.61207349081365	0.637751714981191	-1.33785073609145	2.52585723232256e-72
GTPBP1	8.42938865848636e-73	1.4755905511811	0.620712547023678	-1.24929524217451	3.00639808034612e-72
TIMP3	1.29815127741545e-57	4.11679790026247	4.75016596592166	0.206455294257353	3.67891638106257e-57
PPP6R2	4.06941051567503e-18	1.83595800524934	1.24894888249613	-0.555818628745171	6.23670046707097e-18
SUN2	2.09265570005847e-08	1.31496062992126	1.01549015268865	-0.372843355960617	2.66216464057694e-08
CYB5R3	0.353011274502021	3.44068241469816	3.05377295861916	-0.172101928261006	0.364670474472605
LMF2	0.00461864909693873	0.835958005249344	0.721841115290994	-0.211749149722097	0.00515445725856753
PACSIN2	4.57897273918721e-206	7.51837270341207	2.68864793095818	-1.48353958322937	9.08796782189515e-205
HMGXB4	0.00209332128907218	1.04750656167979	0.859260898428856	-0.285791130893113	0.0023644358821927
TOM1	7.15570608374149e-34	2.45669291338583	1.37618942243859	-0.836038471930515	1.4230422151888e-33
HMOX1	6.01539722742423e-197	1.31364829396325	4.55919451206019	1.79519988986667	1.05384114476928e-195
TSPO	4.44646054823574e-13	5.79816272965879	4.25846426200487	-0.445262581843081	6.1889923847065e-13
RPL3	2.50059842819306e-58	77.1055118110236	95.4892675370657	0.308504597905753	7.16478417747019e-58
RBFOX2	1.04581938081733e-68	20.9477690288714	14.4755476875415	-0.533178668629567	3.50798707524016e-68
SYNGR1	0.0489852896466889	1.23018372703412	1.27904403629121	0.0561921386186976	0.0526896147550089
MTMR3	4.28887938359841e-209	5.81968503937008	2.1728258464262	-1.42136853067533	8.99009313600593e-208
MYH9	6.28363967606607e-195	8.35459317585302	3.04558530648374	-1.455850063735	1.07560067119824e-193
TXN2	5.93336468259266e-10	1.49396325459318	1.04868333702146	-0.510565560184201	7.79888242328021e-10
EIF3D	0.0228658612556049	2.84278215223097	2.43969904846205	-0.220600353142459	0.0249134880796979
TNRC6B	7.63172203796133e-05	7.18503937007874	6.25957070148263	-0.198932345312516	8.98185726059515e-05
KIAA0930	2.4998564720431e-21	2.08635170603675	1.33126797964151	-0.648181370183204	4.04609660362652e-21
SLC25A17	2.38805526253547e-36	0.908136482939633	1.78424430183669	0.974332124956703	4.93983453545253e-36
FAM118A	7.81377073944686e-80	0.916010498687664	0.307147599026333	-1.57643202780907	3.06496824671409e-79
ST13	1.85054585839325e-05	7.0241469816273	7.44655897322416	0.0842508817689918	2.2128024335551e-05
RBX1	5.42283544315319e-74	3.9238845144357	2.00265545474663	-0.970368346405219	1.95983175664835e-73
EP300	7.27474742307755e-105	7.13700787401575	3.69462270413808	-0.949892320672156	3.97615197671229e-104
PMM1	4.66988702783133e-05	1.09107611548556	0.818986501438371	-0.413840171614471	5.52543178931756e-05
BRD1	6.03244461009468e-51	1.36062992125984	0.657888913476433	-1.0483588142673	1.54469884700838e-50
RBM23	2.60663380546866e-07	0.951968503937008	1.15578667846869	0.279889399111659	3.24349726179333e-07
AP4S1	4.7175113558028e-17	1.22152230971129	0.874087187430848	-0.48283111674384	7.08456833573804e-17
SOS2	4.64716122321164e-151	7.04855643044619	3.18455410489046	-1.14623643541057	4.66590607520443e-150
CDKL1	5.93011007099392e-18	2.65958005249344	4.20734675813233	0.661712263765125	9.06048019542652e-18
NIN	4.90809621639666e-56	2.55170603674541	1.32750608541713	-0.942743661908797	1.35181958491257e-55
PSMC6	8.78224644627981e-33	2.78661417322835	1.78734233237442	-0.640697282362246	1.71342718060338e-32
DDHD1	7.258571246532e-97	4.64488188976378	2.06815667183005	-1.16729643197528	3.58369459725472e-96
CNIH1	1.11518066355233e-40	1.81548556430446	1.01394113741978	-0.840381557070043	2.46835468101579e-40
ATP6V1D	9.39051241158281e-13	2.44199475065617	1.80371763664528	-0.437086589820407	1.29798521857463e-12
PSMA3	2.58524299246939e-42	3.1994750656168	1.79309581765877	-0.83538263956777	5.84787642446503e-42
VTI1B	4.74632347650492e-38	1.11679790026247	0.551006859924762	-1.0192259489082	1.00583669558852e-37
KIAA0586	7.10763886913497e-47	0.53989501312336	1.33325957070148	1.30420688818943	1.7218586619713e-46
AHSA1	5.76108134862265e-32	3.79790026246719	5.17902190750166	0.447477642109863	1.11165051604237e-31
DAAM1	1.36761649401325e-113	4.16456692913386	1.82916574463377	-1.18698067167827	8.37963172844631e-113
SPTLC2	4.05484029782782e-61	1.63097112860892	0.632662093383492	-1.36622418078106	1.21421633780568e-60
LGMN	8.72272412293814e-26	1.79606299212598	1.08563841557867	-0.726294272766011	1.52278065197056e-25
SNW1	0.665302169551631	1.02677165354331	1.04292985173711	0.0225267517727995	0.676052927521933
PPM1A	1.37872003534231e-54	2.33727034120735	1.35317548130117	-0.788475671864551	3.72017772860658e-54
ERH	1.15149097714614e-62	4.63490813648294	2.63753042708564	-0.813353007892949	3.51867370714631e-62
HIF1A	4.13248524714079e-98	4.52204724409449	1.82606771409604	-1.30823580051102	2.07806960155043e-97
SUSD6	0	3.04356955380577	0.367780482407612	-3.04884751058137	0
SRSF5	0.768736828741608	4.57034120734908	4.72582429741093	0.0482641155997142	0.776273464317506
SLC10A1	1.24911244879408e-202	1.89422572178478	4.16154016375304	1.13550930386587	2.36895167272884e-201
EIF5	1.25972098720333e-41	8.62677165354331	12.3379066165081	0.516204957753423	2.82385485086405e-41
DICER1	2.53414900319579e-74	1.61811023622047	0.707014826289002	-1.19449752274616	9.20304324929584e-74
ZC3H14	3.51454275587826e-91	3.16299212598425	1.45253374640407	-1.12271828254323	1.61631088711445e-90
PCNX1	1.73328909884697e-94	4.37139107611549	2.21000221287896	-0.984044636990613	8.29036755525364e-94
RPS6KA5	7.67842262617248e-93	8.08425196850394	4.14051781367559	-0.965303085446958	3.60336973831535e-92
PPP4R3A	9.45467540262639e-156	2.28897637795276	0.744633768532861	-1.62009962665003	1.01586746142608e-154
PSMB5	7.93417977846976e-56	2.85721784776903	1.36158442133215	-1.0693246028144	2.17725264109225e-55
YY1	5.13093024762569e-18	5.29711286089239	4.10931622040274	-0.366307894036507	7.85751789267261e-18
ACIN1	3.67814898166119e-48	2.60551181102362	1.53086966142952	-0.767215337951086	9.08361389683503e-48
CCNB1IP1	0.136572772633594	1.45590551181102	1.29010843106882	-0.174424401327812	0.144251369114761
TRIP11	1.79603979905715e-08	1.60656167979003	1.23545032086745	-0.378939371316575	2.28921309143747e-08
APEX1	0.928864569441252	2.6758530183727	2.5448107988493	-0.0724404734751782	0.93229787262131
ARHGAP5	8.50195702685965e-92	3.39002624671916	1.44921442797079	-1.22602536919235	3.94644065877697e-91
SRP54	5.39141187351147e-79	2.82677165354331	1.27948661208232	-1.14359029524484	2.08738136956303e-78
CHD8	7.9806826030864e-56	1.36325459317585	0.579110422659881	-1.23514464892069	2.18900816670515e-55
NFKBIA	7.28866271819517e-07	32.2719160104987	36.5147156450542	0.178198761390848	8.96489007175169e-07
PSME2	4.95454647475839e-70	3.67007874015748	1.43571586634211	-1.35404075333315	1.6981331405741e-69
BRMS1L	9.54898094892916e-09	2.16299212598425	1.76720513387918	-0.291558898454284	1.22284270501399e-08
SEC23A	2.41048975359417e-78	1.84120734908136	0.750608541712768	-1.29451949323438	9.23686067220755e-78
PNN	2.07518618236561e-07	3.87690288713911	3.59902633325957	-0.107297939180636	2.58705389262357e-07
NFATC4	0.0283157698076745	1.08215223097113	0.943792874529763	-0.197361278972732	0.0307337225347107
PLTP	1.70956843616847e-270	4.30577427821522	12.0781146271299	1.48805067389165	7.29497274119317e-269
TRPC4AP	1.73719159508792e-152	2.84698162729659	0.895773401194955	-1.6682274498027	1.78009992951205e-151
ABHD12	3.24120211076681e-07	2.26666666666667	1.73224164638194	-0.38793204668602	4.01970965532923e-07
NINL	1.11425610477414e-38	1.41338582677165	0.725381721619827	-0.96234304962243	2.38757746410355e-38
NFATC2	0	18.4485564304462	3.0157114405842	-2.61293763662219	0
STK4	2.25405463698822e-54	1.56351706036745	0.739765434830715	-1.07965516341648	6.06837422323913e-54
ADNP	4.09017768422854e-73	5.41233595800525	3.10378402301394	-0.802223222988143	1.46491136004684e-72
PFDN4	2.10294816723305e-33	1.69448818897638	1.03341447222837	-0.713430587971075	4.14620869671625e-33
BMP7	0.0833262152179023	1.6005249343832	1.29763221951759	-0.302663606166255	0.0888594804912082
CTSZ	0.0121639642322107	2.33989501312336	2.37109980084089	0.0191125877612338	0.0133776734762936
PRPF6	3.04990601971246e-28	0.912073490813648	0.522903297189644	-0.802605907814704	5.54140467206881e-28
PSMA7	4.18427067168826e-64	7.38582677165354	3.97831378623589	-0.892602353696022	1.30124065552658e-63
DIDO1	2.09758587165129e-93	1.9498687664042	0.841557866784687	-1.21224264641067	9.91374841554178e-93
GID8	2.87394498047981e-41	1.41286089238845	0.747953086966143	-0.917599738140203	6.40871493594117e-41
RNF24	1.87045074849022e-212	10.4123359580052	3.68444346094269	-1.49877514642574	4.07812874871554e-211
CSNK2A1	1.55815696414911e-119	2.38398950131234	0.849745518920115	-1.48827512849092	1.03542043424102e-118
HM13	1.52631453392165e-51	3.0761154855643	1.63221951759239	-0.914274568170591	3.92856657718567e-51
MYL9	2.77121044948357e-16	7.93937007874016	3.94423545032087	-1.0092788707006	4.09883912483655e-16
TM9SF4	1.10929940692811e-70	1.0997375328084	0.459614959061739	-1.25866158703239	3.83726384307384e-70
SAMHD1	2.47286430196607e-77	1.32782152230971	0.450763443239655	-1.5586188181317	9.37366201773179e-77
NOP56	2.7573545264792e-21	1.98398950131234	2.6437264881611	0.414168536331061	4.45803408421833e-21
MAPRE1	0.000204353822918175	2.53412073490814	2.86811241425094	0.178616309410956	0.000237326931981566
JAG1	0.0828091403737792	1.91522309711286	1.70480194733348	-0.167908309868868	0.0883238358494835
RPRD1B	2.04637928490165e-76	2.06771653543307	0.942907722947555	-1.13284992472614	7.64066865500154e-76
CHMP4B	1.00039099047401e-83	4.73753280839895	2.54901526886479	-0.894195919002877	4.16469392131828e-83
CST3	0.237614472031025	18.2278215223097	18.1845541048905	-0.00342859903242879	0.248122505840473
ASIP	4.62467234756954e-79	0.573228346456693	1.24231024562956	1.11584364830235	1.79168564230742e-78
MAP1LC3A	2.36208635400985e-13	2.15721784776903	1.52201814560744	-0.503186316310289	3.30548228598146e-13
ZNF516	0.434828391855752	5.92887139107612	5.83514051781368	-0.0229901038298687	0.446487592462403
ADNP2	4.87344584435857e-78	1.72362204724409	0.728479752157557	-1.2424826787708	1.86031728269636e-77
USP14	8.64935987970131e-99	2.00734908136483	0.759238769639301	-1.40266595671341	4.39008291600133e-98
VAPA	1.22052470047122e-104	10.6758530183727	6.26222615622925	-0.769603831655021	6.64668601696907e-104
LPIN2	1.46945383001454e-58	3.94383202099738	2.28878070369551	-0.785018864827911	4.22450297425739e-58
SMCHD1	1.63049165619734e-89	5.80183727034121	3.0942686435052	-0.906911374871647	7.27993808230412e-89
MYL12A	1.42424566815451e-231	9.92755905511811	3.26311130781146	-1.60519083783604	4.0134168026203e-230
CEP192	4.10053147165605e-24	1.0257217847769	0.579331710555433	-0.824177929313463	6.96717150502652e-24
RNMT	2.82569360067276e-96	2.61522309711286	1.22836910820978	-1.09018988776957	1.38479848813938e-95
SMAD7	1.04862478141209e-65	5.06141732283465	3.03850409382607	-0.736180196364751	3.35357839622903e-65
LAMA1	2.09466596960623e-57	1.72992125984252	0.652135428192078	-1.40746286931075	5.90818437319529e-57
ANKRD12	4.04786847393356e-05	1.58057742782152	1.22150918344767	-0.371787000349465	4.79800917922204e-05
MIB1	1.60497544581925e-47	3.22965879265092	1.86811241425094	-0.789800482678152	3.91757606455007e-47
RBBP8	3.8042746301774e-68	1.88792650918635	0.85129453418898	-1.1490723337606	1.26259648003777e-67
RIOK3	7.13944262376259e-07	2.99317585301837	2.34985616286789	-0.349104590923634	8.78497018215401e-07
MXRA5	1.60532745330073e-47	1.87034120734908	0.960610754591724	-0.961277620170738	3.91757606455007e-47
TBL1X	1.50745000258864e-87	3.7007874015748	1.77096702810356	-1.06329490757556	6.56378011331234e-87
PGRMC1	1.48044161037536e-23	4.43700787401575	5.56273511838902	0.32620729679605	2.49061058304207e-23
MID1	7.16346492382701e-41	2.32834645669291	1.2254923655676	-0.925944249764869	1.5914666959815e-40
ALG13	6.6784986244155e-21	1.58188976377953	1.07014826289002	-0.563838379495644	1.06992091129681e-20
PRPS2	0.404954562689369	1.31259842519685	1.00840894003098	-0.380344793774652	0.41660040597663
WDR13	4.77099989151435e-09	1.2241469816273	0.871874308475326	-0.489584718147077	6.15992075900297e-09
XIAP	6.66243339919564e-57	1.44120734908136	0.664748838238548	-1.11639665772031	1.86336035237803e-56
STAG2	2.70917204430485e-21	5.85223097112861	4.47753927860146	-0.386280621611664	4.38131938080053e-21
ATP11C	1.52233553076207e-35	2.96299212598425	1.74374861695065	-0.764862719735618	3.10920767889662e-35
PLS3	5.23449788819874e-106	3.43123359580053	1.45319761009073	-1.23949644860038	2.91706067015851e-105
SMARCA1	1.20769542186716e-17	3.57821522309711	2.63885815445895	-0.439326361356793	1.83628721054579e-17
RBBP7	1.5220671277868e-19	2.86036745406824	2.04868333702146	-0.481503487574955	2.39284974247325e-19
FMR1	7.04376649526318e-42	1.31049868766404	0.720955963708785	-0.862132862094894	1.58312494517315e-41
PQBP1	0.000166667263905194	1.24225721784777	1.42265988050454	0.195626869369021	0.000194239218605078
PGK1	0.1323660739995	2.77769028871391	2.46470458065944	-0.172471012776925	0.13985760984666
MAGT1	2.34445475511262e-46	1.850656167979	0.922991812347865	-1.00364712765713	5.63159336833245e-46
SMS	4.29255260833089e-145	4.91259842519685	1.73644611639743	-1.500348669242	3.97576888095639e-144
EEA1	8.61159743245119e-54	3.87690288713911	2.27395441469352	-0.769701264124552	2.29054688608475e-53
RP2	0.150430045061418	1.08976377952756	1.04779818543926	-0.0566545772924525	0.158439543229357
JADE3	0.765233841851858	1.78005249343832	1.85572029210002	0.0600594865306399	0.773520638108799
USP11	6.67443110900614e-06	1.28372703412073	1.0420447001549	-0.300921301328581	8.05678954237274e-06
TIMP1	1.87969005419945e-209	73.6	19.6204912591281	-1.90734460198124	3.95396774077025e-208
PIN4	5.8208321250599e-46	1.23884514435696	0.621376410710334	-0.995456483234962	1.3898341772625e-45
MAGED2	9.38177156338995e-08	2.82729658792651	3.03717636645275	0.103307454987932	1.17993059620403e-07
RBM3	4.10741947654967e-110	3.95354330708661	1.73932285903961	-1.18462047253337	2.39626210477615e-109
SRPX2	6.71469722648972e-50	2.9997375328084	1.81013498561629	-0.728738989002717	1.69685284395303e-49
SYTL4	0.0156456952016268	1.08608923884514	1.22173047134322	0.169783396641611	0.0171436872953996
PBDC1	4.48315542756894e-07	1.12335958005249	0.935162646603231	-0.264530588643888	5.53927001536646e-07
GLA	1.2021043527916e-54	0.576902887139108	1.35693737552556	1.23395375141923	3.24508423116901e-54
ARMCX3	5.37864759724645e-10	2.18267716535433	1.66364239876079	-0.391753402105672	7.07910128793794e-10
BEX4	1.71311295170501e-24	1.7249343832021	1.06705023235229	-0.692913388637867	2.93073790764196e-24
RUBCNL	0.486630041862048	1.98267716535433	1.96437264881611	-0.0133811458154143	0.498564203410028
FNDC3A	4.18902066435036e-101	26.6860892388451	14.3633547244966	-0.893695152302775	2.18751830846408e-100
STK24	0.129471300021194	6.51496062992126	6.54348307147599	0.00630232076107482	0.136823199420947
ACP5	2.97598441259637e-148	2.33202099737533	5.89267537065723	1.33734201131898	2.87678493217649e-147
DNAJC3	1.30425176305026e-45	9.1246719160105	5.99070590838681	-0.60704667524982	3.09559000097825e-45
UGGT2	2.69717195539289e-08	1.97296587926509	1.74728922327949	-0.175247573331475	3.42463448703871e-08
ARHGEF7	4.87282798441293e-35	5.98110236220472	4.13653463155565	-0.531988747874013	9.84120161557905e-35
KPNA3	4.07547412277124e-46	2.50419947506562	1.36711661872096	-0.873213172525495	9.7465502039373e-46
RGCC	3.64423943737015e-31	4.97847769028871	3.44301836689533	-0.532030788068565	6.93113225050916e-31
VWA8	4.35746925345508e-114	1.41391076115486	0.361363133436601	-1.96816983356772	2.70597934720797e-113
DGKH	4.00167591634876e-238	4.19527559055118	0.970568709891569	-2.11186333040914	1.23226865589008e-236
KATNAL1	1.82843558143041e-81	1.94383202099738	0.814118167736225	-1.25559343248897	7.34571228208828e-81
INTS6	3.3572277851394e-293	11.4149606299213	31.2927638858154	1.45490320432226	1.92846911427142e-291
TSC22D1	2.99660004054206e-75	11.9068241469816	19.8851515822085	0.739902898653721	1.10028817714802e-74
CLN5	1.8346583814949e-08	1.10997375328084	0.83248506306705	-0.415029270795926	2.33793710986573e-08
MGRN1	7.27119115833846e-95	1.39422572178478	0.447001549015269	-1.64111241299809	3.49461753659807e-94
PHKB	2.78854110745282e-50	1.26535433070866	0.587740650586413	-1.10628984233964	7.09184528562075e-50
LYRM1	1.65731628774904e-39	1.22204724409449	0.642398760787785	-0.927759045571941	3.60029363745919e-39
NUTF2	1.04760952807147e-52	1.41942257217848	0.711219296304492	-0.99693778189741	2.7473306938977e-52
NFAT5	4.13921111993713e-122	31.7307086614173	18.2146492586856	-0.800780527400133	2.85868754109878e-121
LONP2	1.0578798952758e-08	1.66404199475066	1.3401194954636	-0.312330194331357	1.35356061134668e-08
N4BP1	6.02422721524775e-96	1.50603674540682	0.519141402965258	-1.53655751403048	2.93545949297635e-95
CTCF	0.0934537789443883	1.54566929133858	1.64306262447444	0.0881557930978441	0.0994997104640484
NME3	0.00272392607922738	3.61312335958005	3.87032529320646	0.0992083149039919	0.00306281468046384
SLC7A6	9.33706533895439e-22	1.28031496062992	0.816552334587298	-0.648881501138745	1.52153923444936e-21
WDR59	1.08453519141882e-09	1.27637795275591	0.915246736003541	-0.479822965214082	1.41741702768235e-09
AXIN1	1.35380878160741e-33	1.13438320209974	0.589732241646382	-0.943776098503288	2.68514397786277e-33
HCFC1R1	5.71212372577724e-279	4.98923884514436	1.17216198273954	-2.08964778415757	2.77432740957669e-277
COTL1	1.36576900443141e-15	1.63858267716535	0.88581544589511	-0.887370409359271	1.9944033323083e-15
USP10	8.99042054086276e-232	3.83674540682415	0.955078557202921	-2.0061917280389	2.54543944602437e-230
CRISPLD2	3.69970276512517e-08	8.42020997375328	5.73533967691967	-0.553977277306984	4.68561041315619e-08
NME4	1.1087765595787e-11	1.74041994750656	1.95175923876964	0.165339641501326	1.50575839211711e-11
ABCC1	2.39580584890695e-287	4.91811023622047	1.11418455410489	-2.1421158511379	1.30114037648819e-285
LMF1	0.000176948923227498	1.00761154855643	0.838681124142509	-0.264745271078815	0.000206020827784267
METRN	2.34511363661287e-08	1.31391076115486	0.983182119938039	-0.418336708968647	2.98078912023942e-08
FBXO31	2.41523772603308e-41	1.06167979002625	0.53618057092277	-0.985557857156313	5.39186478898416e-41
UBE2I	1.2022544814619e-51	2.74724409448819	1.53241867669838	-0.842174586381937	3.10115210373635e-51
PIEZO1	7.98614873526249e-27	1.10314960629921	0.708785129453419	-0.63820821766761	1.41822986160696e-26
GSPT1	5.11589430296666e-72	3.34041994750656	1.78778490816552	-0.901856311812278	1.79990297796954e-71
CLUAP1	2.16106272225404e-15	0.686614173228347	0.938924540827617	0.451509578502335	3.14499115779431e-15
ELOB	1.18900031114159e-143	6.42965879265092	2.8530648373534	-1.17222964577169	1.08113970452966e-142
GGA2	7.71931636730379e-16	1.20236220472441	0.795529984509847	-0.595883351481666	1.13221694029641e-15
USP31	5.07090494713208e-141	2.33648293963255	0.69949103784023	-1.73996102483809	4.46808055371195e-140
HMOX2	0.105603288667452	0.879265091863517	0.848639079442355	-0.0511470771325205	0.112095601723411
DNAJA3	5.64997157965404e-125	0.220209973753281	1.25514494357159	2.51090225750937	4.08631116426795e-124
BFAR	0.0587819251130699	1.17191601049869	1.02876742642177	-0.18795230877994	0.0630454615126534
QPRT	3.6822733160214e-53	1.55590551181102	2.38459836246957	0.61599184386615	9.70352924124916e-53
XYLT1	3.6495238627521e-52	11.1603674540682	6.35295419340562	-0.812885006500095	9.5040346800702e-52
PYCARD	2.26617733463502e-16	1.26062992125984	0.826067714096039	-0.609812859224662	3.35600976626416e-16
STX4	3.11280705244358e-30	1.64461942257218	0.903961053330383	-0.863421250628327	5.85145038744429e-30
CDIPT	0.643526354279291	1.08556430446194	1.05554326178358	-0.0404594787123798	0.654927843349997
VPS35L	1.48100831246084e-36	1.02283464566929	0.502102235007745	-1.02651988178702	3.08169406431246e-36
AAGAB	5.28446262597134e-61	0.609186351706037	1.7749502102235	1.54282303065571	1.57768014630449e-60
LACTB	1.49463244522417e-07	1.59238845144357	2.06373091391901	0.374062559016659	1.86954234249774e-07
HERC1	1.12750958422922e-140	5.17821522309711	2.41801283469794	-1.09863302711494	9.84757639793181e-140
MTFMT	7.05301210901545e-124	0.353805774278215	1.73600354060633	2.29474039138328	4.98635435967554e-123
RAB11A	2.52246704038724e-54	2.05564304461942	1.09094932507192	-0.91400567762874	6.77877557322239e-54
CTSH	0.126279367989363	1.12860892388451	1.09006417348971	-0.0501325912681809	0.133497247278084
CD276	1.93925636331433e-33	3.85748031496063	2.43903518477539	-0.661348224461821	3.82852528567079e-33
CEMIP	1.16160782567885e-31	1.53648293963255	2.16994910378402	0.498029456586616	2.22775125220079e-31
TMEM87A	3.40365422742828e-123	3.90892388451444	1.7537065722505	-1.15636411416031	2.38096374176306e-122
ZNF106	0.151150294315571	4.44383202099737	4.28457623368002	-0.0526517616493309	0.159170079013083
DTWD1	0.0809056382400962	1.95485564304462	1.9159105996902	-0.0290318316367586	0.0863398147278197
GABPB1	1.92604388958681e-52	3.2509186351706	1.5808807258243	-1.04011892488662	5.03332729500945e-52
TJP1	1.17056231543386e-134	11.0566929133858	5.57933171055543	-0.986755703867481	9.54016271814718e-134
EIF3J	4.26093957580377e-68	4.08005249343832	2.37574684664749	-0.780206599318562	1.4118054922824e-67
SPG11	1.78855753760818e-87	2.79580052493438	6.37840230139411	1.18993366392586	7.76514733260993e-87
BLOC1S6	2.77383450417385e-10	2.43044619422572	1.91745961495906	-0.342025003390386	3.66937274754973e-10
SGK3	6.30851810506528e-65	1.68608923884514	0.754370435937154	-1.16033585266769	1.99086567140306e-64
PDGFRL	3.04859224745594e-33	1.50472440944882	2.50475768975437	0.735171762542334	5.99285623109634e-33
CSPP1	5.37264212657281e-29	5.09816272965879	3.31489267537066	-0.621015262199888	9.87574278896799e-29
ZDHHC2	7.57336090632481e-16	1.38661417322835	0.781810134985616	-0.826676219952031	1.11162796202419e-15
RIPK2	5.16144997295326e-53	1.88871391076115	0.822748395662757	-1.19888097562232	1.3577499840785e-52
NBN	1.75470861323452e-33	0.981102362204724	0.54768754149148	-0.841050603181143	3.46647792839386e-33
CPQ	1.56792509650398e-21	5.73149606299213	4.59327284797522	-0.319389282852077	2.55017275429207e-21
DECR1	1.76389461759681e-23	2.10551181102362	1.45275503429962	-0.535379514324579	2.96330327489408e-23
IMPAD1	2.82856049886334e-20	1.55984251968504	1.00331931843328	-0.636619549160176	4.49051831522976e-20
SFRP1	8.35162647183373e-77	34.1561679790026	47.7273733126798	0.482670813141412	3.13987517575423e-76
LAPTM4B	3.73386759305224e-60	3.38477690288714	1.65147156450542	-1.03530861703259	1.10153703708119e-59
PLAT	3.17730904545479e-78	2.84199475065617	1.27085638415579	-1.16110288511925	1.21518849152029e-77
STK3	2.32580941161045e-28	11.9677165354331	10.4208895773401	-0.199669471129079	4.23351170778819e-28
RAB2A	3.48073990493969e-140	9.78451443569554	4.79132551449436	-1.03007542669697	3.01798841685192e-139
EIF3E	0.0021734370941974	11.0430446194226	10.9172383270635	-0.016530032891405	0.00245399984893881
EMC2	8.43730452228668e-14	1.07217847769029	0.715423766319982	-0.583675130197279	1.18962608487469e-13
CCN4	3.20838349644188e-24	1.70183727034121	0.94556317769418	-0.847847333126749	5.46376368521773e-24
NDRG1	0.342854067393478	3.57742782152231	3.20579774286347	-0.158239252089079	0.354791304106814
ZC2HC1A	2.00419066924548e-27	1.78687664041995	1.21265766762558	-0.559267703128393	3.59226974439619e-27
IL7	8.72316905626554e-79	1.21102362204724	0.410046470458066	-1.56236768194604	3.35774561482799e-78
STMN2	3.2571355704565e-76	3.08792650918635	1.30825403850409	-1.23899570525583	1.21083558792204e-75
TRPS1	1.10292733374449e-81	8.10472440944882	4.41823412259349	-0.875293260370352	4.44594324682158e-81
SPAG1	4.62939827214348e-09	1.06482939632546	0.889577340119496	-0.259430360430301	5.97968114114274e-09
UBR5	2.20004372017778e-163	15.6157480314961	8.05487939809692	-0.955066786124776	2.58213382796504e-162
GSDMD	3.23133980756635e-13	1.39133858267717	0.908165523345873	-0.615446368956038	4.50923242476089e-13
SLC39A14	6.63858169123478e-282	10.2044619422572	2.68931179464483	-1.92389118054474	3.33267958180139e-280
LEPROTL1	3.46403137904571e-07	2.0509186351706	1.68754149148042	-0.281347283747877	4.29160586031088e-07
DCTN6	3.2879282350682e-09	1.14041994750656	0.843106882053552	-0.435777738611397	4.26630827026443e-09
R3HCC1	1.04352683286248e-17	1.78687664041995	2.34941358707679	0.394860666170105	1.58869248203885e-17
GSR	9.07433499768465e-65	0.345144356955381	1.05288780703696	1.60907991295515	2.85316196190358e-64
UBXN8	2.77290140556417e-10	1.10682414698163	1.37065722504979	0.30844180210521	3.66895082986497e-10
PPP2CB	1.01164599242969e-68	6.34829396325459	3.79663642398761	-0.741647085710819	3.3952658195365e-68
NEFM	1.64483279504353e-59	0.73490813648294	1.87452976322195	1.35089290303583	4.80735377572899e-59
TUSC3	3.10468333877443e-111	3.73333333333333	1.57092277052445	-1.24885206963627	1.84734843285243e-110
KCTD9	5.98295426768934e-75	2.09081364829396	0.934941358707679	-1.1611166975976	2.18339455071326e-74
ASAH1	3.24059923879917e-156	2.46404199475066	5.96547908829387	1.27561116143111	3.50712678488881e-155
BNIP3L	8.46597840757117e-07	8.17900262467192	7.01659659216641	-0.221153507379129	1.04022531893933e-06
TULP2	0	3.03438320209974	8.70458065943793	1.52037150793082	0
NUCB1	1.5226787230734e-16	2.24146981627297	2.8692188537287	0.356212943782492	2.25887327828172e-16
GYS1	2.99429079808788e-74	0.466666666666667	1.22150918344767	1.38820038354544	1.08543041430686e-73
ECH1	8.15749006317317e-09	1.5498687664042	1.84266430626245	0.24964720504819	1.0466676468513e-08
HNRNPL	0.0206117895571262	0.819422572178478	0.647267094489931	-0.340246471910099	0.0225109379916402
NFKBIB	1.92438271582691e-18	1.61207349081365	1.12591281256915	-0.517822400981838	2.96677737918709e-18
SNRNP70	0.00137829986137401	2.38713910761155	2.08763000663864	-0.193416596299571	0.00156539227601679
CLPTM1	3.06184173029508e-18	1.43858267716535	0.948439920336358	-0.601019843962416	4.69975398170165e-18
RELB	1.54653372708225e-186	8.44593175853018	3.51228147820314	-1.26584812177785	2.42493241091584e-185
CLASRP	1.52785027142633e-12	1.35905511811024	1.73268422217305	0.350404782987973	2.10356707109954e-12
FCGRT	8.06899057034266e-159	5.98845144356955	11.6868776277938	0.964634648684045	9.01012143312655e-158
PIH1D1	0.000354455880358734	1.42152230971129	1.14605001106439	-0.310766739734468	0.000409419843244988
DOT1L	5.15108538019474e-81	1.12073490813648	0.320867448550564	-1.80439572889588	2.05287418687681e-80
OAZ1	1.75448812748384e-38	13.5527559055118	16.1812347864572	0.255735455307553	3.74332574056731e-38
STX10	0.645627997927858	1.07165354330709	1.05355167072361	-0.0245774979591319	0.656954804909048
IL4I1	3.96556711469481e-21	1.20472440944882	0.630670502323523	-0.933744793652023	6.38380435009076e-21
TLE5	0.0301828973031226	0.634120734908136	0.654127019252047	0.0448132555307529	0.0327305551804056
SNAPC2	2.91691705472732e-12	0.768766404199475	1.04138083646825	0.437880568054612	3.99671157911491e-12
C19orf53	4.56498080819337e-124	5.47821522309711	2.53153352511618	-1.11369435644202	3.24657087477943e-123
FAM32A	1.74748850215951e-12	1.09790026246719	0.796193848196504	-0.463555370682872	2.40319896682802e-12
OLFM2	7.23601185537839e-34	1.93333333333333	0.954193405620713	-1.01873677843755	1.43853360479303e-33
AKAP8	5.5511536178874e-12	6.40236220472441	4.53197610090728	-0.498464044438475	7.56791230334535e-12
URI1	9.47255151387874e-77	4.12362204724409	2.22460721398539	-0.890361477535199	3.55458685577334e-76
PDCD5	5.39572329647662e-12	2.26036745406824	1.56959504315114	-0.526164931202745	7.35769252982226e-12
RPS16	6.60829038852538e-08	47.0779527559055	39.2943129010843	-0.260731059201469	8.33571089126913e-08
FBL	0.461052875247856	1.77769028871391	1.78158884709006	0.00316043382413308	0.472765169366751
GPI	0.0315017185857156	1.14461942257218	1.02500553219739	-0.159236296382688	0.0341235297971106
AKT2	0.623775738142975	1.05538057742782	1.10710334144722	0.0690265569020233	0.635585239581466
PLD3	4.15757501168289e-23	2.24068241469816	3.28568267315778	0.552254971903528	6.92619997763346e-23
TBCB	4.55525467180557e-33	2.13832020997375	1.37928745297632	-0.632554754732073	8.92525136417398e-33
POLR2I	3.01750195542088e-66	0.7249343832021	0.293427749502102	-1.30484510343578	9.76519863579867e-66
SLC1A5	1.62555184685801e-13	0.886614173228346	1.14981190528878	0.375019543356176	2.28173090534064e-13
PRKD2	4.75103610694567e-08	1.01574803149606	0.717415357379951	-0.50166203480455	6.0081900302484e-08
HNRNPUL1	5.37766142021406e-17	5.33333333333333	6.53529541934056	0.293214953327108	8.07189681516553e-17
BBC3	0.1091541759337	1.09055118110236	0.985173710998008	-0.146607443606067	0.11574139989846
TGFB1	6.34015881391208e-20	10.1761154855643	6.63686656339898	-0.616612774794638	1.00121884098099e-19
RPS19	9.11828218699206e-106	66.8162729658793	41.8189865014384	-0.676041412799118	5.0719383412561e-105
NOP53	2.31643384420012e-83	6.45564304461942	9.81832263775171	0.604915766469151	9.58336273216864e-83
ETFB	6.26897894240781e-32	1.16797900262467	0.691303385704802	-0.756623441889462	1.20887282769349e-31
CDC37	5.16056372871445e-14	2.12020997375328	1.44323965479088	-0.55489626424494	7.31243067251901e-14
NAPA	3.46713616854709e-05	2.93648293963255	2.32219517592388	-0.338600023123702	4.1153728334791e-05
RABAC1	3.03954334169738e-79	10.7845144356955	5.99048462049126	-0.848216597210784	1.18217655750652e-78
MEIS3	2.25379386673663e-29	1.08818897637795	0.644169063952202	-0.756417836276968	4.17493474725105e-29
PTPRS	5.05282611862226e-27	3.36509186351706	4.23854835140518	0.332924355332314	9.01062186049235e-27
KDELR1	0.0392365182409304	5.70157480314961	4.79088293870325	-0.25106889099115	0.0423867920382131
CYTH2	0.106588487717713	1.01942257217848	1.05642841336579	0.051442806372265	0.113101176842916
CLEC11A	1.98139331015573e-14	6.12362204724409	7.32927638858154	0.259285527903804	2.83517212811265e-14
RAB3D	0.870929310078291	1.08687664041995	0.951316662978535	-0.192190651676895	0.875619605925229
PLEKHA4	1.76549088034954e-110	1.39238845144357	0.507413144500996	-1.45632895551165	1.0375693175683e-109
PPP2R1A	6.34220291672825e-25	1.70944881889764	1.08940030980305	-0.649997046391751	1.09567149290152e-24
TNPO2	2.13670068729004e-10	1.06089238845144	0.731356494799734	-0.536631609275001	2.83406969490913e-10
PRPF31	0.000118668282922709	1.04540682414698	0.853507413144501	-0.292588893025743	0.000138895831148171
RPL18A	2.61748753202283e-58	66.3259842519685	43.8758574905953	-0.596146858555089	7.49610283619578e-58
ELL	2.77222174204849e-119	5.51522309711286	2.47289223279487	-1.15721987638247	1.83809685760241e-118
CRTC1	4.30992333181348e-34	1.67349081364829	0.915025448107988	-0.870976859222154	8.59395259821553e-34
COPE	1.15591232689902e-68	4.32755905511811	2.24673600354061	-0.945722892546504	3.8729221766095e-68
TMEM147	2.63294601620397e-28	2.22992125984252	1.47488382385484	-0.596391450118137	4.78965271035399e-28
FKBP8	0.228112513344124	2.56666666666667	2.55034299623811	-0.00920465655332359	0.238408704464275
SIPA1L3	3.06307098307175e-38	1.07244094488189	0.474219960168179	-1.177269913347	6.51666169974025e-38
ETHE1	2.37187094101715e-55	1.69055118110236	0.716087630006639	-1.23928564344027	6.46421396060057e-55
CDK6	5.33991816277556e-43	4.10839895013123	2.35737995131666	-0.801391978711971	1.21944461408338e-42
PMPCB	2.18214309481914e-36	1.37742782152231	0.764549679132551	-0.849294568632782	4.51858677589239e-36
DNAJC2	9.52678567193597e-58	1.11732283464567	0.504315113963266	-1.14764872480673	2.70627758460036e-57
NAMPT	1.83658912482874e-179	19.1627296587926	7.01504757689754	-1.44977828867417	2.5755360168373e-178
TWISTNB	0.00124404415583665	1.34435695538058	1.82695286567825	0.442523158535467	0.00141371881053227
PON2	6.58810814739278e-57	1.40656167979003	0.660323080327506	-1.09092883974637	1.8442998159571e-56
ITGB8	0.459196160502545	4.16404199475066	3.39721177251604	-0.293633463899939	0.470942122376344
HBP1	0.741659967581489	4.92913385826772	4.59969019694623	-0.0997974655953139	0.750707666271063
MTPN	6.59273964220802e-21	3.39238845144357	2.42310245629564	-0.48544597000408	1.05674876905154e-20
STEAP1B	6.94337726898182e-05	36.5448818897638	29.8716530205798	-0.290892296006055	8.17818134954602e-05
PTN	0.0584113267879801	4.01601049868766	5.09825182562514	0.344239595528644	0.06265923257881
MPP6	2.88973823525454e-64	1.84068241469816	0.670723611418455	-1.45645043517902	9.01007109468195e-64
ZC3HAV1	2.2936215148048e-37	9.34094488188976	5.9579552998451	-0.648751193254335	4.82128604132437e-37
OGDH	2.30118695874007e-31	2.42624671916011	1.58287231688427	-0.616181377570335	4.39491396787506e-31
ADAP1	3.05278301869001e-141	0.16246719160105	0.967913255144944	2.57472934654351	2.69384427675836e-140
H2AZ2	7.72811598307285e-20	3.55590551181102	2.63133436601018	-0.434422404412529	1.21911182685179e-19
CAV2	0.740406612440307	1.78293963254593	1.64483292763886	-0.116316805460292	0.749566023168682
CAV1	0.73775392075932	13.0099737532808	11.5018809471122	-0.177748241554186	0.747007105528166
LMBR1	3.52240240619787e-115	4.04488188976378	1.68532861252489	-1.26306765505049	2.21736901734732e-114
WNT2	0	1.98923884514436	0.0559858375746847	-5.1510107759376	0
DNAJB6	0.0268807341742	14.2569553805774	14.4516485948219	0.0195681574150811	0.0291920570726542
BRAT1	6.33089697491609e-58	0.554330708661417	1.17061296747068	1.07844532835262	1.8027063168803e-57
VIPR2	1.09797562210367e-59	2.46246719160105	1.19097145386147	-1.04796566914588	3.21850165183873e-59
SSBP1	4.57936115386588e-40	3.7488188976378	2.40208010621819	-0.642151868065306	1.00688640166341e-39
HOXA13	1.83373950269156e-46	0.747244094488189	1.41026775835362	0.916317608379559	4.41012873956497e-46
CPED1	7.70323683963209e-16	5.06797900262467	8.87165302057977	0.80779239412955	1.13013597445879e-15
HIBADH	1.91692546019064e-06	1.41049868766404	1.09338349192299	-0.367405824855974	2.33994946856945e-06
TAX1BP1	7.28460246826233e-13	5.39632545931758	4.53662314671387	-0.250358540439957	1.00900104672848e-12
CPVL	0.000272642397258502	0.841994750656168	0.959946890905067	0.189143351927035	0.000315774657080708
GRB10	1.48586406524823e-08	3.18556430446194	2.32352290329719	-0.455235094509615	1.89710449365098e-08
GARS1	3.26648692115304e-100	1.95196850393701	0.717194069484399	-1.44449431078036	1.68660266784514e-99
CHCHD2	3.26441351713843e-30	13.1144356955381	9.30825403850409	-0.4945732407789	6.13065273542439e-30
HSPB1	4.62373954825476e-126	31.7120734908136	51.900199159106	0.710707863716693	3.40594575354796e-125
PDAP1	5.50908849230928e-44	2.18792650918635	1.19716751493693	-0.86993924285465	1.27810853021575e-43
PTCD1	1.27067155426017e-42	3.13412073490814	1.78645718079221	-0.810959422751758	2.88630869397348e-42
ZKSCAN1	4.09078707883651e-14	1.16325459317585	0.786899756583315	-0.563915116509737	5.81035711102456e-14
EIF3B	2.10252166678793e-43	2.6002624671916	1.38902412038062	-0.904585602497168	4.8290905180281e-43
SNX8	8.14419452610452e-69	1.31522309711286	0.506527992918787	-1.37659363416421	2.73641271647629e-68
NUDT1	2.77169584004975e-30	1.04724409448819	0.514273069263111	-1.0259912369955	5.21679614003063e-30
WASL	1.08978593738963e-76	3.70708661417323	1.94047355609648	-0.933877050522711	4.08174369276843e-76
PCOLCE	0.0445742602131153	9.98923884514436	8.42531533525116	-0.245644069255949	0.0480314990103086
USP42	4.62301347077301e-44	2.35748031496063	1.60234565169285	-0.557060330588768	1.07337281284096e-43
LSM5	1.04957214167143e-25	1.73753280839895	1.04315113963266	-0.736092017734732	1.83069897061171e-25
SERPINE1	6.38940505704712e-133	23.1566929133858	5.95220181456074	-1.9599338836054	5.07583853867015e-132
RPA3	3.26982201666634e-39	0.952230971128609	0.437043593715424	-1.12353436186701	7.06726364962544e-39
ZNHIT1	3.20602328698131e-44	2.9745406824147	1.72538172161983	-0.785751332457132	7.45534570510952e-44
PHF14	1.72300633327108e-33	2.50131233595801	1.67891126355388	-0.575159235703229	3.4061018646464e-33
NRF1	1.96899788895228e-179	2.37742782152231	0.641071033414472	-1.89084541407003	2.75475255002363e-178
TMEM106B	0.227180139900156	1.08923884514436	1.11307811462713	0.0312345042809208	0.237517353126274
EZH2	0.630633937178308	8.02257217847769	7.54016375304271	-0.0894690089090881	0.642025756766055
SFRP4	0	24.4658792650919	94.3275060854171	1.94690739306191	0
ANKMY2	0.000339754608668062	0.969553805774278	0.809692409825183	-0.25994700993367	0.000392742653286185
RARRES2	1.35972495027866e-106	34.6188976377953	16.5355167072361	-1.06599165796412	7.62722709198565e-106
AHR	9.930900712378e-25	3.30472440944882	2.04270856384156	-0.694046578842684	1.70725757858262e-24
CHCHD3	6.30981513756657e-35	3.65931758530184	2.27572471785793	-0.685248576741516	1.27218480026401e-34
TMEM176B	5.2574103559554e-148	1.76325459317585	4.1830050896216	1.2462989555112	5.0739530640513e-147
GLI3	1.75927545680253e-105	2.89238845144357	1.18234122593494	-1.29061486092606	9.72239739032222e-105
MRPL32	0.00163356902344712	1.66719160104987	1.44346094268644	-0.207887843249976	0.00185082925830131
COA1	0.000945118188739687	1.42283464566929	1.23744191192742	-0.201407205500638	0.00107894822463805
TMEM248	6.42907270468583e-16	2.19212598425197	1.61938481965037	-0.436884855521117	9.45061031933886e-16
STAG3L4	5.21462447403675e-31	1.09448818897638	0.610975879619385	-0.841069055034276	9.89585978649795e-31
RHEB	1.0784410875109e-82	7.22913385826772	4.24385926089843	-0.768445991453689	4.40670797318065e-82
AEBP1	1.48134465690099e-14	13.0884514435696	9.92254923655676	-0.399511694189932	2.12372281745297e-14
BCL7B	0.00046571222839815	0.976640419947507	1.11440584200044	0.190375333302925	0.00053616589948941
CLIP2	1.12206989680269e-257	10.2553805774278	2.65567603452091	-1.94922996285744	4.2969522842944e-256
EIF4H	1.29776234138882e-12	2.66666666666667	2.00641734897101	-0.410415771362064	1.78925276424113e-12
SPIN1	1.35197763128011e-208	6.8490813648294	2.64505421553441	-1.37261320564195	2.79471085441778e-207
TMEM245	6.950294018037e-82	1.54094488188976	0.571365346315557	-1.43132981533109	2.8092731030956e-81
TGFBR1	2.22438104737985e-144	4.83753280839895	1.96924098251826	-1.29663177632671	2.0349850500838e-143
SEC61B	1.19063090764162e-96	9.82125984251969	4.82075680460279	-1.02664844998423	5.86383268116326e-96
OGN	4.56854367833722e-44	2.34409448818898	1.72715202478424	-0.44063564938424	1.06113841113478e-43
ASPN	1.42808274067803e-48	5.60367454068242	3.38039389245408	-0.72918180406302	3.54882125324898e-48
ECM2	1.25587278384671e-11	0.897637795275591	0.695507855720292	-0.368066612264828	1.70281071509311e-11
TLE4	0.334524869232508	15.2776902887139	14.5762336800177	-0.0678084572683024	0.346352091645581
PTGR1	0.00331119416157217	2.66404199475066	2.22991812347865	-0.256626085294565	0.00371336097639049
AKNA	0.233883030738599	1.67847769028871	1.74264217747289	0.0541230051026852	0.244268745739928
DNM1	2.21352300056055e-34	3.07926509186352	1.92254923655676	-0.679565527242913	4.43595652645043e-34
ENG	0.0436937634214036	1.50918635170604	1.25868554990042	-0.261853050390004	0.0471337202382566
PLGRKT	1.17119436706072e-16	0.972178477690289	0.635096260234565	-0.614245920987505	1.74177623819287e-16
RIC1	4.61322536956194e-17	5.73674540682415	4.69506527992919	-0.289087276335353	6.93144073384382e-17
KDM4C	2.5986914997892e-66	6.37086614173228	4.04868333702146	-0.654036716556562	8.42811238856715e-66
NCS1	1.21281118577649e-28	1.33044619422572	0.794202257136535	-0.744331800063718	2.21909158463361e-28
FUBP3	2.74396736464492e-76	2.02755905511811	0.841115290993583	-1.26936846710745	1.02070118532931e-75
CREB3	1.11341729968315e-15	1.13385826771654	0.74131445009958	-0.613082776108653	1.62868632426717e-15
MPDZ	2.43152214034722e-70	3.2758530183727	1.81765877406506	-0.849789236993862	8.37228430342034e-70
DDX58	8.57655337871938e-23	5.08320209973753	3.25315335251162	-0.643898758981824	1.42204634705716e-22
EDF1	4.90890448876528e-32	11.4220472440945	8.27550342996238	-0.464902272761332	9.48134349042476e-32
GLIS3	1.14528013056459e-30	14.1173228346457	9.06019030759017	-0.639853267090329	2.16378984819509e-30
BAG1	0.018140830860314	2.56246719160105	2.3609205576455	-0.118184035977131	0.0198376942265268
RAPGEF1	2.04859873288842e-91	1.64068241469816	0.537950874087187	-1.60874966844042	9.45775025523603e-91
SETX	1.01987991988764e-24	3.19501312335958	2.30958176587741	-0.468190234313464	1.75280858498526e-24
PTGDS	0	50.0383202099738	353.953086966143	2.82245289375201	0
UBE2R2	6.24240136813978e-62	7.65511811023622	4.72250497897765	-0.696872319468806	1.89108041446587e-61
ABHD17B	3.3678642812699e-13	3.70944881889764	2.9108209780925	-0.34977872174497	4.69645686655144e-13
ZFAND5	0.0164969723305228	5.58818897637795	6.0420447001549	0.112656048084674	0.0180632171375629
PDLIM1	0.0101892605050169	2.12650918635171	1.74839566275725	-0.282455382956728	0.0112494256619795
HPS1	0.000524725082189172	0.73490813648294	0.877849081655233	0.256409011022633	0.000603524767231058
PHYH	0.446020520793107	0.882939632545932	0.847532639964594	-0.0590458727331439	0.457586568988154
DNMBP	4.71645171908653e-174	2.64855643044619	0.527992918787342	-2.32661576116406	6.1925456197413e-173
CXCL12	4.7537015986358e-308	3.15931758530184	10.9913697720735	1.79868631568834	3.26420843106325e-306
EIF3A	3.30357980317467e-91	6.4005249343832	3.60699269749945	-0.827393729211441	1.52046115132246e-90
DDX50	1.86786643401401e-56	1.17716535433071	0.517149811905289	-1.18666281031412	5.18283050478388e-56
MAPK8	0	15.459842519685	4.32131002434167	-1.83898498022971	0
ATE1	5.34128062930328e-08	1.94304461942257	1.6076565611861	-0.27335979001773	6.74747525469609e-08
PLEKHA1	1.976161077828e-21	1.15826771653543	0.737995131666298	-0.650285545194358	3.2071682366054e-21
UNC5B	2.69818394040621e-75	1.28897637795276	0.419340562071255	-1.62003153342717	9.91325391143093e-75
MICU1	6.59981207998762e-125	2.6251968503937	0.877849081655233	-1.58038076685261	4.76750633202491e-124
PPP3CB	1.88699885781802e-43	1.59002624671916	0.864793095817659	-0.878623670117306	4.33908051447454e-43
CCSER2	4.3745894283241e-113	3.59527559055118	1.35361805709228	-1.40928164349842	2.66128281515358e-112
BMPR1A	4.21188922439054e-51	5.9755905511811	3.73910157114406	-0.676389635781487	1.07944342456066e-50
FBXW4	1.83460298082608e-23	1.06797900262467	0.66806815667183	-0.676816082850404	3.08035924886313e-23
TNKS2	1.88119326636799e-116	1.9748031496063	0.65656118610312	-1.58870748133325	1.20922274029161e-115
GBF1	5.81891572165584e-42	3.96167979002625	2.35096260234565	-0.752860686813399	1.31079195027044e-41
ARHGAP21	4.36242989694907e-94	8.09291338582677	4.71475990263333	-0.779474851074502	2.0782421215609e-93
CPEB3	7.50951573095043e-06	1.83280839895013	1.46957291436158	-0.318659033450043	9.05385408207828e-06
CUEDC2	0.0433765029831704	1.82965879265092	1.60411595485727	-0.189796197929823	0.0467999329639624
SUFU	0.49535293327753	1.31128608923885	1.16065501217083	-0.176043263433646	0.507327005554597
ANKRD26	1.59911699553015e-33	0.903412073490814	1.99114848417792	1.14014471024852	3.16538268101296e-33
LARP4B	1.57188871903876e-63	6.84120734908136	4.2038061518035	-0.702554812607472	4.85546184464196e-63
GTPBP4	2.17296600686865e-53	1.45564304461942	0.671830050896216	-1.11548838491433	5.74393757744837e-53
NEURL1	6.20356204658112e-74	0.658267716535433	1.93317105554326	1.55422294882749	2.24063359530082e-73
SH3PXD2A	1.39134832424269e-17	6.30629921259843	4.50099579552998	-0.486549405578384	2.11337780041338e-17
MAP3K8	2.47256673842781e-101	5.39317585301837	2.54879398096924	-1.08132031094117	1.29571172766384e-100
DKK1	1.554122128684e-118	1.14225721784777	5.8743084753264	2.36253146847824	1.02025556008332e-117
GLRX3	4.49326943259146e-83	2.15459317585302	0.865899535295419	-1.31514393623008	1.84613422216653e-82
TASOR2	1.43837767758995e-130	3.98188976377953	1.59725603009515	-1.31785769524153	1.11740809439823e-129
SMC3	1.76551952334066e-21	1.84698162729659	1.21354281920779	-0.605944501188883	2.86764916596985e-21
SHOC2	1.85640194677259e-117	3.96036745406824	1.73666740429299	-1.18931280928393	1.20807682244221e-116
CCDC6	1.67733758470959e-19	1.64698162729659	1.0942686435052	-0.589857497369343	2.63417842561911e-19
CUL2	5.61387317241159e-63	0.954855643044619	0.334144722283691	-1.51480955272936	1.72339559773828e-62
CCNY	2.35983612842102e-89	7.58503937007874	4.24784244301837	-0.836426412742207	1.05127971895505e-88
UBE2S	0	2.57795275590551	9.24828501880947	1.84296003549009	0
RPL28	4.58836650148425e-202	84.5776902887139	42.2108873644612	-1.0026620045064	8.59275908459778e-201
ZMIZ1	1.51931033740752e-45	5.59632545931759	3.42708563841558	-0.707497622782825	3.60173014113989e-45
TBC1D12	1.86247398647193e-177	4.08792650918635	1.27528214206683	-1.68055279770236	2.54609144054538e-176
NUFIP2	1.36377419949795e-14	7.14671916010499	8.87165302057977	0.311921844570354	1.95657710561978e-14
RPL19	0.164200482614005	70.9551181102362	64.1097587961938	-0.146362771227728	0.172638803790226
FBXL20	7.18399849160292e-18	4.17349081364829	2.74374861695065	-0.605106287937666	1.09566522820617e-17
UBTF	2.17081000370346e-06	1.1259842519685	0.861695065279929	-0.385937322956932	2.64553630398296e-06
PSMD3	1.30053520828528e-11	0.885826771653543	0.602788227483957	-0.555373358103803	1.76296740056643e-11
CASC3	1.29767574437846e-47	1.1742782152231	0.545917238327064	-1.10502010004931	3.17717823644136e-47
TRIM37	8.7699639781064e-52	1.35511811023622	0.638415578667847	-1.08585083851883	2.27296159675521e-51
DHX40	3.58106538404627e-64	0.842257217847769	0.316662978535074	-1.41131267684546	1.11423357314023e-63
KPNB1	1.4359501131611e-40	3.43517060367454	2.03983182119938	-0.751931539895419	3.17012785514575e-40
RPS6KB1	2.97276015085445e-29	2.30866141732283	1.54879398096924	-0.575911355439932	5.48972770980046e-29
CBX1	0.000196075535032475	1.73910761154856	1.44567382164196	-0.266605122970189	0.000227890125736188
INTS2	0	0.279790026246719	3.95596370878513	3.8216127507853	0
MED13	7.43860762090214e-159	16.6524934383202	8.26775835361806	-1.0101700853988	8.32176815117404e-158
PFN1	4.57811468513668e-50	10.6845144356955	6.37840230139411	-0.744254345459047	1.15888377665282e-49
RASD1	0	3.35616797900262	11.1321088736446	1.72984009283273	0
RAI1	9.4073351593893e-112	2.33070866141732	0.853949988935605	-1.44854519198653	5.61994202421917e-111
NUP88	7.17400745436779e-46	1.77244094488189	0.921221509183448	-0.944117558325413	1.71087906316939e-45
BLMH	1.49576381992595e-47	1.08530183727034	0.431511396326621	-1.33062576471198	3.65318604261555e-47
CPD	5.85314938715521e-159	2.97322834645669	0.887807036955079	-1.74371221876114	6.56035918177584e-158
GOSR1	0.29902068655217	1.49737532808399	1.47421996016818	-0.0224840917920117	0.310507488521235
CCDC47	1.11993591243534e-82	2.39501312335958	1.10201371984952	-1.11989137587698	4.57313543464711e-82
UTP6	3.65545641903836e-13	0.995800524934383	0.744191192741757	-0.420183459175212	5.09155902246098e-13
DDX5	4.52548091888904e-79	16.7517060367454	28.5954857269307	0.771479380750501	1.75553396165215e-78
CYTH1	0.197431390420723	6.28267716535433	6.37397654348307	0.0208142606743044	0.206885656266164
PSMD11	5.09356740543794e-42	2.18083989501312	1.23146713874751	-0.824505728760508	1.14826308226741e-41
LGALS3BP	7.52015703237415e-26	5.72729658792651	7.12414250940474	0.314862060678379	1.31322473286768e-25
CCL2	9.392656936142e-98	11.2939632545932	4.44855056428413	-1.34414458662192	4.69554247167467e-97
COL1A1	8.25611070338739e-36	100.816797900262	63.2066828944457	-0.673587029018737	1.69433202823896e-35
MRPL27	5.32589586904499e-74	1.63832020997375	0.680902854613853	-1.26669647287598	1.92596258605779e-73
VAT1	4.51528298663704e-12	1.46246719160105	1.86036733790662	0.347183255871666	6.16696400598301e-12
LRRC59	3.93581597121717e-24	1.12834645669291	0.587076786899757	-0.942588994044925	6.68920757099612e-24
HDAC5	7.86467961783882e-18	2.41574803149606	1.72361141845541	-0.487035424789765	1.19886695679942e-17
LUC7L3	0.000113599511810242	5.23097112860892	4.93449878291657	-0.0841752556171932	0.000133093446470756
SMURF2	1.61369237999781e-88	10.4404199475066	6.42443018366895	-0.700539338021335	7.11453747461765e-88
PRKAR1A	0.0029472870832691	2.68897637795276	2.5129453418898	-0.0976777894645366	0.00331022617699748
FAM20A	0.0419585873983776	1.60551181102362	1.39101571144058	-0.206894563229321	0.0453028377223763
YWHAE	9.09468943617988e-167	11.6209973753281	5.81898650143837	-0.997894089236901	1.09539666717215e-165
WSB1	1.67974639959301e-59	11.6314960629921	17.9373755255588	0.624932149741048	4.90699510570594e-59
PMP22	0.856800005355338	6.26141732283465	5.94025226820093	-0.0759650597934865	0.861994481642437
SUPT6H	3.59641334937909e-128	2.31338582677165	0.773401194954636	-1.58071700030496	2.70591603894089e-127
RAB34	3.12170702348248e-08	3.24278215223097	3.62403186545696	0.160363532961108	3.95862402001366e-08
TMEM33	2.31148360531082e-22	0.854855643044619	0.487275946005753	-0.810941810121854	3.80827442309069e-22
SLAIN2	9.48543247234616e-80	4.27322834645669	2.28767426421775	-0.901444766407768	3.71823973686325e-79
OCIAD1	8.70639652414699e-05	3.50944881889764	2.96016817880062	-0.245565320589069	0.000102265066526257
DCUN1D4	5.02095171182185e-36	1.9997375328084	1.1256915246736	-0.828999120326196	1.03360322282646e-35
CHIC2	0.316143168166577	2.44199475065617	2.77716308917902	0.185551802961959	0.327774954291415
NFKB1	0	29.7984251968504	5.31754813011728	-2.48640299692226	0
MANBA	1.14672117933019e-124	1.94120734908136	5.57202921000221	1.52124859391186	8.23378885254634e-124
UBE2D3	6.08347018601322e-48	15.6923884514436	10.9305156007966	-0.521703497986587	1.49681428711874e-47
MAPK10	2.61594637362786e-07	6.05223097112861	5.21885372870104	-0.213734078713433	3.25372967646322e-07
ELF2	4.91223685512038e-164	19.6367454068241	9.76344323965479	-1.00809390437017	5.82256011358912e-163
NDUFC1	5.14741952619898e-35	1.77716535433071	1.19075016596592	-0.577707171748537	1.03887446788894e-34
TBC1D9	1.16030340183827e-61	3.31443569553806	1.64062845762337	-1.01451470478415	3.50083460736456e-61
ZNF330	7.16081745777211e-07	0.728608923884514	0.910378402301394	0.321321666656354	8.80945706192969e-07
INPP4B	1.61963317292954e-121	2.15511811023622	5.33989820756805	1.30904530292716	1.11214811207828e-120
GAB1	8.27290121393502e-16	3.50682414698163	2.69528656782474	-0.379726415972598	1.21222251292734e-15
KLHL2	4.56880463245829e-103	1.21863517060367	0.293870325293206	-2.05201469351006	2.44789586316644e-102
RPL34	5.73569927972116e-12	59.3375328083989	48.8579331710555	-0.280352107527581	7.81772016816204e-12
GRPEL1	1.17450184490498e-12	0.9750656167979	1.27970789997787	0.392243332067211	1.62080711976492e-12
FRG1	1.81687715593026e-30	1.18661417322835	0.743306041159549	-0.674822681374801	3.42939151011923e-30
CLCN3	1.95191734785296e-36	1.02283464566929	0.538393449878292	-0.925840170520927	4.05027934563167e-36
GALNT7	1.78115400178403e-96	1.91994750656168	0.630227926532419	-1.60712127734977	8.75050493968569e-96
DHX15	9.83984144778504e-95	3.03622047244094	1.40119495463598	-1.11561885610426	4.71019333405992e-94
SOD3	1.28630957052957e-246	3.91601049868766	11.6888692188537	1.57767883243479	4.44185744181714e-245
TRIM2	2.49991079929056e-29	1.08188976377953	0.579110422659881	-0.90164313978154	4.62940704121569e-29
FBXW7	6.74350593047455e-104	11.7824146981627	6.32551449435716	-0.897380503364601	3.65569005704673e-103
TBC1D19	3.62168770150162e-108	1.35433070866142	0.526001327727373	-1.3644417216585	2.07838254839296e-107
NSD2	3.17537975979721e-58	1.85406824146982	0.861695065279929	-1.10544501821849	9.08076528723242e-58
SH3D19	1.70092626542638e-37	4.35249343832021	2.77030316441691	-0.651798258603603	3.581717839146e-37
STIM2	5.98288292283112e-93	1.96010498687664	0.804602788227484	-1.28458228732241	2.81209619047939e-92
MFSD10	0.036386976045136	1.41548556430446	1.19340562071255	-0.246212559290319	0.0393297982438289
RAPGEF2	2.50277411772725e-68	14.1068241469816	9.50453640185882	-0.569705068152851	8.3249290530638e-68
SNX25	8.26430673302434e-116	2.08110236220472	0.570258906837796	-1.86765894779343	5.2466491416671e-115
KLF3	5.0820601345852e-32	1.40157480314961	0.798628015047577	-0.811453157968003	9.81261384745055e-32
KLHL5	2.69508471333091e-105	1.52808398950131	0.419119274175703	-1.8662910679447	1.48665153069611e-104
UGDH	0.00011647433837052	4.39055118110236	3.58242974109316	-0.293463653697867	0.000136354634024199
CRYAB	0	12.0674540682415	60.3859260898429	2.32309100993838	0
CTSC	3.87382503763157e-07	1.66062992125984	1.05996901969462	-0.647708499181624	4.7933369459012e-07
ZBTB16	5.95937690199962e-13	2.76141732283465	3.5915025448108	0.379178604171046	8.27360390716842e-13
MTCH2	2.60279423648482e-64	1.24015748031496	0.480194733348086	-1.36883184595427	8.13662625262183e-64
FNBP4	6.23900077312137e-83	3.75354330708661	1.99291878734233	-0.913370207739306	2.5563642399607e-82
HSPA8	1.45143481191413e-191	21.6855643044619	40.6373091391901	0.906069889361391	2.36263530418938e-190
DNAJC4	0.102604453362853	1.07349081364829	1.05045364018588	-0.0312973526899979	0.109028638276358
EHD1	0.00205575139279071	1.29632545931759	1.314228811684	0.0197885046197864	0.00232287853613234
UNC93B1	2.74527489358058e-57	0.460892388451444	1.14671387475105	1.31500361135442	7.72504579097993e-57
KMT5B	3.54027607849302e-81	2.54251968503937	1.19075016596592	-1.09438819417068	1.41753413491403e-80
PPP6R3	7.13661127492939e-50	8.05328083989501	5.26421774728922	-0.613357479539729	1.80271102564178e-49
NRXN2	9.25096192027266e-11	1.4246719160105	1.35295419340562	-0.0745167278222033	1.23470166469412e-10
ST3GAL4	2.55782538523203e-10	1.39658792650919	1.64660323080327	0.237586556115432	3.38812613112553e-10
CPT1A	0.000346484958184793	1.51811023622047	1.22460721398539	-0.309957467631482	0.000400367725376393
TMEM109	0.231346668441095	1.2005249343832	1.2148705465811	0.0171372241905694	0.241746544912909
CHORDC1	0.922263919828344	5.76719160104987	5.95175923876964	0.0454472143061292	0.92582837456806
PANX1	7.03133261412999e-76	1.15196850393701	0.412038061518035	-1.48325175659117	2.60416497438392e-75
ARHGEF17	1.20039352497613e-35	1.11417322834646	0.584863907944235	-0.92980068808915	2.45587360212582e-35
CEP164	2.30340893726713e-23	0.932808398950131	0.543925647267094	-0.778171324946336	3.85882360943181e-23
EIF4G2	4.88459316864858e-13	6.33333333333333	4.88072582429741	-0.375869302383242	6.79407673795265e-13
GALNT18	2.06520426685958e-91	2.43359580052493	0.449878291657446	-2.43548291045206	9.52705041715763e-91
BIRC2	1.35527791868995e-21	1.48582677165354	1.01681788006196	-0.547204621435524	2.20491020867477e-21
UBE4A	2.78502385976367e-12	1.23359580052493	0.931179464483293	-0.405738611450379	3.81774496058471e-12
DDX6	2.37721123681864e-17	4.00341207349081	3.16463819429077	-0.339189551672998	3.59439633732082e-17
CBL	4.79805019034895e-81	2.32073490813648	1.00442575791104	-1.20821080530649	1.91345472878135e-80
HIPK3	3.19258957424782e-263	7.13832020997375	2.22637751714981	-1.68088637414766	1.27150200777043e-261
FBXO3	4.49814095657516e-48	0.879527559055118	0.368223058198717	-1.2561488123537	1.10995018895415e-47
PDHX	1.49322905546654e-14	1.13595800524934	0.787121044478867	-0.529252084055284	2.14024721145804e-14
SLC1A2	1.22206276306672e-40	0.907349081364829	2.05111750387254	1.17668053703226	2.70192559088105e-40
MDK	7.32438719271434e-15	9.59632545931759	10.8590396105333	0.1783425221417	1.05512151167773e-14
AMBRA1	5.99714492521466e-142	4.53438320209974	1.88935605222394	-1.2630117132497	5.32346861563631e-141
CD81	1.10710328799974e-67	21.1976377952756	28.2591281256915	0.414813451225762	3.6419796489595e-67
SLC35F2	2.6784399836474e-115	1.67034120734908	0.284576233680018	-2.55325575229342	1.68965157996933e-114
C11orf58	0.000432098965226945	4.23989501312336	3.57446337685329	-0.246301870897175	0.000497659382738725
RPS13	0.000236939137014528	47.3083989501312	40.4981190528878	-0.224241433644296	0.000274849398936852
AIP	0.000706185659092223	1.84435695538058	1.54613852622262	-0.254448317582137	0.000808654998546471
NUP98	7.83552581916942e-64	4.51811023622047	2.34543040495685	-0.945866778168331	2.4266164460196e-63
NDUFS8	9.06851070309031e-91	2.23228346456693	0.862358928966586	-1.37215986367203	4.13867707717811e-90
TCIRG1	7.88748548941261e-37	1.46089238845144	2.24142509404736	0.617566375967402	1.64985428269436e-36
CHKA	6.39495022645663e-17	5.21417322834646	3.89466696171719	-0.420938546996453	9.58680869582231e-17
GTF2H1	0.0176211305463513	1.45643044619423	1.36025669395884	-0.0985578772090478	0.0192764390924561
PSMD9	2.57959272316077e-14	2.51259842519685	1.74419119274176	-0.526621919152954	3.68319477250536e-14
P3H3	4.5698392056122e-16	0.966666666666667	0.621155122814782	-0.638064892677533	6.72584858692468e-16
PPFIBP1	0	7.7753280839895	1.82473998672273	-2.09121264757388	0
CLEC2B	1.17554045270637e-07	6.20419947506562	6.41690639522018	0.0486328663750581	1.47473302487775e-07
CORO1C	2.64521043816389e-11	3.92808398950131	3.51383049347201	-0.160781179712382	3.56473881290121e-11
MLEC	5.52991745797296e-07	2.01653543307087	1.56074352732906	-0.369645273234766	6.81570598183009e-07
CSRNP2	0.412654462320384	1.13202099737533	1.13210887364461	0.000111988856817476	0.424229522956802
ATP5F1B	2.63035556454793e-25	3.09133858267717	3.68842664306262	0.254773867224902	4.56131905445844e-25
PTGES3	2.96500437591164e-09	9.94199475065617	8.44301836689533	-0.235776488998155	3.84980137832996e-09
RSRC2	1.01539069735283e-57	6.86509186351706	10.9606107545917	0.67497726069201	2.88168362279611e-57
ACSS3	1.43867811972564e-29	1.30498687664042	0.745961495906174	-0.806862228358594	2.67246986543563e-29
TNS2	6.50557433998247e-13	0.637270341207349	0.833812790440363	0.387817984066782	9.02561567743968e-13
METAP2	6.949937749249e-90	4.08608923884514	2.1991591059969	-0.893768727521321	3.13350400860479e-89
ELK3	1.36037558335091e-37	3.87716535433071	2.62735118389024	-0.5613932141841	2.8666256560629e-37
TRPV4	4.17769833376666e-152	0.311023622047244	1.43084753263996	2.20177388905014	4.25171547630699e-151
ITFG2	4.16195610979106e-61	0.483989501312336	1.30493472007081	1.43092997910226	1.24566762524508e-60
VPS29	3.8896896282761e-11	2.47664041994751	1.87209559637088	-0.40373031452247	5.2288491987672e-11
DUSP16	1.19258502530786e-07	2.25354330708661	1.77030316441691	-0.348198732076056	1.49523058227207e-07
ALDH2	0.00736067792950779	1.06404199475066	1.09581765877407	0.042452666457047	0.0081536602912812
CDKN1B	1.14767015488324e-34	0.736745406824147	1.34985616286789	0.873567619534767	2.30770161739228e-34
NAA25	1.9701729080398e-13	1.49002624671916	1.06550121708343	-0.483805502834375	2.76157037837395e-13
LTBR	2.59620758968823e-11	1.08766404199475	0.771188315999115	-0.496077906221088	3.50028078104209e-11
CDK2AP1	3.1117736159146e-33	4.03674540682415	2.47421996016818	-0.706218837689502	6.11303373280954e-33
MGP	2.7251144160201e-242	196.582414698163	79.7753927860146	-1.30111855904632	8.89608389142299e-241
VDR	2.11695635941644e-33	1.26561679790026	0.638636866563399	-0.986772910401647	4.17245044247899e-33
STX2	1.00270625574762e-65	1.24383202099738	0.531312237220624	-1.2271598166925	3.21016461513198e-65
ADGRD1	1.91239269419257e-09	0.744094488188976	0.985837574684665	0.405864137289374	2.49065488447927e-09
COPZ1	1.39463859967143e-14	1.53438320209974	1.00132772737331	-0.615744596238441	2.00037718954073e-14
CAND1	3.61841106963282e-81	2.29606299212598	1.09493250719186	-1.06832027936204	1.44784914467424e-80
RAB5B	1.80386171403676e-11	0.872178477690289	0.692409825182563	-0.332997193741429	2.43862183291595e-11
CNOT2	3.80060599394563e-245	19.7459317585302	7.84709006417349	-1.33132578259162	1.28275820383227e-243
CPSF6	5.36662781310082e-196	3.10734908136483	1.03341447222837	-1.58826533082034	9.31983562658846e-195
KRR1	1.10269961680587e-14	0.865354330708661	0.590838681124143	-0.55052670438579	1.58430195064893e-14
MRPL51	1.43015547434543e-35	3.83517060367454	2.41889798628015	-0.664940829074051	2.92293835228861e-35
GAPDH	0.109719440656323	0.666929133858268	0.607213985394999	-0.135328453170861	0.116320131052506
UHRF1BP1L	1.81661092579656e-218	3.41312335958005	0.838017260455853	-2.02604069409626	4.22273683685161e-217
CHPT1	8.17227696890602e-06	1.03228346456693	0.701703916795751	-0.556904868129391	9.84496523739556e-06
TPI1	0.0117228465518235	6.44041994750656	5.34432396547909	-0.269147297692276	0.0129020422440298
GNPTAB	6.20827062790986e-70	1.17664041994751	0.391679575127241	-1.58692769837065	2.12296558277811e-69
SPSB2	1.55634095378973e-77	1.3	2.24275282142067	0.786759003429528	5.91449163991084e-77
ATN1	0.767955258127831	1.45538057742782	1.43925647267094	-0.0160727622643635	0.775746484960376
C12orf57	1.35257273343008e-136	7.32965879265092	3.82496127461828	-0.938300898680062	1.12225965409879e-135
NT5DC3	3.12168343854255e-69	3.99107611548556	1.89975658331489	-1.07096321613493	1.05719596722524e-68
SUDS3	1.37031885467624e-38	1.61706036745407	0.913476432839124	-0.823934124181746	2.92995162413595e-38
GOLT1B	3.55684336547805e-61	1.20209973753281	0.451206019030759	-1.41369838225803	1.06776795303346e-60
COX6A1	6.46111556424663e-19	5.33989501312336	4.02788227483957	-0.406789860071626	1.00412862593157e-18
RIC8B	0.920596065438506	1.37847769028871	1.45850851958398	0.0814178949612265	0.924309394105821
FGFR1OP2	8.60406089158563e-09	2.0259842519685	1.54259791989378	-0.393260889460423	1.10278180146605e-08
COL12A1	9.97919949453804e-06	13.7713910761155	11.6466032308033	-0.241765046793297	1.20023631528831e-05
TDP2	4.94513873627774e-57	0.444094488188976	1.18986501438371	1.4218593438652	1.3869605075363e-56
DSE	1.43031214066085e-25	4.51653543307087	3.30028767426422	-0.452624742527141	2.49043565383501e-25
RWDD1	2.39955682385299e-49	4.08136482939633	2.5919451206019	-0.655016505241016	6.00291141779638e-49
TMEM14C	1.20498464131943e-08	4.33622047244094	4.78933392343439	0.143386915623196	1.54046185474904e-08
CEP85L	3.60748595680954e-129	6.83307086614173	3.00066386368666	-1.18725237280451	2.75942651805124e-128
MCM9	3.71811589155571e-28	1.30603674540682	0.723390130559858	-0.852349667653656	6.74317678693194e-28
RNGTT	1.07387598526888e-95	1.69632545931759	0.614073910157114	-1.46592877944343	5.21571962276121e-95
MAN1A1	0.000247913669648993	6.30997375328084	5.3613631334366	-0.235034149861012	0.000287412432075118
SERINC1	5.97468495365121e-12	3.15144356955381	2.48262890019916	-0.344144204097584	8.14159852032672e-12
HDDC2	3.86376315285694e-24	1.01496062992126	0.618942243859261	-0.713547069896935	6.56861726669532e-24
NCOA7	4.41896531698789e-29	2.6244094488189	1.31290108431069	-0.999234594661732	8.13274762898511e-29
SASH1	3.74452787137552e-33	2.94645669291339	1.73865899535295	-0.761006058180507	7.35123545961136e-33
UST	2.3664777772137e-14	6.23202099737533	5.51449435715866	-0.176471487999758	3.38213833518532e-14
PPARD	4.87136569092562e-66	7.03359580052493	3.83447665412702	-0.875232744087961	1.56966227818714e-65
MAPK14	4.15007451977304e-36	1.61417322834646	0.891790219075017	-0.856019130988954	8.56096173381358e-36
KCTD20	5.33828344569442e-45	1.36640419947507	0.626908608099137	-1.12405726931633	1.25653685203225e-44
STK38	2.51669122595328e-35	1.48031496062992	0.82407612303607	-0.845054649017681	5.12081518523327e-35
SRSF3	3.26643340288796e-75	8.71837270341207	12.7745076344324	0.551136902522991	1.19789276542988e-74
MRPL18	1.55900965598008e-64	3.01102362204724	5.33591502544811	0.825481665437268	4.88386139739119e-64
MDGA1	9.54192945124829e-54	1.4005249343832	0.544810798849303	-1.36214046399045	2.5346147862053e-53
CD83	9.51638439960643e-196	2.71889763779528	7.37508298296083	1.43963744517578	1.64308902899563e-194
MDN1	1.36172483603912e-13	1.69422572178478	1.11396326620934	-0.604924438323893	1.91320417932684e-13
BACH2	2.5455999316037e-112	9.77296587926509	5.40716972781589	-0.853922812255939	1.5330054426815e-111
CAP2	7.94343342320496e-40	1.21732283464567	0.586191635317548	-1.0542675355667	1.73760788246893e-39
ZNF451	3.0921670007071e-07	6.88792650918635	5.44213321531312	-0.339897477919987	3.8372674828052e-07
BAG2	0.054613109429961	1.49212598425197	1.62491701703917	0.122996691564942	0.0586479805383043
RAB23	0.000162641201584633	1.06089238845144	1.15534410267758	0.123044277677873	0.000189732188687092
CCNC	1.99732890026768e-19	0.808661417322835	0.484177915468024	-0.739998503537114	3.13423768064069e-19
PTP4A1	3.90763966492143e-30	1.52703412073491	0.883602566939588	-0.789262783757578	7.32943150965169e-30
ASCC3	3.1277319978514e-63	3.78320209973753	2.13144500995796	-0.827776012538647	9.64639698253189e-63
WASF1	1.24945056855053e-81	1.60393700787402	0.576676255808807	-1.47578395640923	5.02979629145611e-81
ACOT13	0	0.688976377952756	5.54835140517814	3.00953273867435	0
SMAP1	1.67967241050429e-81	2.60577427821522	1.22084531976101	-1.09383169428758	6.75714678811625e-81
RPS12	1.34980476796998e-28	98.0994750656168	72.883381279044	-0.428655524893559	2.46823804219549e-28
C6orf62	6.8823735789039e-39	2.82992125984252	4.07169727815888	0.52486839231032	1.48003238878229e-38
SOBP	1.10042174707417e-155	4.11417322834646	1.40761230360699	-1.54735251068383	1.18023689713126e-154
SNX3	3.94719826626926e-08	7.72020997375328	6.25625138304935	-0.303341603469352	4.99482364810264e-08
HBS1L	1.42347704715355e-45	1.50314960629921	0.747289223279487	-1.00824998340794	3.37588403322561e-45
PERP	3.9374259312811e-12	1.88608923884514	2.40716972781589	0.351939931172831	5.38141901475024e-12
HECA	1.39291917536366e-23	2.5490813648294	1.71011285682673	-0.575885886710228	2.34402793059789e-23
PHACTR2	1.49451466563906e-124	2.8490813648294	1.01925204691303	-1.48298596899998	1.07053124850453e-123
SLC39A7	6.8936348826872e-25	1.53359580052493	0.907501659659217	-0.756946104908142	1.18990392340865e-24
PHF1	0.00150446070980787	1.13727034120735	1.2305819871653	0.113765541242509	0.00170737999247572
CUTA	0.00123372575222479	6.25590551181102	5.55587519362691	-0.171204531384821	0.0014022598256832
QKI	2.66541302466771e-86	34.5963254593176	21.9141402965258	-0.658756732377245	1.13412944511146e-85
PDE10A	4.61644031516236e-26	1.93595800524934	1.11130781146271	-0.800789186448157	8.09469164742587e-26
CCND3	7.27826101239474e-42	1.76929133858268	0.899977871210445	-0.97521019372925	1.63398464066314e-41
FAM120B	2.8984870566985e-72	1.02703412073491	0.345651692852401	-1.57109321604913	1.02398354090579e-71
BICRAL	6.86704544725599e-31	3.33070866141732	2.1940694843992	-0.602219950902577	1.30151426084731e-30
PTK7	4.50558913649772e-52	5.32992125984252	2.58530648373534	-1.04377890012572	1.17078684216779e-51
DNPH1	9.49666227319292e-48	1.43412073490814	0.71940694843992	-0.995286486890054	2.32703283101126e-47
COX7A2	5.30019798442676e-86	4.61496062992126	2.27882274839566	-1.01802962721271	2.25041810653628e-85
TMEM30A	4.45529649129881e-21	1.26797900262467	0.776277937596813	-0.707885664277663	7.15482291371481e-21
GMDS	0.000152529393699986	2.36299212598425	3.11374197831379	0.398034577831462	0.000178109968327544
SENP6	4.23704965633763e-154	8.46535433070866	4.17813675591945	-1.01871074116599	4.43294827442399e-153
VEGFA	3.1257527268173e-07	1.99580052493438	1.52821420668289	-0.385120757085484	3.87814055867218e-07
PRPF4B	1.02487895574154e-36	3.21076115485564	2.1830050896216	-0.556599854549027	2.14003036756377e-36
LAMA4	2.36693664011529e-65	2.65853018372703	1.26930736888692	-1.06658737917774	7.52532170731705e-65
TENT5A	1.07020582827085e-32	4.67112860892388	6.73002876742642	0.526841504612937	2.08458089927944e-32
FBRSL1	7.66356730079159e-14	0.813648293963255	0.549457844655897	-0.566396513275078	1.08180886235654e-13
ERBIN	2.50377558412921e-107	14.4236220472441	8.24739986722726	-0.806422236323199	1.42452907996075e-106
MAN2A1	1.4127814985884e-36	6.93490813648294	5.02854613852622	-0.46373542599156	2.94280218708755e-36
SEMA5A	6.70016781150504e-58	4.60209973753281	2.3876963930073	-0.946672847542709	1.90603821456815e-57
TENT4A	7.6520247503033e-36	2.60288713910761	1.63775171498119	-0.668396098653862	1.57090020131656e-35
GHR	0.000983916908148367	1.3005249343832	1.0683779597256	-0.283671940609148	0.00112238296911941
HMGCS1	0.0057970262821907	2.96824146981627	2.52201814560744	-0.235029805898541	0.0064466558097184
DAP	1.99518996513178e-23	1.33333333333333	0.773622482850188	-0.785335871449249	3.3490488484679e-23
HSPA9	3.89696715792685e-57	8.5753280839895	5.52201814560744	-0.634996239800608	1.09400760345183e-56
PFDN1	1.0969379566455e-14	1.06981627296588	0.782252710776721	-0.451656395759372	1.57640301972582e-14
HBEGF	4.62808002690903e-130	0.769028871391076	1.97300287674264	1.35928339265982	3.57211241353418e-129
SPARC	7.66598815159158e-193	31.9409448818898	10.6616508077008	-1.58297615483708	1.26860424425507e-191
IK	1.03704525214514e-09	1.42362204724409	1.14295198052667	-0.316801388674241	1.35624087922834e-09
HMGCR	2.2914583288706e-22	0.658005249343832	1.16131887585749	0.819593164493825	3.77736535780159e-22
CERT1	1.69243797068963e-61	7.73123359580052	4.92232794866121	-0.651357848835528	5.1012232274974e-61
FAF2	1.61686791565721e-12	1.16430446194226	0.85549900420447	-0.444630287240793	2.22510226402584e-12
CLK4	0.423206193841767	0.955905511811024	0.873865899535295	-0.129456113806809	0.434927542062741
RNF130	2.28210974814172e-56	4.61784776902887	2.62026997123257	-0.817505151379881	6.31757351037935e-56
ARSB	5.8270935990703e-112	2.54435695538058	0.797300287674264	-1.67410599002993	3.49158045745697e-111
CLINT1	2.22047552948877e-152	3.40157480314961	1.19207789333923	-1.51272430722321	2.27142479677498e-151
CNOT6	7.59398213543203e-30	1.39580052493438	0.802611197167515	-0.798319591177707	1.41681602988979e-29
TTC1	4.77370042337133e-19	1.62782152230971	1.0781146271299	-0.594431951996609	7.44208933434768e-19
MSH3	1.49807971219053e-55	1.08530183727034	0.453197610090728	-1.25988417334896	4.09402021986561e-55
CCNG1	0.0195029701761901	1.14671916010499	0.942022571365346	-0.283678574952829	0.0213116414546478
ARRDC3	3.95983267812506e-82	3.72808398950131	7.1307811462713	0.935625763695494	1.60379935044875e-81
GOLPH3	3.70010910907051e-206	4.59501312335958	1.51582208453198	-1.59996855079364	7.39279325002917e-205
SUB1	6.4103024856858e-121	10.5724409448819	5.26864350520027	-1.00480503149391	4.36163406030603e-120
FAM172A	3.89846319522415e-115	4.74619422572178	2.21243637973003	-1.10113517029013	2.44893997142682e-114
TARS1	1.18524549701894e-79	1.08845144356955	0.384819650365125	-1.50002267388969	4.63697223260717e-79
RAD1	6.6203684878878e-10	0.903412073490814	0.660101792431954	-0.45269567899531	8.69232557069049e-10
BRIX1	0.0446947683307789	1.21023622047244	1.18211993803939	-0.0339122490671365	0.0481439859372653
PRLR	4.49068230817786e-21	2.00813648293963	2.32330161540164	0.210319134350066	7.20971139721971e-21
GNPDA1	2.28611620215611e-05	0.893963254593176	1.06705023235229	0.255340656633665	2.72863092466935e-05
SKP1	5.94637452117032e-48	18.5503937007874	13.6032308032751	-0.447500469880162	1.46368526532639e-47
NR3C1	8.1161837536066e-116	6.82152230971129	2.84886036733791	-1.25970881914017	5.15809380255807e-115
C5orf15	1.68750719897776e-12	1.26299212598425	0.954635981411817	-0.403823025305942	2.32177982650694e-12
LIFR	3.86231151711337e-33	1.76666666666667	1.00287674264218	-0.816885554805169	7.57748735738433e-33
C9	0.000295108249517599	7.26955380577428	8.69351626466032	0.258073005213798	0.000341662147794212
SEC24A	1.8414109210904e-92	4.08845144356955	1.76831157335694	-1.20918200888533	8.6076595012473e-92
TXNDC15	1.74337890232347e-33	2.01443569553806	1.24164638194291	-0.698121396965143	3.44523505209408e-33
TTC33	2.12477147441735e-28	2.29580052493438	1.58862580216862	-0.53121795552346	3.87229554245554e-28
RARS1	1.01230440468918e-37	0.977690288713911	0.502544810798849	-0.960125278820318	2.1369280966831e-37
MACROH2A1	2.51044094746297e-29	1.35564304461942	0.791768090285461	-0.775827520990833	4.64746644565968e-29
TCERG1	1.27356604169171e-100	1.98556430446194	0.790661650807701	-1.32841672780915	6.61015076721657e-100
DPYSL3	0	8.4257217847769	1.24186766983846	-2.76228882730882	0
SMAD5	4.84719305444907e-20	2.0742782152231	1.36866563398982	-0.599839372257192	7.6687318080717e-20
CSNK1A1	4.3250573014508e-120	15.351968503937	8.17194069484399	-0.909673017479359	2.89662469942456e-119
HMGXB3	4.70271055157374e-70	1.90341207349081	0.950874087187431	-1.00126170726054	1.61274356114245e-69
ERGIC1	1.11617135730106e-22	1.44619422572178	0.874751051117504	-0.725316922929226	1.8496553920989e-22
PDGFRB	0.251318604349357	7.19422572178478	6.34388138968798	-0.181473627825968	0.262066214414917
ATP6V0E1	4.25175389698155e-72	9.15905511811024	5.26466032308033	-0.798858320974172	1.49852376286536e-71
CPEB4	0.00289234237680777	3.03412073490814	2.59747731799071	-0.224167343901046	0.00324912624276977
DBN1	2.39381348828688e-15	1.04540682414698	0.703916795751272	-0.570587667114992	3.47947488540774e-15
SELENOK	0.00108082253126315	3.0509186351706	3.36534631555654	0.141511269725392	0.00123057629155061
TIMMDC1	0.000420404191708888	1.01548556430446	0.805709227705245	-0.333838547289021	0.000484464256998235
BCL6	1.05086676967038e-12	1.3498687664042	1.67846868776278	0.31432646749162	1.45153250451118e-12
FAM162A	0.00102271112602053	1.90866141732283	1.71011285682673	-0.158469664648653	0.00116507937964276
KPNA1	8.08757620763261e-169	3.86876640419948	1.40053109094933	-1.46589961087014	9.98247526123909e-168
UBE3A	3.39528877424754e-118	2.72073490813648	1.13144500995796	-1.26582992698808	2.22162706871356e-117
ARMC8	2.02467329715126e-67	1.46062992125984	0.577340119495464	-1.33909730270219	6.63852814334886e-67
RBP1	7.68121265152764e-139	2.24566929133858	0.49524231024563	-2.18093900547897	6.57414962467423e-138
SLC25A36	2.69937730144373e-31	3.41811023622047	2.21354281920779	-0.626841644110935	5.14716884737467e-31
RNF7	2.50864741801811e-24	3.29711286089239	2.15468023899093	-0.613729486690616	4.28312651478714e-24
TFDP2	0.703557991262572	3.77244094488189	3.7851294534189	0.00484432551139825	0.713712929156496
XRN1	3.10630515743516e-33	2.92283464566929	1.7537065722505	-0.736960835224916	6.10429835872291e-33
PDCD10	3.01407980448376e-28	1.06771653543307	0.615844213321531	-0.793891329816212	5.47797771584605e-28
PFKFB4	0.00233811861330585	2.23149606299213	1.71962823633547	-0.375914556544159	0.0026374472424262
COL7A1	1.27658084245798e-107	3.31653543307087	0.883159991148484	-1.90893021752592	7.30487926517622e-107
PRKAR2A	1.18296022896745e-164	3.90524934383202	1.34675813233016	-1.53592388820118	1.40776980236087e-163
HES1	1.07420137840723e-16	5.16167979002625	6.5133879176809	0.335567506608805	1.599521195066e-16
ACAP2	7.82907523749553e-16	8.94068241469816	7.50674928081434	-0.252196653085133	1.14803376212072e-15
GNAI2	0.000145530074964875	4.43202099737533	4.41845541048905	-0.00442259136162719	0.000170003259256974
TFG	2.08267012049604e-41	3.08818897637795	1.86855499004204	-0.724838016856468	4.65638895952221e-41
RPL24	1.98660801198145e-06	46.1530183727034	46.5224607213985	0.0115024054461159	2.42352384389977e-06
FXR1	2.41366043783866e-34	6.49685039370079	4.56494799734454	-0.509142058379126	4.83379398446133e-34
CBLB	2.87551185099663e-53	7.6509186351706	4.49524231024563	-0.767234096141192	7.59094467426154e-53
BBX	0.31034947430528	3.46876640419948	3.38836025669396	-0.0338354162237388	0.321935710974083
IFT57	4.6077113561845e-09	1.55511811023622	1.09648152246072	-0.504142655889452	5.95295580489753e-09
GNB4	1.09435016499421e-27	1.59107611548556	1.08298296083204	-0.554992309995259	1.96857810468998e-27
IQCG	0.333106288724856	0.988976377952756	1.08962159769861	0.139819237581355	0.344943138991557
GBE1	0.000389964888425704	4.80131233595801	4.93140075237884	0.0385687092851311	0.000449739429238447
NCBP2	2.08964097273927e-26	1.00209973753281	0.594379287452976	-0.753570357266815	3.68680306294873e-26
SNX4	1.98674155393479e-111	2.00262467191601	0.627572471785793	-1.6740380837727	1.18451038355354e-110
FRMD4B	0.00433212102770926	5.98608923884514	6.58951095375083	0.138557612080638	0.00483920924075077
ATP6V1A	2.44562188450359e-101	2.69212598425197	0.905288780703696	-1.57229594555682	1.28271686901005e-100
KLHL18	1.14446772378351e-179	2.88451443569554	0.75392786014605	-1.93583009303057	1.61251183534969e-178
KIAA1257	1.43780502549372e-198	0.315223097112861	4.34388138968798	3.78453955735758	2.55638310187485e-197
NEK11	2.04827445040069e-83	0.445669291338583	1.58840451427307	1.83353290497272	8.48570843737429e-83
MRPL3	2.26458370572226e-44	1.15669291338583	0.535516707236114	-1.1110024084058	5.28461838202531e-44
PLSCR4	1.21475261291544e-19	2.09212598425197	1.50320867448551	-0.476924433653619	1.91223507498204e-19
WDR48	5.30767555509219e-31	1.85223097112861	1.1256915246736	-0.718452475080839	1.00692454004829e-30
ABCC5	7.88382469769312e-15	0.789501312335958	1.26620933834919	0.681502371355227	1.13434414123359e-14
EIF1B	2.60713952235914e-35	3.99028871391076	6.04093826067714	0.598279506899461	5.30304784016803e-35
KLHL24	4.42820619308325e-27	4.38740157480315	2.8951095375083	-0.599748826809966	7.9038254548788e-27
SSR3	9.32701165223764e-13	4.71784776902887	2.98296083204249	-0.661383833435121	1.28950630896708e-12
NKTR	4.41794459015524e-41	2.93832020997375	1.92520469130339	-0.609979781406826	9.84438678910384e-41
FOXP1	7.83760844536169e-226	5.93254593175853	1.77251604337243	-1.74285267966583	2.01818417468064e-224
EIF4G1	7.3773701423991e-56	1.58346456692913	0.746182783801726	-1.08548360537474	2.02724973462246e-55
SPCS1	8.28969363194726e-05	4.5244094488189	3.61407391015711	-0.324103485318848	9.74087918120632e-05
INO80D	1.37929465691274e-200	8.10314960629921	3.04890462491702	-1.41019175588648	2.51984901541184e-199
EEF1B2	3.01280829855069e-08	18.1309711286089	18.0407169727816	-0.00719952537949893	3.82215263867951e-08
DGUOK	5.15451344908318e-56	1.39160104986877	0.673157778269529	-1.04772907643308	1.41903517718078e-55
MOB1A	1.55473382053413e-25	2.67742782152231	1.84487718521797	-0.53732290487219	2.70549951758546e-25
KANSL3	8.58208297509862e-17	0.883464566929134	0.620269971232574	-0.510275991587774	1.28045363869229e-16
PIKFYVE	1.12212225090914e-73	1.35695538057743	0.499225492365568	-1.44260977209382	4.04072231882532e-73
NCL	0.0536132718734033	6.72362204724409	6.62447444124806	-0.021432627541494	0.0575949804300865
SLC35F5	0.299175858758507	1.50524934383202	1.49878291657446	-0.00621104977390612	0.310560656858961
ACTR3	2.50728357796621e-193	5.33307086614173	1.95375082982961	-1.44872001276952	4.17228749157943e-192
EPB41L5	3.13430969175153e-07	3.67979002624672	4.51869882717415	0.296283957576859	3.88794977128813e-07
SF3B6	1.73478702405696e-18	5.78162729658793	4.21310024341668	-0.456593368034133	2.67655415333582e-18
TP53I3	2.08116799199657e-110	1.16981627296588	0.254259791989378	-2.20190672225686	1.22130624599091e-109
STAM2	6.22651019215479e-39	0.934383202099738	0.460500110643948	-1.02081283540874	1.34092184167025e-38
ACVR1	8.08174597030352e-66	2.86640419947507	1.39322859039611	-1.04081007847168	2.5915378650882e-65
TANC1	2.0116689449503e-64	13.4992125984252	8.4029652578004	-0.683904833717752	6.29199490949376e-64
NRBP1	4.76770867046778e-40	2.71417322834646	1.57711883159991	-0.783221434349738	1.04752819409248e-39
PSMD14	2.85883291325022e-116	3.1496062992126	1.30139411374198	-1.27511356951163	1.82855115886047e-115
SNX17	0.000647999020065608	1.17690288713911	0.934498782916575	-0.332730590294444	0.000743878967308213
ASB3	2.6716430501966e-10	3.25695538057743	4.82230581987165	0.566199191010264	3.53732171584098e-10
PPM1G	1.34060436680295e-110	2.1509186351706	0.721177251604337	-1.57652715653858	7.89819574682527e-110
PDE1A	1.24870169831772e-36	1.12860892388451	0.591502544810799	-0.932089381524064	2.60284157213889e-36
RPS15	1.52915548538132e-97	60.6083989501312	39.5979198937818	-0.614093085856058	7.62535464913857e-97
SPTBN1	1.50817125614572e-54	8.90314960629921	5.44124806373091	-0.710378197096003	4.06580103078273e-54
AUP1	8.53626539795225e-27	1.52020997375328	0.890683779597256	-0.771285378484183	1.51502226641018e-26
RTN4	9.46778639162969e-44	27.5569553805774	21.2679796415136	-0.373733510716672	2.18633768471572e-43
POLE4	2.72079366166981e-14	1.59238845144357	1.15113963266209	-0.468129471380244	3.8801674229686e-14
CCDC88A	1.39645665113103e-28	1.99396325459318	1.2462934277495	-0.677995046558851	2.55276378024993e-28
MRPL19	1.35503201735057e-13	0.979790026246719	0.680460278822748	-0.525961657479424	1.90469676980054e-13
FN1	1.01663787586705e-89	14.0097112860892	4.16795751272405	-1.74901474855593	4.56646215821786e-89
STAT1	1.07885323427212e-36	2.37060367454068	1.16751493693295	-1.02181348081178	2.25194591947647e-36
GLS	3.45182260380749e-35	8.72650918635171	6.21553441026776	-0.489526217313776	6.98786453241137e-35
IGFBP5	8.27499975384365e-136	12.701312335958	21.6169506527993	0.767185458767565	6.83746176064481e-135
USP34	0.680392074582536	7.92335958005249	8.54104890462492	0.108300977967424	0.690681776305195
EFHD1	4.75037889313947e-17	3.54199475065617	2.3664527550343	-0.581835954245915	7.132134583467e-17
CCT4	1.95737888021292e-13	3.29816272965879	2.59526443903518	-0.345781035902612	2.74428102097911e-13
GGCX	7.73075647266753e-67	1.15984251968504	2.39654790882939	1.04702884744837	2.52231235214177e-66
EHBP1	6.21431478844672e-30	3.40524934383202	2.17437486169507	-0.647159759017653	1.16122353913609e-29
COQ10B	1.15168756180571e-05	3.56666666666667	4.13033857048019	0.2116836557268	1.38239531730507e-05
SF3B1	2.40233559764404e-38	4.55879265091863	3.13786235892897	-0.538869721660975	5.11641813202335e-38
HSPE1	2.76745772249602e-218	13.5627296587927	30.9924762115512	1.19227045976403	6.35876632084278e-217
KDM3A	1.495617396662e-17	1.88950131233596	1.21641956184997	-0.635364598242189	2.26944839412212e-17
CHMP3	0.0579765263304853	2.10813648293963	1.95220181456074	-0.110866068148874	0.0622151550742445
IL1R1	5.13925114057716e-30	6.08110236220472	3.35605222394335	-0.857567708472585	9.61838543665663e-30
FHL2	2.30500510123153e-185	4.17979002624672	1.51206019030759	-1.46691489984671	3.52176482730362e-184
MLPH	9.92294031609642e-103	1.05958005249344	2.24673600354061	1.08433802551224	5.28810396506334e-102
HDLBP	0.00017477082331935	6.93123359580053	6.19075016596592	-0.162997901815139	0.000203524541619843
PPP1R7	0.000417802352788605	1.04094488188976	0.926311130781146	-0.168324925263458	0.000481564973096494
ID2	4.75160141479556e-241	8.69028871391076	22.1925204691303	1.3525975148979	1.5427210245646e-239
TAF1B	0.00715226450781255	1.18451443569554	1.15180349634875	-0.040401174316027	0.00792720374205421
HPCAL1	0.049562604199098	1.50367454068241	1.27616729364904	-0.236674874665397	0.0532913962356752
ODC1	1.0401446792085e-05	2.8259842519685	3.04447886700597	0.107441872474397	1.25001494942498e-05
BIRC6	2.39329626619093e-82	7.48083989501312	4.25514494357159	-0.813991979188767	9.73947676718298e-82
NOL10	3.43130084638024e-188	2.74225721784777	0.766983845983625	-1.83809580167658	5.46629100167348e-187
PLEKHB2	4.20573283871692e-17	3.33963254593176	2.63509626023457	-0.341833709591796	6.32554078008431e-17
GORASP2	2.66151431578288e-53	1.10629921259843	0.455189201150697	-1.28120339659483	7.0291275519394e-53
STRN	2.50603857215981e-75	1.74356955380577	0.688647930958177	-1.34020541338284	9.2129688800509e-75
CEBPZ	2.06248627301903e-13	0.803149606299213	0.56959504315114	-0.495732158649632	2.89028688599946e-13
PRKD3	7.52583316544305e-84	3.83779527559055	1.79907059083868	-1.09302595877243	3.13961783033218e-83
QPCT	1.69074727221649e-36	0.941469816272966	1.50940473556096	0.680992958018793	3.51444822693852e-36
RAB3GAP1	1.54207890308273e-134	4.09606299212598	1.70944899314008	-1.26070652627537	1.25168197921416e-133
SLC25A12	2.32807985631495e-67	1.58005249343832	0.70258906837796	-1.16921945439049	7.6249720732596e-67
DARS1	2.59439643816683e-27	1.77716535433071	1.09139190086302	-0.703408678800472	4.64317684889414e-27
SRSF7	1.083511373226e-09	8.64540682414698	9.85660544368223	0.189157022640722	1.41638882793263e-09
SOS1	2.10131502147529e-170	5.41417322834646	2.09161318875857	-1.37212497551569	2.63723864249861e-169
WIPF1	9.43473473832243e-28	0.996850393700787	0.580438150033193	-0.780234657174832	1.70024450457732e-27
COX7A2L	2.63362075035254e-19	5.95984251968504	7.73733126797964	0.376561833028453	4.11973039083689e-19
ORC4	0.0492691445747936	1.09448818897638	1.06350962602346	-0.0414232944924789	0.0529853950836754
RND3	1.14716508013105e-23	13.6034120734908	17.9548572693074	0.400405623859447	1.93264641531384e-23
ATF2	7.18325556905049e-14	3.7740157480315	2.99535295419341	-0.333374431510488	1.01472614730451e-13
THADA	4.36130130561964e-100	1.78792650918635	0.622040274396991	-1.52320754058852	2.24607017239411e-99
AAK1	8.51804518099917e-54	3.90157480314961	2.26134100464705	-0.786877997065376	2.26667269092602e-53
C2orf42	7.60661225638785e-14	1.43438320209974	0.996016817880062	-0.526188490464035	1.07427663403454e-13
PCYOX1	0.425706871844254	1.46404199475066	1.53573799513167	0.068975169146992	0.437347008150915
EPAS1	2.33761523174846e-37	3.55643044619423	4.79862801504758	0.43219203233155	4.91203425763816e-37
SUMO1	7.68576998073013e-33	3.95826771653543	2.60234565169285	-0.605056593983115	1.5014646783807e-32
NFE2L2	2.47586495534513e-182	12.3047244094488	5.39876078778491	-1.18851214658897	3.5640523477667e-181
MSH6	6.64335826597216e-19	5.97191601049869	4.78490816552335	-0.319702639423201	1.03191425587409e-18
PLEKHA3	0.892282686277919	2.33018372703412	2.33967691967249	0.00586561434864177	0.896635284747567
EPHA4	1.33336510856286e-16	1.21391076115486	1.63531754813012	0.429908439452157	1.9804881050608e-16
PARD3B	1.19750243450059e-235	6.85328083989501	2.02766098694401	-1.75697834593135	3.52407859295888e-234
ALMS1	8.77312094923065e-62	1.84120734908136	0.915689311794645	-1.00772201793757	2.65101793377359e-61
PRRX1	6.36921675441156e-167	15.9561679790026	6.85505642841337	-1.21887376970572	7.70236860138758e-166
MARK1	8.47939760456778e-32	3.60918635170604	2.55344102677584	-0.499230895722995	1.6303804727933e-31
MORN1	0	0.591076115485564	3.8687762779376	2.71046147389624	0
CACYBP	1.11892700455192e-87	3.11889763779528	6.17703031644169	0.985877207112049	4.88630842484881e-87
SCP2	2.3889455656601e-33	2.78031496062992	1.83115733569374	-0.602492569189133	4.70387633792137e-33
RALGPS2	1.34136342304245e-27	1.58346456692913	0.877627793759681	-0.851403464087979	2.41074160326582e-27
FAM20B	6.22013863434135e-79	1.09396325459318	4.16109758796194	1.92739984362491	2.40512027194532e-78
TMEM59	2.18323345268035e-28	8.51784776902887	9.96238105775614	0.226001648396922	3.97762630262654e-28
RPL22	0.00150534756867345	0.98241469816273	0.521354281920779	-0.91406806835982	0.00170806198960213
QSOX1	0.0644688722890282	1.09212598425197	1.17658774065059	0.107469618747763	0.0690457230288015
STXBP3	6.26375629478301e-18	1.16666666666667	0.818986501438371	-0.510480842707231	9.56291339254631e-18
PHF13	6.97345499077824e-09	1.02178477690289	0.717194069484399	-0.510655883319762	8.96672839322195e-09
ERRFI1	7.47956513155763e-56	6.56666666666667	10.2319097145386	0.639842310215117	2.05438722280116e-55
PARK7	0.000651301122409014	6.94671916010499	5.77185217968577	-0.267297421576745	0.000747526014461374
SRSF4	8.50065898874339e-137	5.95931758530184	2.82805930515601	-1.07533475976766	7.07283242322465e-136
ATP5PB	8.06761411152391e-30	2.29816272965879	1.3821641956185	-0.733551944450692	1.50330401441809e-29
RAP1A	3.15454416223013e-106	5.39238845144357	2.45740208010622	-1.13379049691099	1.76288557765789e-105
HDAC1	1.21423402678233e-24	0.860629921259843	1.35317548130117	0.652884037731369	2.08623355651356e-24
CAPZA1	2.74690263641298e-103	3.11076115485564	1.36623146713875	-1.18706570263648	1.47571909621683e-102
RNF19B	0.00456059997912447	1.46955380577428	1.14737773843771	-0.357037750302724	0.00509062486459073
ASH1L	1.0676460353571e-198	19.9419947506562	9.37065722504979	-1.0895875842145	1.90391564633532e-197
SFPQ	5.50763237391939e-07	9.56010498687664	8.64704580659438	-0.144819129829291	6.78964007465837e-07
GON4L	1.34172822351459e-62	2.64278215223097	1.41690639522018	-0.899313053807389	4.09371011607567e-62
ARHGEF2	2.12293832120535e-26	1.11154855643045	0.599026333259571	-0.891879641294916	3.74444450276964e-26
LAMTOR2	3.31452016775451e-76	1.77191601049869	0.739765434830715	-1.26017042326664	1.23140195784611e-75
MEF2D	2.92004405414775e-07	2.78398950131234	2.30294312901084	-0.273674986320944	3.62517522433056e-07
DOCK7	5.41578670085029e-93	2.83228346456693	1.37818101349856	-1.03920027506782	2.54755194888816e-92
SRM	4.50605812103382e-101	2.16272965879265	0.685549900420447	-1.65751975257133	2.35102106681712e-100
C1orf21	7.49017845693615e-11	4.9989501312336	3.96127461827838	-0.335660414381808	1.00238185711775e-10
SWT1	8.54086078672203e-68	1.05170603674541	2.63753042708564	1.32645622508814	2.8142913590666e-67
IVNS1ABP	0.0911352862197832	2.15853018372703	2.31799070590839	0.102825514989879	0.0970485204771809
SMG7	4.87685473320097e-101	2.44540682414698	0.952201814560743	-1.36073521231151	2.54226266807527e-100
SLC35D1	2.48762035436082e-76	1.87296587926509	0.741093162204027	-1.33759779850391	9.26499002303712e-76
GADD45A	6.52199847533304e-24	7.14461942257218	9.83624695729144	0.461250792609046	1.10375124338922e-23
WLS	2.3873550769337e-19	1.14750656167979	1.5707014826289	0.452906614098721	3.74037745334433e-19
PRDM2	4.02732704177407e-66	11.7724409448819	7.62358928966586	-0.626871182286058	1.30120344767757e-65
RGS2	1.82042621890258e-67	1.33070866141732	2.97322416463819	1.15983348905348	5.97539902841979e-67
RO60	6.6328378322745e-09	1.8005249343832	1.37995131666298	-0.383800207652709	8.53609935588278e-09
BCAS2	0.0159733127446884	2.15406824146982	2.04027439699048	-0.0783007619330732	0.0174962541871596
SRSF11	6.70822322595833e-97	7.7997375328084	4.59437928745298	-0.763555614148174	3.31746072449297e-96
OLFML3	0.700425363293291	2.61286089238845	2.67691967249391	0.0349435298163545	0.710655760922914
PLEKHM2	2.7763569197732e-189	4.5509186351706	1.65169285240097	-1.46221236374253	4.47060815059976e-188
PHTF1	4.85536703925746e-20	1.89868766404199	2.80482407612304	0.562907684831972	7.67963004832514e-20
ZBTB17	1.21202062712837e-08	1.45223097112861	1.98517371099801	0.450994328676499	1.54879384523313e-08
TMEM9	9.42169130135283e-06	1.11496062992126	1.37353396769197	0.300899820486693	1.13386752285016e-05
MAP7D1	3.86695684833989e-20	1.85853018372703	1.25979198937818	-0.560976575966318	6.12926511328801e-20
WARS2	2.80693925978337e-86	1.3758530183727	0.491701703916796	-1.48447109622964	1.19349858633067e-85
MRPS15	2.80429315442623e-35	1.58530183727034	0.877406505864129	-0.853440242911419	5.69630986213611e-35
RRAGC	7.58400596230988e-05	1.16561679790026	0.909050674928081	-0.358660948939237	8.92745844706191e-05
NID1	0.820033784013236	7.1007874015748	6.86899756583315	-0.0478794397458303	0.826397069111854
MTR	3.18628208124853e-26	1.27821522309711	0.745297632219518	-0.778242193193628	5.60673023663585e-26
RLF	0	12.8191601049869	3.47488382385484	-1.88326509153014	0
AKT3	1.82968024711565e-55	13.0748031496063	9.76764770967028	-0.42070615323457	4.99794686614947e-55
ETV3	9.70382805487055e-22	1.33412073490814	0.899092719628236	-0.569347425507676	1.58001277731798e-21
ACADM	1.74554580401692e-21	0.938845144356955	0.586855499004204	-0.677881902172957	2.83674935614719e-21
ADGRL2	1.09714910507947e-61	2.46640419947507	1.20601903075902	-1.03215657811427	3.31195995641473e-61
SDHB	1.48081152574573e-10	1.38477690288714	1.03606992697499	-0.418532189429851	1.96979916606658e-10
MFAP2	3.02968913221583e-57	2.75433070866142	1.55255587519363	-0.827056601488395	8.51734723569759e-57
KDM5B	1.9651933425292e-120	6.80892388451444	2.98959946890905	-1.18747459316214	1.32207939507539e-119
UAP1	1.82744574704539e-71	8.29868766404199	11.5569816331047	0.47780953959143	6.38804031179003e-71
ZNHIT6	6.16054987537438e-33	1.01679790026247	0.531312237220624	-0.936401109663156	1.20547412235462e-32
RBBP5	0.0285577758429468	1.13910761154856	1.19583978756362	0.0701200727035238	0.0309907634669871
GBP1	4.01698706432808e-106	1.77769028871391	0.447886700597477	-1.98879826501561	2.24275520769121e-105
PINK1-AS	0.0122021581538804	2.31811023622047	1.90152688647931	-0.285790836419704	0.0134172083216053
GPR89A	2.18484832500314e-07	1.93307086614173	1.52002655454747	-0.346798000071491	2.72206129167232e-07
ECE1	2.85497717863916e-65	4.33228346456693	2.04270856384156	-1.08464425527298	9.06250460424566e-65
ID3	0	16.196062992126	48.4122593494136	1.57972926555463	0
CD46	1.20701129773637e-08	2.79186351706037	2.21088736446116	-0.336602888034112	1.54272261289625e-08
APH1A	0.0875935939924671	1.3742782152231	1.36446116397433	-0.0103427671283845	0.0933269360640268
P3H1	0.00066799617760079	1.14619422572178	1.38105775614074	0.268922121283632	0.00076624599942149
SLC2A1	6.14919858935754e-13	1.81391076115486	1.96481522460721	0.115290163318335	8.53515622045119e-13
ATP6V0B	0.949864404372988	3.17349081364829	2.83469794202257	-0.162875652877645	0.952415231910747
ERI3	1.22134661181828e-30	1.07664041994751	0.542155344102678	-0.989758301880238	2.30677352481897e-30
PTCH2	1.72498018765859e-05	1.74251968503937	1.3660101792432	-0.351206719789497	2.06348250722315e-05
AKR1A1	6.98815420746738e-44	2.67952755905512	1.52378844877185	-0.814316030406568	1.61873723285809e-43
PRDX1	2.78766892055808e-14	1.23228346456693	1.58242974109316	0.360807286142991	3.9736421215495e-14
PIK3R3	2.76452142417564e-249	2.17874015748031	5.9838459836247	1.45757889566811	9.71485352236781e-248
BLZF1	2.73390806394309e-81	1.36141732283465	0.501438371321089	-1.44096506783324	1.0968681513765e-80
SLC19A2	5.67728635297566e-51	2.13910761154856	1.08696614295198	-0.976702057925942	1.45437858802215e-50
TMED5	5.09151258596658e-59	3.70341207349081	2.16021243637973	-0.777681890381261	1.47510650768983e-58
DR1	1.79146261687643e-17	1.36719160104987	0.903297189643727	-0.597942814008302	2.71353896379812e-17
CNN3	1.1310579810924e-174	8.87926509186352	4.29608320424873	-1.04741833935849	1.4915983176702e-173
PRRC2C	7.56967227095434e-103	10.2740157480315	5.82385483514052	-0.81895388954888	4.03760912023939e-102
ABCD3	3.78020281413567e-26	1.60813648293963	0.982075680460279	-0.711483743070637	6.64203870930779e-26
PTBP2	2.53301787384411e-72	5.75643044619423	3.62181898650144	-0.668460031727009	8.95399335996729e-72
PRDX6	6.64781080014029e-08	5.12362204724409	3.96415136092056	-0.370152007559522	8.38379179228163e-08
DARS2	4.18679519729375e-140	0.905774278215223	2.69838459836247	1.57487251293063	3.62491514617868e-139
SYF2	2.21786037459497e-10	3.28267716535433	3.87762779375968	0.240301453342743	2.94041231199076e-10
RSRP1	2.83732397461177e-93	6.43595800524934	11.0845319761009	0.784321038764894	1.33887625784603e-92
SLC35A3	8.81592568277446e-43	1.16771653543307	0.5864129232131	-0.993701298128182	2.00633676300551e-42
RCOR3	0.320143511397919	1.62913385826772	1.59017481743749	-0.0349197698693207	0.331749754916074
STMN1	1.34177624035828e-157	1.97769028871391	4.53750829829608	1.19808376743907	1.48165827354905e-156
MAN1C1	8.85608433016446e-37	1.85905511811024	2.66098694401416	0.517391887304649	1.85116332359701e-36
NENF	8.26186201493793e-11	4.78818897637795	3.88670059747732	-0.300934115072989	1.1036753952871e-10
ARID1A	1.17764196389177e-77	4.44251968503937	2.14959061739323	-1.04731623957332	4.4781878372307e-77
STX12	8.68795891197351e-36	1.26692913385827	0.626244744412481	-1.01653733301568	1.78234431799896e-35
OSBPL9	1.40977668012933e-86	5.85144356955381	3.35937154237663	-0.800601221315066	6.03295550651334e-86
TXNDC12	0.0633159964023861	1.4254593175853	1.20115069705687	-0.247009701795666	0.0678231598543759
ESYT2	3.7264339335795e-295	7.53018372703412	2.29497676477097	-1.71420551796279	2.18252120776509e-293
MESD	0.115796253245795	2.0251968503937	2.43217526001328	0.264185045959241	0.122653690938011
RCN2	0.596217255662329	1.86482939632546	1.78557202921	-0.0626573189522937	0.608023537952672
COLEC11	6.50743655761088e-17	0.51994750656168	0.869218853728701	0.741353490134887	9.75054577255265e-17
STAG1	5.63460746332279e-114	28.1005249343832	18.1858818322638	-0.627778197411118	3.49544600061167e-113
KMT2A	6.98454238858217e-172	3.88740157480315	1.26443903518478	-1.6203086688162	8.95400348270169e-171
RPS25	4.82126573214277e-10	24.3110236220472	20.014826289002	-0.280541545237621	6.35110065795389e-10
CAMSAP2	9.40828331689992e-78	7.5259842519685	4.26952865678247	-0.817803461175911	3.5822233610682e-77
ATF6	5.18675202868973e-65	5.21627296587927	2.96702810356274	-0.814000775281494	1.63858575459505e-64
FASTKD2	3.2028211983461e-54	1.19265091863517	0.4921442797079	-1.27701860607149	8.5916721324291e-54
NRP2	4.75581748948622e-77	3.19002624671916	1.56406284576234	-1.02826981128376	1.79477281631021e-76
CREB1	1.45157813188961e-33	2.24304461942257	1.36711661872096	-0.714322005343793	2.87619494524329e-33
KLF7	2.37038555611571e-182	1.69632545931759	0.309360477981854	-2.45505219019282	3.42045490633702e-181
SPCS2	8.91940057391041e-65	5.66167979002625	3.22859039610533	-0.810325735314512	2.80592411945976e-64
HMGN3	0.716289607006284	2.4241469816273	2.41469351626466	-0.00563708804026203	0.725888738296105
ANKRD13C	1.47216783215107e-47	1.45170603674541	0.736224828501881	-0.979531035123378	3.59702684223742e-47
SGIP1	8.48756397835087e-148	9.18346456692913	4.57225049789777	-1.00613408349569	8.15188218756722e-147
PHF3	2.07395031344543e-56	3.06797900262467	1.75614073910157	-0.804880140294166	5.74931748144919e-56
PLAGL1	1.44590516671793e-103	3.01679790026247	1.12701925204691	-1.42050589122819	7.80292454017427e-103
TNFAIP3	1.12226728030742e-209	7.82283464566929	1.75658331489268	-2.15491946514868	2.38591627493115e-208
RAB32	1.35938438404154e-43	2.06377952755905	1.09891568931179	-0.909208152163052	3.13166301999281e-43
SGK1	2.70559874575668e-112	2.44829396325459	4.92033635760124	1.00698015174805	1.62771872176741e-111
RNF146	0.118173912910731	1.10629921259843	1.08984288559416	-0.0216214658886628	0.125105609733955
CCN2	1.15360148353475e-106	38.045406824147	17.1564505421553	-1.14897118150548	6.48927990832071e-106
FBXL5	5.51063454416792e-45	1.350656167979	0.712104447886701	-0.923499690300673	1.29608388845902e-44
MED28	0.683451480567526	1.53727034120735	1.45319761009073	-0.0811399984977344	0.693669579495481
SLC16A7	2.54167585587642e-31	1.56666666666667	1	-0.647698256069119	4.84955974545057e-31
VAMP8	7.0910270655492e-153	0.222047244094488	1.33879176809029	2.59199301463905	7.2911868656783e-152
MYL12B	3.31372701013546e-72	11.0459317585302	6.54525337464041	-0.754994172791325	1.16929741042819e-71
FOXO3	8.41461459086411e-77	20.3160104986877	11.598805045364	-0.808640943731609	3.16156651357372e-76
RPN2	4.59914521126769e-26	2.89553805774278	1.71365346315557	-0.756756063529705	8.0691023471698e-26
TGIF2	3.03656162304022e-37	1.33884514435696	0.727152024784244	-0.880660179737187	6.37624574201837e-37
PKD2	2.49266205638978e-131	3.18923884514436	1.20601903075902	-1.40295947356559	1.94655727122517e-130
CCNI	4.36429672171991e-06	15.890813648294	16.1064394777606	0.0194446081217413	5.28957366921378e-06
RARRES1	0	5.50866141732283	0.381721619827395	-3.85110898738023	0
MFSD1	4.88253482795239e-25	0.925984251968504	0.531754813011728	-0.800226471717973	8.44967064373916e-25
RAB3GAP2	1.75262922119549e-78	1.66955380577428	0.618499668068157	-1.43261786274302	6.72460306192798e-78
UBN1	7.70099256998089e-27	1.55905511811024	0.87851294534189	-0.827536482948127	1.36840361728334e-26
KLF12	2.86975233790627e-176	2.90629921259843	0.835361805709228	-1.79871015315728	3.86123884384055e-175
ELL2	1.52702839811333e-276	11.6496062992126	3.25824297410932	-1.8381151017087	7.29797412026323e-275
CYP20A1	1.35819607715848e-13	1.68845144356955	1.2726266873202	-0.407891410247651	1.90869521640667e-13
NDUFB3	3.14416118717688e-35	1.27270341207349	0.715645054215534	-0.830580134212987	6.37367456131479e-35
UBE2B	0.0155731418452596	6.89422572178478	6.32285903961053	-0.124811477572337	0.0170673178102331
KLF9	1.13335207453834e-122	4.53805774278215	2.01637530427086	-1.17031077611185	7.87284336429307e-122
ITGB1BP1	0.153972603835562	3.4997375328084	3.63885815445895	0.0562390854965893	0.162113559272761
CPSF3	2.46290871495302e-119	0.717322834645669	2.44124806373091	1.76692443770045	1.63482407368104e-118
SENP5	4.63214823465569e-233	6.45275590551181	2.21177251604337	-1.54471244236631	1.32404083989632e-231
CCDC92	1.63482514838643e-33	1.11863517060367	0.617614516485948	-0.856961028006955	3.23285184920905e-33
C1orf198	4.53158534715051e-16	1.00603674540682	0.686213764107103	-0.551953031478215	6.67119045438077e-16
PTBP3	1.44866485987102e-199	6.0249343832021	1.97720734675813	-1.60748135696119	2.60672405809322e-198
RAD23B	1.67539226183891e-175	3.65695538057743	1.24053994246515	-1.55967483674399	2.23410566344323e-174
CTNNAL1	1.67080925537385e-223	7.3509186351706	2.4084974551892	-1.60979115344385	4.21156729603518e-222
ABITRAM	3.74951627612939e-61	1.18425196850394	0.482407612303607	-1.29565149202482	1.12391421141982e-60
SET	6.52282370430299e-48	7.89606299212598	5.09559637087851	-0.631882494891471	1.60293495719893e-47
PTPA	1.74758845503771e-17	0.896325459317585	0.54768754149148	-0.710669612613438	2.65044260736108e-17
RAB14	1.41845131332828e-29	1.97795275590551	1.21531312237221	-0.702679898756002	2.63571637506163e-29
CNTRL	4.68600154851957e-35	1.2257217847769	0.665855277716309	-0.880351002554007	9.46708598270406e-35
NEK6	3.05319812312155e-29	1.21758530183727	0.638858154458951	-0.930455297904173	5.6365283026972e-29
PPP6C	5.14772596588134e-96	1.47664041994751	0.465147156450542	-1.66655944264284	2.51040938123879e-95
NDUFA8	1.34108887589717e-23	1.23438320209974	0.757247178579332	-0.704954131658887	2.25744292606641e-23
HSDL2	0.0107723707958262	0.918110236220472	1.02301394113742	0.15608651402397	0.0118778411100527
MAPKAP1	4.20701297100789e-17	1.78950131233596	1.16950652799292	-0.61365768716022	6.32587351844982e-17
INVS	3.6621508487502e-83	2.66929133858268	1.19075016596592	-1.16458602658041	1.50880614968508e-82
DENND1A	2.06051844114575e-134	3.37742782152231	1.28435494578447	-1.39488097587631	1.67022213940362e-133
KDSR	9.81929342066949e-09	2.8740157480315	2.34764328391237	-0.29185475429978	1.25665079038302e-08
VPS4B	5.29474671605032e-16	1.2989501312336	0.886700597477318	-0.550827091726524	7.78892314249806e-16
YLPM1	1.15060294064372e-05	2.10944881889764	1.77539278601461	-0.248727843933984	1.38137097415707e-05
PGF	2.35500682776694e-16	1.17716535433071	1.6339898207568	0.473082008548832	3.48669412368766e-16
IFI27L2	2.69895216602586e-22	2.58897637795276	1.73998672272627	-0.573305504643585	4.44174662254504e-22
IFT43	0.0175732832852009	1.57086614173228	1.35494578446559	-0.213325123367308	0.0192276180120495
NPC2	1.59858724364449e-24	10.6083989501312	12.4704580659438	0.233307522314311	2.73794730319157e-24
IRF2BPL	2.66506666166384e-82	1.72887139107612	0.675813233016154	-1.35513404727961	1.08306858753604e-81
LTBP2	2.32196027611604e-69	3.9761154855643	1.942686435052	-1.03330660299888	7.88147198268024e-69
TTLL5	1.32622262463754e-05	2.51076115485564	2.23279486612082	-0.169274081282905	1.58965769654588e-05
DLST	2.92640928448017e-44	2.35879265091864	1.33016154016375	-0.826447141351681	6.80777611584289e-44
TGFB3	3.17952134487678e-09	1.53937007874016	1.10533303828281	-0.477858989526409	4.12653932528653e-09
SLIRP	1.57696873161614e-77	2.10498687664042	0.993803938924541	-1.08277807385303	5.9890726018276e-77
RBM25	0.0114327666869497	6.45275590551181	6.22239433502987	-0.0524456258952258	0.0125897416014447
RHOQ	1.21518264706694e-113	7.03307086614173	3.2088957734012	-1.13207782326532	7.45328658478224e-113
KLHL29	2.79727974995703e-78	3.21154855643045	1.17393228590396	-1.45191991504639	1.07052845779906e-77
ATAD2B	6.21879929346174e-120	2.0488188976378	0.664084974551892	-1.62535270313098	4.15560480751012e-119
ATL2	1.16692519821539e-56	2.38582677165354	1.33414472228369	-0.838574124334021	3.25301499493175e-56
YPEL5	6.730722866616e-25	3.8246719160105	2.76809028546139	-0.466444997934006	1.16211960708566e-24
YIPF4	1.34038766345677e-24	1.46377952755906	0.896658552777163	-0.707067656129818	2.29967716872221e-24
AFTPH	1.98670150299824e-116	2.6992125984252	1.03385704801947	-1.38450189524396	1.27481791395397e-115
CNRIP1	0.14402173744872	1.04619422572178	0.967691967249391	-0.11253092104817	0.151797081778167
CRIPT	5.22314091580811e-05	1.64855643044619	2.04779818543926	0.312870270274837	6.17026771426491e-05
SLC17A5	1.17545810806308e-70	1.81469816272966	0.86700597477318	-1.06561576528513	4.06141511715954e-70
MXI1	9.24468081814136e-05	2.2737532808399	2.40362912148705	0.0801385866840633	0.000108523724125715
SMNDC1	3.86003689818174e-09	1.18425196850394	0.929630449214428	-0.349246841202595	5.00105409449961e-09
HELLS	4.70992361410082e-10	2.07244094488189	2.25713653463156	0.123162697999503	6.2057970160208e-10
TCTN3	2.37614446375308e-21	1.18477690288714	0.701925204691303	-0.755226206778177	3.848993228433e-21
AVPI1	2.35434822150189e-22	0.572965879265092	0.919672493914583	0.682670964623102	3.87782637861932e-22
ARMH3	1.62873577225285e-09	1.41259842519685	1.19473334808586	-0.24166273348148	2.12261507492114e-09
GNA13	2.31772685306746e-161	4.40419947506562	1.54149148041602	-1.51455289703078	2.6627115808125e-160
KANSL1	5.76186866990222e-107	9.13543307086614	5.22394335029874	-0.806333870290083	3.25960259791627e-106
DUSP1	0.000135879997233203	31.4293963254593	29.3011728258464	-0.101156150137302	0.000158885712168948
RCL1	9.55272914767676e-105	3.35170603674541	1.36534631555654	-1.29562868984362	5.21645374115365e-104
MOB3B	3.40414109952872e-18	2.46745406824147	1.59548572693074	-0.629027526647181	5.22113964790361e-18
MTHFD1L	3.88277867977141e-29	4.08320209973753	2.93582651028989	-0.475934260014216	7.15034520128064e-29
PCMT1	4.31131050475327e-17	2.04619422572178	1.37552555875194	-0.572960146140499	6.47943873091724e-17
PLEKHG1	5.09086919349007e-198	2.56561679790026	0.395884045142731	-2.69615587432049	8.99788537334606e-197
CYSTM1	1.19622649501275e-180	7.05511811023622	2.65302057977429	-1.41103436853031	1.69342584862705e-179
ACAT2	0.196812577384472	1.5753280839895	1.35538836025669	-0.216946034111312	0.206273392507866
TCP1	2.18092064479653e-49	3.11968503937008	4.47067935383935	0.519093693356351	5.46052805197589e-49
MSANTD2	4.41989743539036e-79	1.05538057742782	0.362026997123257	-1.54359414714893	1.71568988167784e-78
SLC10A7	9.22000691183533e-113	1.27952755905512	0.30471343217526	-2.07008621867969	5.5862394818767e-112
ENY2	4.70228094298607e-48	3.8745406824147	2.37441911927418	-0.706450678483916	1.15936551190255e-47
KIAA1217	1.94721729851673e-234	5.98740157480315	1.02168621376411	-2.55097785961066	5.61965030982558e-233
PLXDC2	4.17972620402987e-46	16.0971128608924	12.0219075016597	-0.421136128354871	9.99187048534392e-46
EPC1	3.25708127680038e-72	5.30708661417323	3.1575569816331	-0.749111325122839	1.14998838933838e-71
TAF12	0.515351773646841	1.10603674540682	1.1104226598805	0.00570959730154736	0.526996147854541
ENOX1	2.23793926734442e-83	4.27637795275591	1.65213542819208	-1.37205741463261	9.26503754893664e-83
DNAJC15	3.16960867641802e-103	2.23359580052493	0.75392786014605	-1.5668697437673	1.70127962559939e-102
UFM1	1.26439517730585e-120	3.96876640419948	1.80836468245187	-1.13400500284905	8.5640553165818e-120
WBP4	2.68784921896612e-66	2.16981627296588	1.14007523788449	-0.928443852630464	8.70781520287614e-66
ELF1	1.59937379882393e-58	19.5456692913386	13.023235229033	-0.585761099876511	4.59358609335296e-58
HSPH1	1.20873466338133e-12	30.9524934383202	35.2881168400089	0.189126809130662	1.66727796791505e-12
ALG5	0.00190119300421166	1.63884514435696	1.44921442797079	-0.177408465556281	0.00214986314729518
ETF1	7.2784427657399e-73	5.33464566929134	3.15622925425979	-0.757190449449909	2.60056322263936e-72
SIL1	7.79477423296689e-09	2.40629921259843	3.36556760345209	0.484033789701464	1.00098841934102e-08
PAIP2	1.11137390554883e-12	2.42047244094488	1.83845983624696	-0.396791008857599	1.534754440996e-12
KDM3B	1.01127781553967e-14	1.92703412073491	1.34476654127019	-0.519026381844807	1.45400088328135e-14
EGR1	2.98368967164659e-30	43.9309711286089	33.0497897764992	-0.410597296639615	5.61226766322945e-30
SERP1	7.65391166184418e-08	6.80472440944882	5.55255587519363	-0.293384728290474	9.64651229279686e-08
ARL1	1.09148010572179e-18	2.42992125984252	1.70037618942244	-0.515055602916683	1.69144024684357e-18
GLT8D2	0.123084255889932	2.74593175853018	2.55277716308918	-0.105228164727493	0.130188623351001
MTERF2	0.0229639577297154	0.994225721784777	0.857269307368887	-0.21382493615545	0.0250158066151203
SOCS2	0.0150644798804196	1.9748031496063	1.99424651471564	0.0141349054219137	0.0165219759143798
NFYB	5.73142549352381e-15	1.14488188976378	0.782916574463377	-0.548268281240611	8.27841777038473e-15
WASHC3	2.62271451598925e-15	1.41076115485564	1.02323522903297	-0.463335916153825	3.80940834391436e-15
CLU	8.50075669768166e-25	4.01049868766404	2.1677362248285	-0.887592423649452	1.46476840242141e-24
TNFRSF10B	6.17937760461172e-171	6.81942257217848	1.71962823633547	-1.98755288093944	7.82110207837933e-170
SORBS3	9.4920027928073e-13	1.4244094488189	1.69816331046692	0.253611296970077	1.31171003202014e-12
PPP3CC	4.76288446595997e-60	7.82257217847769	3.9210002212879	-0.996421341926458	1.40233966484203e-59
PDLIM2	3.01753833697022e-38	4.65853018372703	2.64992254923656	-0.813924647062707	6.42436707949398e-38
TARDBP	0.00117862907310857	0.94488188976378	0.774286346536844	-0.287266801267507	0.00134040169098622
ZNF706	3.02603589998519e-46	4.09343832020997	2.64704580659438	-0.628929996420605	7.25714109454497e-46
RDH10	1.54728513265102e-99	1.18188976377953	2.39499889356052	1.01892950950547	7.93431878322506e-99
TRIM25	8.27036277851557e-06	1.90551181102362	1.28944456738216	-0.56342879682611	9.96111839492984e-06
SCPEP1	4.11320086906816e-68	3.12755905511811	5.55255587519363	0.828114879770886	1.36361054338586e-67
SPOP	0.139365733564726	1.83805774278215	2.03474219960168	0.146663927869182	0.147045371302662
TEX14	1.10072715558502e-78	1.99160104986877	0.564505421553441	-1.81886933909932	4.23422023661617e-78
FAM117A	6.14786295001512e-171	0.569553805774278	2.14162425315335	1.91080133725464	7.79773530008287e-170
TENT4B	2.84248175980047e-31	3.53202099737533	2.17393228590396	-0.700186915934772	5.41658246668198e-31
TSHZ3	1.76692814449356e-100	6.04278215223097	2.73666740429299	-1.14279282237424	9.13907249801258e-100
ECHDC2	2.52413915512796e-17	1.47375328083989	1.02743969904846	-0.520441301011621	3.81558889492268e-17
PLBD1	3.22158181326785e-52	0.560892388451444	1.22394335029874	1.12574087476579	8.39691524976533e-52
BCL2L14	3.69072612691186e-34	1.65275590551181	1.04492144279708	-0.661479185074987	7.36419434942266e-34
PSPC1	3.82475833110084e-10	5.85616797900262	5.27660986944014	-0.150345616036911	5.04841057666735e-10
A1BG	0.780096231024785	1.06089238845144	0.866563398982076	-0.291901116066359	0.787079021135292
ZSCAN18	0.000921475714992678	0.692913385826772	0.780703695507856	0.172100072021386	0.00105215900637734
PDZRN3	5.93781674830312e-155	10.4068241469816	3.64195618499668	-1.51474439719959	6.30062473434509e-154
RNF2	3.38742794771598e-73	1.89055118110236	0.849966806815667	-1.15332849971083	1.21540507865797e-72
NAA50	3.36981032106707e-111	7.53832020997375	3.743084753264	-1.01001536355911	2.00111797793784e-110
DESI2	1.56171056655443e-22	1.75905511811024	1.17968577118832	-0.576398063744956	2.58010479109407e-22
CRY2	1.60110687212713e-92	1.20813648293963	0.372870104005311	-1.69603841044498	7.49609126495884e-92
CAT	1.32448299982694e-19	0.763254593175853	1.07988493029431	0.500641319240335	2.08332318087576e-19
ZMYM2	1.71509564046855e-52	7.73228346456693	5.01327727373313	-0.625140498812779	4.48401809897554e-52
TBC1D15	1.29048064422264e-46	5.00787401574803	3.22836910820978	-0.633392733223339	3.10985533222511e-46
KHDRBS1	1.99138201339761e-211	9.36587926509186	3.70037618942244	-1.33974249431992	4.29477117257665e-210
TMEM39B	8.89095294627682e-08	1.24409448818898	1.48572693073689	0.25607291862161	1.11867213355218e-07
TNFSF10	0.856480683614538	1.6750656167979	1.47532639964594	-0.183183440792602	0.861818360099924
PIK3CA	5.25574830593925e-211	2.90839895013123	0.712104447886701	-2.03006441076166	1.12941871869356e-209
PDS5A	1.79494431685896e-218	7.08136482939633	2.56627572471786	-1.46435126126549	4.18867083942009e-217
CSMD2	9.7880526612583e-137	2.31049868766404	0.462270413808365	-2.32139533467484	8.13266016666997e-136
GTDC1	3.84590928582473e-45	2.00734908136483	1.02500553219739	-0.969659829281831	9.06329864833015e-45
ACVR2A	1.59725725538263e-26	3.25144356955381	1.93936711661872	-0.74549445797476	2.82475276603192e-26
POLK	1.02023708423481e-29	1.35275590551181	0.791768090285461	-0.772751709098031	1.89813028378037e-29
SV2C	1.39142618515671e-31	2.02204724409449	0.905288780703696	-1.15936672524573	2.66422436863019e-31
RPL21	1.95417488204559e-17	51.4803149606299	53.3140075237884	0.0504937510025671	2.95849993546385e-17
MTIF3	8.49564572953269e-13	0.80761154855643	0.576454967913255	-0.486453630457993	1.17538183390987e-12
GTF3A	6.8220012764504e-32	1.63700787401575	0.924098251825625	-0.824943106299961	1.31381804079673e-31
RASL11A	6.62150207241241e-48	1.04120734908136	1.91391900863023	0.878272380780463	1.62651535282038e-47
UBL3	4.75652341112629e-43	11.8808398950131	8.90661650807701	-0.415687446106128	1.08704938248158e-42
FYTTD1	1.16115889684322e-25	1.54724409448819	0.96016817880062	-0.688341786340702	2.02415035008503e-25
FMOD	1.45356613914894e-16	0.994750656167979	1.24784244301837	0.327028935264598	2.15688130036656e-16
KIAA1191	1.32603209637188e-16	0.785826771653543	1.13188758574906	0.526447459283955	1.97008598451271e-16
COPA	4.1791671645405e-220	5.56535433070866	1.91104226598805	-1.54211385654059	9.98653785638598e-219
RBBP6	8.12605846781171e-09	5.68530183727034	6.57534852843549	0.209830421943423	1.0428587172225e-08
ZC3H7A	3.77767556211905e-73	1.48425196850394	0.601239212215092	-1.30372501794553	1.35379926863223e-72
ANXA11	3.06127552120159e-56	2.54304461942257	1.34277495021022	-0.921339246725659	8.45886214785305e-56
SHLD2	1.77520965429282e-105	3.2238845144357	1.21973888028325	-1.40222773372743	9.80138860882191e-105
PRXL2A	2.08090418511942e-05	1.16141732283465	1.34498782916574	0.211706660374253	2.48576716694729e-05
RPL5	3.31687751587923e-12	47.545406824147	49.2786014605001	0.0516553378635679	4.5395249209307e-12
ODF2L	2.13778665223504e-12	1.85905511811024	1.39809692409825	-0.411105164493245	2.93387031023481e-12
ZNF644	5.2218714247871e-64	6.6238845144357	3.96370878512945	-0.740826548892463	1.6222288035194e-63
[truncated: 3,975 more rows]
