# Supplementary material for: Single-Cell RNA Sequencing Reveals Multiple Pathways and the Tumor Microenvironment Could Lead to Chemotherapy Resistance in Cervical Cancer
Source: Front Oncol. 2021 Nov 26;11:753386. doi: 10.3389/fonc.2021.753386 (PMC8662819; doi:10.3389/fonc.2021.753386)
Supplement: Supplementary file 3 [file DataSheet_3.zip › Cluster1 DE_result.tsv]

selected_genes	pvalue	mean.1	mean.2	log2ratio	FDR
TSPAN6	6.75979080202355e-14	0.820687772925764	0.643613267466479	-0.350639393230336	1.22236560092941e-13
DPM1	0.160073741145548	2.61844978165939	2.70501058574453	0.0469213037779552	0.175055330945317
SCYL3	8.39412785254032e-14	0.492085152838428	0.942836979534227	0.938100356220636	1.51265087263377e-13
C1orf112	8.75389177543491e-07	1.05076419213974	1.67254763585039	0.670608358494921	1.25783938116527e-06
CFH	7.36371419181311e-12	1.42085152838428	2.89484827099506	1.02673192525466	1.24752135801241e-11
FUCA2	5.7010216036741e-46	1.45633187772926	0.676781933662668	-1.10557620098753	2.14502754221502e-45
GCLC	2.31448409375564e-67	5.70278384279476	2.37473535638673	-1.26389960353317	1.259949945814e-66
STPG1	1.41886338158378e-27	0.701692139737991	1.47988708539167	1.07657699644186	3.65528591352168e-27
NIPAL3	2.3466363601668e-72	0.776473799126638	2.85391672547636	1.877934089888	1.38100719215929e-71
LAS1L	2.66929937531777e-11	1.07450873362445	0.746647847565279	-0.52517733986609	4.4339806014984e-11
SEMA3F	9.3404420522344e-150	0.283842794759825	1.5561044460127	2.45477487259535	1.54632327582505e-148
ANKIB1	2.1391177859055e-47	3.96806768558952	8.32674664784757	1.06931629394074	8.28066705846373e-47
RAD52	0.18023748529802	1.1075327510917	1.287932251235	0.217707344077009	0.196137536218769
BAD	0.208126935986425	0.85589519650655	0.889202540578687	0.0550779194509962	0.225104441571836
LAP3	9.86577643481155e-17	3.19650655021834	2.31192660550459	-0.467400451464108	1.95134394558119e-16
CD99	2.09429712213355e-27	2.63728165938865	4.66549047282992	0.822977098423437	5.37346164853327e-27
HS3ST1	1.53463942132804e-302	1.03930131004367	5.25405786873677	2.33781811534044	1.21359833524129e-300
LASP1	0.047957116104827	2.19350436681223	1.54128440366972	-0.509104480464757	0.0545959096838628
M6PR	0.00140416024413368	1.35125545851528	1.13408609738885	-0.252770275108142	0.00174966900426168
KLHL13	1.33365798717526e-51	0.808406113537118	3.00282286520819	1.8931672364634	5.56392312407502e-51
ALS2	8.80208520360922e-12	0.611899563318777	1.32110091743119	1.1103739019569	1.48636927832921e-11
CASP10	0.558426566754689	1.20578602620087	1.44036697247706	0.25646250885637	0.578207166442165
CFLAR	4.37905842733569e-11	5.67794759825327	6.38249823570925	0.168751699334254	7.23336823776804e-11
TFPI	9.24249590955023e-99	1.73826419213974	0.304869442484121	-2.51138390928414	8.07305584525507e-98
NDUFAF7	0.00226919575093911	1.03302401746725	1.04516584333098	0.0168580855946792	0.00279920149945233
RBM5	3.89645896794238e-18	1.1735807860262	2.02893436838391	0.789805041421203	7.9720344372986e-18
MTMR7	3.83383619366021e-43	1.12882096069869	0.312632321806634	-1.85227783658099	1.375862527036e-42
SLC7A2	0	20.0248362445415	0.141143260409315	-7.14848639290415	0
ARF5	8.64767275762256e-45	0.271834061135371	0.465772759350741	0.77690002735666	3.20202498387387e-44
POLDIP2	9.64975171586723e-05	2.31277292576419	2.15314043754411	-0.103181203606309	0.000126788089226281
AK2	4.52743831388836e-15	4.13373362445415	3.42342978122795	-0.272003003998233	8.51550672034598e-15
FKBP4	1.49260291081694e-44	2.81905021834061	1.67889908256881	-0.747693664687012	5.5060324785946e-44
KDM1A	6.84401644389525e-26	2.6806768558952	1.59491884262526	-0.749114304713834	1.70082642097588e-25
RBM6	9.34814749717572e-27	3.50081877729258	5.73959068454481	0.713255474213833	2.3629150223312e-26
RECQL	2.12075865910973e-12	0.792849344978166	1.07833450952717	0.443686124922783	3.64871007065557e-12
VPS50	7.3075964703938e-15	1.24836244541485	2.36132674664785	0.919560824805606	1.3646085165144e-14
NDUFAB1	1.6184521436964e-43	9.99836244541485	5.54199011997177	-0.85128768750855	5.83657599214944e-43
SLC25A13	0.000652824329081505	2.41866812227074	3.45800988002823	0.515729167582913	0.000828138797289443
ST7	0.0438632627261612	2.39765283842795	1.04163726182075	-1.20276981965642	0.0500575851005811
CDC27	8.23870152124027e-05	3.53875545851528	2.95977417078335	-0.257754966305145	0.000108602737570509
HCCS	5.42358604536871e-38	1.61135371179039	0.839802399435427	-0.940151402686165	1.76930760971752e-37
PRSS22	4.96829058478032e-97	2.69323144104803	8.46012702893437	1.65134111339238	4.20689767776284e-96
UPF1	3.26182790662885e-12	1.87554585152838	1.44177840508116	-0.379461087226311	5.58153202647058e-12
SKAP2	4.82463159679718e-85	2.22079694323144	6.32251235003529	1.50942046270616	3.42401939525902e-84
SLC25A5	3.84488683361273e-96	29.0807860262009	10.3987297106563	-1.48365896226392	3.20057919974699e-95
MCUB	1.74036852194558e-134	2.84170305676856	8.19830628087509	1.52857008037809	2.40850687482375e-133
POLR2J	0.884419804963901	3.8471615720524	4.05434015525759	0.0756727137919873	0.892074503196136
RPAP3	0.557919172488853	1.03602620087336	1.22441778405081	0.241035415623439	0.577749340668043
CIAPIN1	3.32736688686346e-05	1.11381004366812	1.62597035991531	0.545797751363137	4.45712167527974e-05
COPZ2	1.1723212068899e-34	0.607259825327511	1.31051517290049	1.10974822437322	3.5583443897957e-34
CREBBP	2.5518977722534e-23	5.44841703056769	7.50247000705716	0.46152851254601	5.99050054832981e-23
GCFC2	8.16118357945349e-11	1.05786026200873	0.884262526464361	-0.258602410914295	1.3383373998004e-10
CROT	1.40742080770502e-11	0.775382096069869	1.44883556810162	0.901914541097986	2.36178971084565e-11
KMT2E	4.1916438757668e-67	11.262827510917	15.1143260409315	0.424347590882463	2.27205567978375e-66
RHBDD2	2.40322540883058e-14	1.13810043668122	1.97106563161609	0.79234793512685	4.4188016288172e-14
IBTK	6.68086610732354e-14	2.42985807860262	2.10938602681722	-0.204048913640732	1.20858723677624e-13
ZNF195	0.839991611795081	0.748635371179039	0.940719830628088	0.329501903419621	0.850166347351049
MYCBP2	1.89977303297751e-05	5.95387554585153	5.1242060691602	-0.216500570561211	2.56929145718153e-05
FBXL3	1.26948874009757e-35	1.00463973799127	0.50105857445307	-1.00362707481309	3.93004605768758e-35
ITGA3	1.88829570934912e-31	3.18122270742358	2.33309809456598	-0.447334407593273	5.34675035092876e-31
ZFX	1.34442945095765e-37	3.00764192139738	5.76287932251235	0.938156993945556	4.34425817115356e-37
LAMP2	2.56948896968743e-66	2.50463973799127	5.2364149611856	1.06397632440773	1.3784351183841e-65
GDE1	2.76334035394814e-06	0.810043668122271	0.824276640790402	0.0251289274381395	3.88305656273499e-06
REX1BD	1.65702584269177e-17	4.70878820960699	3.77699364855328	-0.318117477290077	3.33551770198205e-17
TMEM98	1.47910756148619e-38	1.10807860262009	0.508115737473536	-1.12483117056394	4.88276394785061e-38
MAP3K14	0.041082492561015	1.01965065502183	0.918136908962597	-0.151293747812941	0.0469809730939845
TMEM132A	7.34688083393401e-85	0.819050218340611	2.47353563867325	1.59455087047862	5.2015446479739e-84
AP2B1	4.34151749708307e-05	1.72734716157205	2.10444601270289	0.284882435059752	5.78934364222595e-05
TNFRSF12A	1.26144332659788e-24	4.78548034934498	10.2639378969654	1.10084869674526	3.04845935707433e-24
MAP3K9	1.13345111294719e-86	1.46670305676856	5.16866619618913	1.8172152149631	8.20177819229842e-86
RALA	3.40030862986762e-134	4.66211790393013	11.9936485532816	1.36321320814454	4.66923000538566e-133
BAIAP2L1	1.14800847547895e-83	6.48280567685589	12.2589978828511	0.919150816447809	8.02518631990297e-83
KDM7A	1.6179708458288e-84	2.86408296943231	5.90119971771348	1.04293499858025	1.13913893334703e-83
AGK	1.28296997396745e-43	0.589792576419214	1.69442484121383	1.52251607654983	4.63617505484688e-43
PHTF2	2.04588040910984e-11	1.58351528384279	2.83980239943543	0.842659754786455	3.41121287339719e-11
FARP2	8.23460247846306e-49	2.27756550218341	5.06774876499647	1.15385245810511	3.25307199606366e-48
GGCT	0.084146407872459	5.48225982532751	4.99788285109386	-0.133453619164449	0.0941016078947436
DBF4	5.20595096947515e-15	2.54039301310044	1.82639378969654	-0.476053848233916	9.77509173980102e-15
IFRD1	0.00101568340844427	9.53766375545852	12.3302752293578	0.370497175710259	0.00127384706153935
COX10	6.36284248423322e-44	1.00655021834061	2.78263937896965	1.4670347998574	2.32107478924438e-43
GTF2IRD1	1.76178042431814e-119	4.66921397379913	12.5017642907551	1.42088009830827	2.02387668199556e-118
PAF1	1.37519261954506e-05	1.08870087336245	1.0317572335921	-0.0775040669558007	1.87184278950524e-05
VPS41	5.78055271283572e-35	1.66894104803493	3.54410726887791	1.08648927503568	1.76242187186182e-34
ELAC2	1.5517575959671e-07	0.510098253275109	0.990825688073395	0.957856111738328	2.29447696619042e-07
ARSD	2.22262280966461e-110	0.322598253275109	1.17360621030346	1.86313787828866	2.27056173301032e-109
PNPLA4	0.000657286964618404	0.927401746724891	1.10091743119266	0.247439921744316	0.000833561089007045
ADIPOR2	5.55208470167076e-13	12.8250545851528	7.08115737473536	-0.856907881190117	9.73373202745406e-13
PRSS21	1.1430869394795e-09	0.877729257641921	0.799576570218772	-0.134539800179488	1.8095301202806e-09
MARK4	2.59119870499789e-19	2.24235807860262	1.05010585744531	-1.09448191003124	5.47085743269757e-19
CCDC124	0.0935046961082735	2.46315502183406	2.46647847565279	0.00194526877982852	0.104251144691714
PAFAH1B1	2.44796251769521e-184	5.24263100436681	15.9583627381793	1.60594973226347	5.95648462066661e-183
KIAA0100	0.0708932334055364	1.03438864628821	1.10868031051517	0.100065077414667	0.0796424870970111
ST7L	8.95767424603402e-08	1.09961790393013	1.82074805928017	0.727529005340943	1.33745989206209e-07
RPUSD1	7.20247459502346e-54	1.12581877729258	0.475652787579393	-1.24299387765976	3.12554225811479e-53
RHBDF1	9.19807339155878e-134	0.331877729257642	1.78616796047989	2.42814402384602	1.25915511636841e-132
LUC7L	2.42635488631242e-12	2.39847161572052	3.11785462244178	0.378438294110924	4.16881187741399e-12
TEAD3	0.174274110007941	1.13264192139738	1.33380381086803	0.235854643165711	0.189998251149721
DNAJC11	0.00912551447253303	1.11217248908297	1.31827805222301	0.245274140882785	0.0108752262759991
FMO3	0	0.00627729257641921	4.23429781227946	9.39776457450516	0
MYLIP	6.59179692221889e-10	1.35016375545852	1.45730416372618	0.11016762732711	1.04968618015269e-09
PSMB1	1.91965887694802e-62	12.6252729257642	5.89414255469301	-1.09896071677443	9.62219506119333e-62
JARID2	0.14218791882853	6.04421397379913	5.91390261115032	-0.0314442492011255	0.156209178499664
CDKL5	6.17832145149264e-14	1.20305676855895	2.15172900494001	0.838791671617516	1.11904689357608e-13
NADK	8.67053460343962e-17	1.64546943231441	1.22018348623853	-0.43140111521656	1.7180072703057e-16
CYTH3	1.52957417652792e-12	3.83406113537118	2.49047282992237	-0.622453669576708	2.6423714611874e-12
SYPL1	2.18398323736844e-34	5.87745633187773	8.56316160903317	0.542951638082621	6.59064379331253e-34
CYB561	1.05004375317213e-10	1.56877729257642	2.4029640084686	0.615174481621023	1.71622762905436e-10
SPAG9	5.12714894501778e-30	35.3744541484716	14.9774170783345	-1.23991904024367	1.39726640633915e-29
AASS	1.03484206457541e-13	0.746451965065502	0.57939308398024	-0.365506960723189	1.86141270632502e-13
PLEKHG6	2.85406722515318e-40	0.489082969432314	1.06986591390261	1.12927886129241	9.74873637222588e-40
SS18L2	0.0090255826304043	1.40038209606987	1.19266055045872	-0.231637033842944	0.0107604772321296
MGST1	4.18009530190324e-112	13.3714519650655	9.77346506704305	-0.45221408322772	4.3607896453424e-111
CRY1	8.2937502469444e-07	6.21697598253275	5.7635850388144	-0.109246536007771	1.19191539732576e-06
NFIX	0.485200523745483	0.909661572052402	1.18701482004234	0.383936133323821	0.50599564804118
ST3GAL1	3.64701604446378e-15	0.978165938864629	0.968242766407904	-0.0147104107058663	6.87853941776314e-15
IL32	3.68188724010705e-17	10.4956331877729	10.2787579393084	-0.0301232619312593	7.35298202607173e-17
MED24	8.75096691574967e-06	1.17603711790393	1	-0.233933595013439	1.20166378252395e-05
HEATR5B	7.5821584745117e-15	1.45223799126638	2.50176429075512	0.784667969122846	1.4146866991521e-14
SEC62	1.8971312984285e-05	4.93449781659389	3.68101623147495	-0.422799157892547	2.5665025065192e-05
RPS20	0.000515910590507169	16.8845524017467	12.6873676781934	-0.412311159053578	0.000658038608888536
CSDE1	0.0271308735717507	7.93804585152838	7.0105857445307	-0.179248907099147	0.0314115225130714
UBE3C	4.05480267358503e-12	6.05021834061135	8.38814396612562	0.471364415308151	6.92106133743354e-12
REV3L	9.30656352917239e-46	2.85835152838428	1.65419901199718	-0.789050542672736	3.49272174482542e-45
FAM76A	2.21161443210666e-07	0.823144104803493	1.45165843330981	0.818485110435195	3.25224456668914e-07
VTA1	1.07008363416032e-12	1.61653930131004	1.40014114326041	-0.207336315229198	1.8580142614699e-12
BAZ1B	1.07451296628695e-20	4.25545851528384	6.15949188426253	0.533496756244643	2.35102799960561e-20
RANBP9	0.455675445186246	3.05103711790393	3.68595624558927	0.272739214082346	0.476889686637668
SPRTN	7.60537154363579e-08	1.45933406113537	1.05575158786168	-0.467039756332056	1.13785094192537e-07
EEF1AKNMT	6.52113525344593e-21	0.864355895196507	0.532110091743119	-0.6999006935806	1.43390503822668e-20
ZNF207	1.14237462699814e-38	10.5788755458515	10.5257586450247	-0.00726206865508631	3.78102095340902e-38
UQCRC1	2.83546430418362e-86	5.1146288209607	2.37614678899083	-1.10600558153998	2.04010620163723e-85
STARD3NL	0.130926135688719	1.13236899563319	1.47353563867325	0.37993779987716	0.144266332893131
CD9	6.17785420628794e-68	40.5125545851528	56.2971065631616	0.474691716314022	3.39437063927372e-67
NCAPD2	0.0278404876379974	2.03984716157205	1.99505998588567	-0.0320289353706439	0.0321826153758474
IDS	1.57868515131013e-70	0.588427947598253	1.48270995059986	1.33329872909947	9.00348640383375e-70
SCMH1	0.983935280763355	3.5035480349345	4.75864502470007	0.441734163162359	0.984824814297778
HIVEP2	4.42905796637359e-11	2.56441048034934	1.98235709244884	-0.371410343706873	7.31459377366602e-11
ELOA	0.0120115117206451	0.656386462882096	0.758645024700071	0.208879510998344	0.0142341395918857
LYPLA2	0.0210896265299058	1.25463973799127	1.37261820748059	0.129657234235676	0.0245518956592239
CLCN6	0.00154734007199325	0.834334061135371	1.11009174311927	0.411981863707642	0.00192347944107287
MRC2	0.00745312754641833	1.37909388646288	2.5984474241355	0.913929191910879	0.00892299955104449
TSPAN9	4.48653269190931e-30	2.06877729257642	0.967537050105857	-1.0963895321003	1.22456764413685e-29
BTBD7	0.016161728800133	4.54475982532751	4.75441072688779	0.0650624860259877	0.0189519968201745
ABHD5	4.00370445508434e-40	1.81031659388646	4.19407198306281	1.21210960025219	1.36545284400008e-39
AKAP8L	0.724521058701769	1.35207423580786	1.39590684544813	0.0460283026916732	0.739210115991426
MBTD1	0.0233975015350483	3.81550218340611	3.64149611856034	-0.0673416447732568	0.0271814888635785
UTP18	7.22546761686641e-23	2.44377729257642	1.19618913196895	-1.03066729970091	1.67309716817218e-22
RNF216	0.0371917278769139	2.41866812227074	2.62385321100917	0.117474188612461	0.042641700169039
TTC19	1.53194073481552e-46	1.81413755458515	4.63867325335215	1.35442837633261	5.84089500140381e-46
PTBP1	4.70060297823299e-18	3.41102620087336	4.93013408609739	0.531421047811987	9.58407932279226e-18
SYT7	4.47106247217137e-126	0.167303493449782	1.1242060691602	2.74836703301345	5.5462465428602e-125
LARS2	0.922346024475358	0.726528384279476	0.97318278052223	0.421691630781014	0.927898539161545
PIK3C2A	0.520576617000707	5.74263100436681	5.05645730416373	-0.183584917377723	0.540533071134263
PLAUR	2.51533613169603e-14	25.8689956331878	10.5081157374735	-1.29972004664046	4.62110187065583e-14
ANLN	0.000798471413291925	8.53602620087336	8.14678899082569	-0.0673330628707954	0.00100755966769149
RABGAP1	1.24739062527839e-75	4.78438864628821	8.83556810162315	0.884988311352006	7.74221357259334e-75
MAP4K3	9.46109924294461e-10	5.99399563318777	7	0.223836889253938	1.50012452550591e-09
TMEM159	1.99616363997889e-111	2.40474890829694	4.98306280875088	1.05114649556011	2.07026011232939e-110
GABRA3	6.60278158234941e-53	0.776200873362445	0.242060691601976	-1.68106123826768	2.82243419280254e-52
BRCA1	5.84350385377611e-09	2.72298034934498	3.57586450247001	0.393105499535648	9.0324456601911e-09
ERCC1	2.60264866678985e-35	6.98853711790393	4.4333098094566	-0.656606308975431	7.99849383822266e-35
EXTL3	0.000205864921050472	1.51501091703057	2.10232886379675	0.472660175666873	0.000267156865310481
ELOVL5	4.87738546678252e-98	14.7049672489083	3.37402964008469	-2.12375901849734	4.19815384638414e-97
ALOX5	1.5734891805274e-269	0.0548580786026201	2.17501764290755	5.30917920051478	8.6027121431674e-268
MAP4K5	2.07667629576887e-74	2.88673580786026	6.00776287932251	1.05738879305152	1.25980287339896e-73
PSMC4	0.00362223535397515	3.50027292576419	3.1453775582216	-0.154234214590199	0.00441477067980706
SLC25A39	4.36640639011988e-66	4.47134279475982	2.02046577275935	-1.14602024201714	2.32132421352292e-65
MVP	2.72796016435344e-35	1.84006550218341	4.11714890613973	1.16188850409289	8.37488498290413e-35
NUB1	0.375459030805381	1.94295851528384	2.35426958362738	0.277024432708485	0.396452150195906
PGM3	1.55835740881849e-45	1.01173580786026	0.480592801693719	-1.07394566662816	5.82624380325258e-45
CLK1	0.299419802786964	5.42576419213974	5.79110797459421	0.094013047621812	0.319282590089591
POLR3B	0.149717723294323	0.999454148471616	1.31686661961891	0.397896940233347	0.164094774807303
RNF14	1.43624412649706e-23	0.853438864628821	0.502470007057163	-0.764250327779717	3.39040890948413e-23
DDX11	0.00968951273014234	1.46015283842795	1.61044460127029	0.141339645291735	0.0115302988379512
HEBP1	2.40070009618195e-25	2.22652838427948	1.20042342978123	-0.891252620950213	5.88025463271115e-25
GPRC5A	5.68038562592222e-67	19.8897379912664	29.8045165843331	0.583506702055947	3.06962632634491e-66
MAMLD1	2.98835902524322e-13	1.59443231441048	0.571630204657728	-1.47988879987827	5.28512298054696e-13
TACC3	1.12911528230231e-13	1.26965065502183	2.41072688779111	0.925036623326198	2.02522763372855e-13
UFL1	2.4215178769667e-41	1.49727074235808	0.774876499647142	-0.950296822664153	8.42064540097921e-41
POLA2	5.08469066670693e-27	0.828875545851528	0.355681016231475	-1.22057152448862	1.29188483175626e-26
ZC3H3	6.11259166984893e-08	8.61517467248908	5.45942131263232	-0.658132010800179	9.16371435677928e-08
CAPN1	1.06123406159609e-42	4.70169213973799	7.82639378969654	0.735167625712234	3.7793928763798e-42
MDH1	2.25535262097224e-31	9.21670305676856	5.5257586450247	-0.73807822153751	6.36775842013106e-31
SLC30A9	6.00099419860204e-13	2.132096069869	3.40084685956246	0.673621597032123	1.0499961599569e-12
CCDC88C	0.000339602704178819	1.81386462882096	2.22794636556104	0.296647712799879	0.000436491242332288
YAF2	6.98981177359659e-12	2.54339519650655	3.76993648553282	0.567784570182717	1.18508351605561e-11
ZMYND11	3.38594138465485e-27	1.46779475982533	2.92378263937897	0.99418581028526	8.63746625688019e-27
BID	4.66655156306365e-09	1.6632096069869	1.22088920254058	-0.446037716983473	7.2410033626585e-09
RGPD5	4.06779101532574e-34	3.78056768558952	2.06986591390261	-0.869065571261347	1.22420744215902e-33
NUDCD3	4.57258219096195e-10	1.96970524017467	3.38814396612562	0.782515426411807	7.32092560834237e-10
IL20RA	1.27613186963214e-52	0.940775109170306	0.406492589978829	-1.21062083674603	5.42616417154674e-52
CLCA4	0	0.341430131004367	14.4756527875794	5.40589421763185	0
ATP2C1	8.57675184536237e-12	9.83569868995633	5.77628793225124	-0.76788488117085	1.44914710214373e-11
SLC38A5	1.06434928741305e-56	0.204421397379913	1.15031757233592	2.49241408583861	4.83680946055279e-56
RALBP1	3.8446925625603e-13	5.0139192139738	5.81580804516584	0.214040901728743	6.77660537842718e-13
RUFY3	4.02653272089161e-141	3.03193231441048	9.42836979534227	1.63677079764755	6.12766328332251e-140
CNTN1	2.86677157930667e-200	1.71288209606987	5.42413549752999	1.66296736927363	8.08630441971948e-199
WWTR1	5.65479915679293e-35	3.52538209606987	1.94989414255469	-0.854383827583126	1.72467479792407e-34
AGPS	2.56428801007017e-14	2.65447598253275	4.58221594918843	0.787618362967404	4.70615393808361e-14
TTC27	7.9657689154974e-05	1.62363537117904	1.58009880028229	-0.0392129049184811	0.00010517712475337
SNAI2	6.68446991468479e-31	1.93477074235808	0.824276640790402	-1.23096211063606	1.86470393809018e-30
CD74	3.0407798416541e-45	18.6288209606987	7.90261115031757	-1.23713504044865	1.13208016214924e-44
ZRANB1	0.174723511126875	1.5625	1.39872971065632	-0.159738985506255	0.190464755452398
ZFP64	0.439958476263696	0.900109170305677	1.04516584333098	0.215559987030306	0.46109480822004
MNAT1	0.421114793212581	3.60207423580786	3.81863091037403	0.0842275687474427	0.442130597852517
SAMD4A	6.69081566582283e-07	1.4478711790393	2.11291460832745	0.545301215435215	9.66099679690134e-07
RUNX3	0.0190534360489585	1.15938864628821	1.46788990825688	0.340379507403226	0.0222369591626862
MRE11	0.112717904526206	1.51774017467249	1.95553987297107	0.365642118855645	0.124777212896964
SERPINB1	0.0404545646991469	19.3793668122271	15.7805222300635	-0.29637648419452	0.0462748391502446
SPAST	0.0125847499821649	1.5589519650655	2.09033168666196	0.423155406438674	0.0148676978247345
OSBPL5	1.4847329276576e-31	1.00600436681223	0.670430486944248	-0.585476907233478	4.21753673517106e-31
AQR	3.77060339283645e-16	2.23635371179039	3.2166549047283	0.524412776963921	7.33499544264275e-16
CPS1	0	10.8774563318777	0.013408609738885	-9.66396584947652	0
RTF2	0.261086910424805	2.76228165938865	2.78475652787579	0.0116907645652597	0.279925096834422
NLRP2	1.91513745617457e-61	0.517740174672489	1.98800282286521	1.94101963014238	9.40786048216205e-61
SLC45A4	2.14976989814538e-63	3.72270742358079	1.50105857445307	-1.31037196077194	1.09428229815366e-62
RNF10	0.000842595071929628	4.62418122270742	4.90613973182781	0.0853903854050856	0.00106202711713117
ZDHHC6	1.55512694266097e-06	1.30949781659389	1.88920254057869	0.528763726526269	2.21300760461893e-06
RNH1	7.61553729360544e-08	7.35262008733624	9.13832039520113	0.313670582966502	1.1391794259325e-07
NDUFS1	0.152234515994674	2.89355895196507	3.76005645730416	0.377909286977414	0.166770699834858
RB1CC1	7.79509597511543e-21	5.30458515283843	6.82145377558222	0.362839307489365	1.71105737426511e-20
ERP44	3.92874875536413e-32	5.65393013100437	8.12844036697248	0.523724508744187	1.13013730842027e-31
ALAS1	1.09422427510709e-26	0.9617903930131	0.472829922371207	-1.02440117839635	2.761123762001e-26
BIRC3	0.00247538701705696	1.26419213973799	1.46224417784051	0.209968494876243	0.00304591592248868
AKAP11	0.0472914189859041	0.810862445414847	0.930134086097389	0.197981510351563	0.0538519025402613
GLRX2	1.33632483480158e-05	2.08760917030568	1.91037402964008	-0.127996515159383	1.82005675255076e-05
SNAPC1	1.06241850552569e-172	5.15010917030568	0.895553987297107	-2.52375070346778	2.23511655663683e-171
DERA	4.36988404002363e-31	4.07205240174673	6.31122088920254	0.63216299074865	1.22792077863227e-30
STRAP	2.87744311262364e-39	8.2431768558952	4.3394495412844	-0.925688399399523	9.67926838150687e-39
GCLM	2.20358334795274e-06	2.86244541484716	2.31898376852505	-0.303755460092755	3.11079657520201e-06
UBR2	6.20762760147335e-19	4.31713973799127	3.21242060691602	-0.426414991591088	1.29733264903845e-18
EHD2	3.70598115397128e-202	0.454694323144105	1.97247706422018	2.11703962754393	1.0761926255975e-200
HSF2	1.07372675859685e-30	0.786572052401747	0.44530698659139	-0.820778680013273	2.98306082211176e-30
PHF20	0.0101314566438671	4.57669213973799	5.22865208186309	0.192133825986717	0.0120497262649028
HSD17B6	1.0910887858351e-29	0.675218340611354	1.42978122794637	1.08236841900369	2.95167177035476e-29
TYMP	0.154025067682126	4.87227074235808	5.81651376146789	0.25556040220757	0.168669637050023
NCAPH2	5.08416501938826e-29	1.47625545851528	0.867325335215243	-0.767297236601911	1.35879449537483e-28
SEC63	1.57206916035161e-35	3.39055676855895	2.11644318983769	-0.679880436043369	4.85658059059442e-35
KPNA6	1.58770826164507e-06	2.38919213973799	3.04446012702893	0.349663537700332	2.25755852839788e-06
FAS	0.101543594284777	1.08842794759825	1.09950599858857	0.0146095688423987	0.112773870166805
RNASET2	1.21068747153352e-176	3.08242358078603	0.434015525758645	-2.82824657057576	2.69423591341015e-175
CD44	3.7480895444916e-71	15.1836790393013	20.5342272406493	0.435509254425601	2.15054334700389e-70
AGPAT4	3.60294025508708e-163	2.00191048034934	14.8595624558927	2.89194226835341	6.87742281019532e-162
MIPEP	4.20337143556204e-44	1.24536026200873	0.618207480592802	-1.01040013366555	1.53649446160846e-43
PRKCH	3.55911195881662e-10	7.67221615720524	8.71912491178546	0.184539979844197	5.71173303483218e-10
IFNGR1	6.22935719797619e-09	3.36926855895197	2.05928016937191	-0.710295302933328	9.62215150025726e-09
VRK2	2.04560379917166e-93	6.14901746724891	13.3817925194072	1.12184357083698	1.64111529431734e-92
VEZT	7.60470644765197e-60	6.92658296943231	10.5328158080452	0.604675452386107	3.6506712740842e-59
BRD9	1.86943245702878e-28	2.36599344978166	1.62949894142555	-0.538017664746965	4.92491471502198e-28
SNX1	3.08180842085612e-69	2.35507641921397	5.38038108680311	1.19193448678772	1.72320563027289e-68
TBPL1	9.93598252371696e-55	1.23881004366812	0.429781227946366	-1.52728060985264	4.37390642209548e-54
ARNTL2	0	7.18558951965066	16.8129851799577	1.22639747263668	0
BCLAF1	2.74093949121346e-39	4.8436135371179	2.87508821453776	-0.752477537632234	9.22710037007891e-39
SLC39A9	1.01451548026274e-24	1.96097161572052	3.46577275935074	0.821608411029536	2.45977651483359e-24
TFB1M	1.66613965523771e-07	0.847161572052402	0.799576570218772	-0.0834009511876866	2.46073018616648e-07
RABEP1	6.15681834544628e-55	1.39628820960699	3.60268172194778	1.36747444206245	2.71703737347373e-54
HMGB3	2.59809971235005e-104	4.19405021834061	1.50529287226535	-1.47829992852726	2.45323764949727e-103
NUP160	0.0111227234277401	3.55949781659389	4.01340860973889	0.173154329734178	0.0132003164142428
BAK1	1.01086095867534e-15	1.2325327510917	0.964008468595625	-0.354508257303985	1.94002069577194e-15
IKZF2	0	0.393013100436681	7.84897671136203	4.31985527065395	0
GRN	5.90540509067254e-08	7.06359170305677	5.83768525052929	-0.275005525867031	8.85910787399842e-08
FAM13B	0.179898608357965	5.03220524017467	5.38320395201129	0.097274321177563	0.195840950617809
CENPQ	0.00863591144147815	0.834061135371179	0.801693719124912	-0.057101963352141	0.0103042257358443
SARS1	4.73471891582454e-19	1.95769650655022	3.16090331686662	0.691179780601839	9.93259247689672e-19
RANBP3	8.16238481355867e-09	0.946506550218341	1.44036697247706	0.60575202898981	1.25598058189175e-08
ARID4A	1.47996842632499e-09	3.60234716157205	4.15666901905434	0.2064906539826	2.33405989173085e-09
EIPR1	2.98889842413531e-18	2.46506550218341	4.31404375441073	0.80741482617077	6.1293524757042e-18
IFT88	0.0094877751542081	0.736626637554585	0.89273112208892	0.277292153293746	0.011296306565509
ZCCHC8	5.11671374214034e-18	5.32014192139738	8.6591390261115	0.702758853709318	1.04204951975482e-17
FUT8	2.4450371724931e-09	0.867631004366812	1.70359915314044	0.973432404795971	3.8281234288088e-09
UBA6	2.50318896735555e-202	5.94950873362445	19.2081863091037	1.69087885073901	7.29300811969346e-201
GAB2	4.05470289767733e-06	1.20769650655022	1.12350035285815	-0.104257374135148	5.65373166951009e-06
ATP6V0A1	9.22766609601391e-16	3.64082969432314	3.76711362032463	0.0491922892489446	1.77402731956577e-15
PIAS1	1.17557555469522e-133	3.96342794759825	10.6873676781934	1.4310859033589	1.60432552972813e-132
SLC4A7	0.465948505637496	0.995633187772926	1.49258997882851	0.584131679021496	0.486950550375375
MAP2K3	0.205368433729155	2.07314410480349	2.02258292166549	-0.0356215507084264	0.222338127067489
TMSB10	0.00021100374043777	84.9399563318777	88.4100211714891	0.0577665396766842	0.000273705349891232
RNF19A	2.84443146215539e-05	8.91866812227074	9.06916019760057	0.0241406836657624	3.81829788728558e-05
PEX3	0.00578349502583407	0.823417030567686	0.925194071983063	0.168132734253978	0.00697215400079112
GABARAPL2	2.96017711046978e-13	2.78848253275109	3.55892731122089	0.351962233174724	5.23632687585996e-13
SH3YL1	2.1104097565978e-32	3.28739082969432	4.90331686661962	0.576815010763485	6.11445836250792e-32
FAM136A	3.43648834552034e-24	2.5139192139738	1.71841919548342	-0.548856274739335	8.23734161739476e-24
VCL	2.37597632008864e-11	12.9937227074236	6.15314043754411	-1.07841999709529	3.95489988104211e-11
DEPDC1B	4.84496840346557e-11	0.809497816593886	1.56880733944954	0.954569095751285	7.99252843164361e-11
DAPK2	2.15851070398494e-240	0.231986899563319	4.00070571630205	4.10813926797329	9.51140761452468e-239
NSMAF	2.56832545456474e-29	1.14519650655022	0.850388143966126	-0.429401786281018	6.89741011251665e-29
ADSS2	6.82682121349884e-11	2.75218340611354	2.08539167254764	-0.40025824261472	1.12242724128382e-10
RFC1	3.03600001393418e-32	3.05731441048035	4.80804516584333	0.653185523659611	8.75890948645441e-32
TBC1D23	2.41166814946423e-22	2.05431222707424	3.63020465772759	0.821395416376544	5.51087327136344e-22
CUL3	4.57740017229185e-52	6.38564410480349	10.6937191249118	0.743859635733315	1.92507280750185e-51
AC118549.1	8.9449879319608e-17	3.21506550218341	5.21242060691602	0.697105373666716	1.77080371286046e-16
RPL26L1	6.46658196374951e-12	3.31304585152838	2.7833450952717	-0.251338376549698	1.09721295886838e-11
NSUN2	2.36449873416497e-12	2.79830786026201	1.90613973182781	-0.553900810018416	4.06490009481738e-12
FBXO42	1.40306253129913e-118	1.64274017467249	6.25829216654905	1.9296646986449	1.59319549227133e-117
MFAP3	3.36044525357587e-16	0.584061135371179	1.02470007057163	0.811010401886167	6.54861685608833e-16
PI4K2B	0.0505921079976083	2.45169213973799	2.46294989414255	0.00660944774658925	0.057499589443708
BOD1L1	3.92362901206002e-15	4.23171397379913	5.43966125617502	0.362274695974662	7.39238080404501e-15
MAT2B	6.5031896491553e-16	1.13346069868996	0.807339449541284	-0.48948707446748	1.25596927000804e-15
TRIO	1.6445705728434e-07	6.20851528384279	8.41919548341567	0.439434078809284	2.42968499811076e-07
CLEC16A	1.40206190528837e-16	2.62772925764192	4.30416372618207	0.711916319270317	2.7614103391459e-16
CDH1	7.3953250590333e-222	15.578056768559	21.0508115737474	0.434360574147894	2.62001576191432e-220
MTREX	4.98516886035326e-33	2.25955240174673	4.45165843330981	0.978305886636754	1.46836184223973e-32
ZFYVE16	9.61708462977997e-16	1.319596069869	2.00282286520819	0.601938444875273	1.84688895416221e-15
PNKP	6.83700896946947e-07	2.51610262008734	3.89837685250529	0.631682797122858	9.86726225233683e-07
SPDL1	2.16229942110485e-19	0.647652838427948	1.62949894142555	1.33113581775909	4.57185150936397e-19
STAU2	2.73437319290417e-11	2.54257641921397	3.65208186309104	0.522427968242109	4.53952078154681e-11
INPP4A	0.00383856672837488	1.34798034934498	1.93436838390967	0.521063104626256	0.00466943902118065
RAB27B	3.1461241704881e-228	1.70987991266376	7.6393789696542	2.15956035547115	1.20628665705684e-226
PSMA4	1.42849766543417e-06	7.94868995633188	10.3881439661256	0.386148902251011	2.03509792870363e-06
LSG1	0.00794446964828797	1.28029475982533	1.3394495412844	0.0651642367040533	0.00950096781999548
AIFM2	6.43082787353366e-21	0.98853711790393	0.707833450952717	-0.481885195159062	1.41439886952788e-20
CAPG	4.83129387855275e-96	4.49126637554585	9.90966831333804	1.14171447932378	4.00662639347769e-95
AP2S1	5.81290700377957e-17	10.6323689956332	7.15808045165843	-0.570818415418367	1.15618498388672e-16
BARX2	2.22665823116951e-163	2.01255458515284	8.77064220183486	2.12365457020695	4.26872553105376e-162
DCUN1D1	0.222246505233543	2.44950873362445	2.3196894848271	-0.0785607373385405	0.23976093749738
JADE2	8.76933418366911e-13	2.55513100436681	4.14749470712774	0.698842878455715	1.52653287863124e-12
TRIT1	8.24039742273036e-08	1.09470524017467	1.82992237120677	0.741239985217711	1.23160985442327e-07
CTNNA1	6.92374690996129e-74	16.4754366812227	24.6252646436133	0.579822524703069	4.18020629730928e-73
PHKA2	4.45815016544471e-13	0.760371179039301	0.627381792519407	-0.277360188592558	7.84071406182363e-13
CNTLN	7.41415229194197e-88	1.80594978165939	6.82215949188426	1.91747070727779	5.4768262593603e-87
EPHA3	9.17536189089608e-247	0.0611353711790393	2.23006351446718	5.18893366618579	4.21068291542314e-245
HSPA5	5.99590577840973e-23	22.103711790393	14.3359209597742	-0.624654067811179	1.39129519201926e-22
DSG2	0.840427349370519	5.18367903930131	5.712067748765	0.140036697903759	0.850383576787208
OFD1	0.0670283447873159	4.7813864628821	3.96189131968948	-0.271239712839594	0.0754537429818578
GPM6B	7.90550668572142e-29	1.06577510917031	0.438249823570925	-1.28207762962993	2.10330647988689e-28
WDR37	0.000188965658300123	4.53493449781659	5.60127028934368	0.304672334478325	0.000245586036032896
YTHDC2	0.0140527785951957	2.13673580786026	2.87791107974594	0.429613477024125	0.016555661082422
CTPS2	3.93229811924247e-18	1.47298034934498	1.26676076217361	-0.2175940980833	8.04164498779279e-18
ATP6V1H	5.53086337108079e-21	2.19377729257642	3.57515878616796	0.704590244832681	1.21827547569417e-20
POLR2B	2.8438430510969e-18	1.51146288209607	2.2258292166549	0.558397351602505	5.83458834921595e-18
FAM214A	1.49223826389567e-91	2.9825327510917	7.49258997882851	1.32892652403522	1.16755780064699e-90
ARAP2	9.16134816728928e-247	3.29612445414847	12.9865913902611	1.97818019264336	4.21068291542314e-245
TPR	0.0896175803374612	7.49536026200873	6.00494001411433	-0.319847988187093	0.100055831217559
KIAA0556	7.69820245522468e-37	1.78957423580786	3.68736767819337	1.04297488751051	2.45350770586272e-36
DTNBP1	0.00439486245938832	1.05240174672489	1.21736062103035	0.210071055501858	0.0053271242374165
C12orf4	1.17957791627444e-10	0.594159388646288	1.00988002822865	0.765262009717386	1.92474605829822e-10
SCML1	0.0123502201712989	2.82341703056769	2.57445306986591	-0.133176265403705	0.0146101108664611
WWC3	2.90335879920629e-68	0.47707423580786	1.41637261820748	1.56991517704094	1.60418271269932e-67
MAP4	5.23361734394842e-79	8.38455240174672	14.438955539873	0.784160712238253	3.43618597593411e-78
GOPC	2.7585589991555e-19	1.84443231441048	1.34227240649259	-0.458499359124313	5.82004694033355e-19
USP28	7.66649543991599e-05	1.38864628820961	1.39520112914608	0.00679394562377826	0.000101286023435764
NOP16	8.07837416575717e-48	1.94323144104803	0.978828510938603	-0.989329708351232	3.14092010474588e-47
CC2D2A	4.36637213943841e-26	1.2325327510917	3.23712067748765	1.39308516648789	1.0896860535082e-25
ZNF800	4.10644190814257e-12	1.86708515283843	2.73817925194072	0.55242916756919	7.00785279006141e-12
SNX29	7.12204921939234e-51	2.34115720524017	5.77911079745942	1.30362571707605	2.92986483679322e-50
MRPS10	2.66651779976765e-45	2.39301310043668	1.14255469301341	-1.06656506747904	9.93577961823394e-45
RSF1	3.33112281928114e-80	4.02674672489083	8.58009880028229	1.09137952830833	2.21832742935136e-79
VPS13D	4.02568193189028e-39	4.47052401746725	8.00423429781228	0.840319449614901	1.3516097373295e-38
FAM120A	0.748607711643887	5.51610262008734	5.41707833450953	-0.0261343433341311	0.76220467893205
R3HDM1	0.0314775457260668	3.14301310043668	4.79251940719831	0.60863598859951	0.0362497233774247
KITLG	5.19307728596084e-33	1.4688864628821	3.39943542695836	1.21057227812549	1.52858376609356e-32
ERCC8	0.571233560636638	1.2950327510917	1.81651376146789	0.488183711491156	0.590639230277691
ADAMTS6	2.94965752885294e-81	0.917303493449782	0.268172194777699	-1.77423947379813	1.99886126496178e-80
H6PD	1.18998538221432e-19	0.832423580786026	0.628087508821454	-0.406352256304925	2.53236437536575e-19
VAMP3	0.0256833676312041	1.6146288209607	1.6803105151729	0.0575253133501918	0.0297667609407975
PER3	6.75585928949846e-22	1.51228165938865	2.76852505292872	0.872390713552426	1.52722424009923e-21
LTBP1	0.334852375226404	2.56686681222707	2.64714184897671	0.0444270644298378	0.355524752742779
RFC2	0.000697229436942289	2.11217248908297	2.0197600564573	-0.0645437423760155	0.0008825726915818
ARID1B	0.0266609114413559	9.56277292576419	11.8475652787579	0.309089686533791	0.0308795204179533
CLPTM1L	1.64353294656674e-25	2.35944323144105	1.65208186309104	-0.514161284238706	4.04804541372125e-25
NEDD4L	4.0141124189238e-18	35.034115720524	22.9040225829217	-0.613159484390811	8.2032749640997e-18
HEXB	0.681965582964593	1.82478165938865	2.06704304869442	0.179844583440889	0.698850997144209
ARHGEF5	1.14752452691003e-05	2.33460698689956	3.20748059280169	0.458260832384061	1.56676811081272e-05
NFE2L3	8.98038108137507e-05	1.58815502183406	1.35850388143966	-0.225333055102772	0.000118203648740881
MCUR1	1.26089555036571e-07	1.72871179039301	1.55257586450247	-0.155033598437243	1.87127209946198e-07
LIMA1	1.09426323517691e-122	3.30867903930131	9.01199717713479	1.4455915128644	1.30971479377863e-121
LETMD1	0.014413220404241	1.50927947598253	2.17925194071983	0.529973017324937	0.0169622499495565
MAPK9	0.0042816095113065	1.44514192139738	1.5561044460127	0.106727716744109	0.00519340118346229
BCAR1	0.000928254132717236	0.938045851528384	1.06704304869442	0.185888033027701	0.00116683889490158
FAM160A2	0.0525791466768323	0.816866812227074	1.18348623853211	0.534870155245171	0.0596584040631186
HERPUD1	7.05044277891922e-09	2.85125545851528	4.20959774170783	0.562085076192782	1.08695860213903e-08
HOMER3	0.503668973532186	1.47680131004367	1.93648553281581	0.390964985369286	0.524329583753476
RAD51	0.634243087319838	1.37554585152838	1.59280169371912	0.211562429983483	0.652589570677487
POLQ	0.435990287939915	2.51828602620087	3.07057163020466	0.286065105372403	0.457152359451146
PIK3CB	0.428633391915919	2.5453056768559	3.2484121383204	0.351895758062917	0.449704566713965
CYBA	2.14038476410683e-06	10.2895742358079	10.2046577275935	-0.01195549329143	3.02414425363235e-06
THOC3	7.81604672118466e-23	0.884825327510917	1.8151023288638	1.03658629698933	1.80795836535734e-22
HEBP2	4.01995159215752e-13	6.95169213973799	5.83980239943543	-0.251444639203601	7.07987895242377e-13
MPHOSPH9	1.12554559696491e-08	1.49153930131004	1.55398729710656	0.0591727181840274	1.72533010597408e-08
PLEKHA5	4.13860684452137e-06	9.21342794759825	9.09950599858857	-0.0179498000192633	5.7689079039858e-06
SIKE1	3.45704090175979e-06	1.85152838427948	1.58080451658433	-0.228057692439307	4.84018515126248e-06
RRP12	6.51220896980715e-55	5.58160480349345	2.50741002117149	-1.15448204991627	2.87244197438157e-54
FNIP2	2.78974069332083e-33	1.61353711790393	2.5045871559633	0.634346050093719	8.25826648420541e-33
MSMO1	1.04265589751213e-10	4.58542576419214	2.49188426252646	-0.87981863376408	1.70446719901531e-10
TTC17	1.13492715125319e-49	3.44650655021834	7.6697247706422	1.15404005008792	4.55255877656228e-49
FSTL4	9.09586340215091e-42	0.719705240174673	1.82215949188426	1.34017117462156	3.1880515295944e-41
FOXN3	4.15458689854175e-56	4.81113537117904	2.56033874382498	-0.910042695569988	1.86787696245605e-55
AKR7A2	4.50049895602659e-35	1.96834061135371	1.15878616796048	-0.764365524475612	1.37593784099163e-34
MRTO4	7.77345910503433e-49	2.57669213973799	1.56386732533522	-0.720402052791466	3.07226806306511e-48
USE1	1.84673513701368e-06	1.31877729257642	1.39943542695836	0.0856439680826944	2.61789024722201e-06
LAMA3	1.68663129238387e-70	2.74590611353712	5.41143260409315	0.978728280231611	9.60674813932086e-70
AP5M1	0.00140459011264834	1.16375545851528	1.7833450952717	0.615797971364525	0.00174995845093914
ANAPC4	0.00205652669431759	0.934224890829694	1.31263232180663	0.490621074164481	0.00254501284498685
TRAPPC3	0.463962864246219	3.00163755458515	3.30486944248412	0.138843496616948	0.48493262787689
THRAP3	1.46156088241566e-05	8.04257641921397	9.20959774170783	0.195480404236828	1.98757020352457e-05
PHPT1	1.04866682776358e-74	7.47734716157205	3.37967537050106	-1.14564183936124	6.39232078011151e-74
ARID4B	8.27516304537878e-05	15.7882096069869	12.3366266760762	-0.35589961967526	0.000109067141507321
OPN3	1.13599059643103e-105	1.74945414847162	0.276640790402258	-2.66081905221197	1.08890354032355e-104
SDCCAG8	3.05526247417361e-07	4.10289301310044	4.33380381086803	0.0789923097727583	4.46763409835821e-07
HHAT	0.658658084528342	0.884279475982533	1.17290049400141	0.407506314177283	0.67629662122276
KIF1B	5.89714028201119e-15	10.0349344978166	11.5666901905434	0.204944896519633	1.10541738577298e-14
TBC1D22A	0.951530235720768	5.49890829694323	5.72900494001411	0.0591393542184325	0.954331706236988
SYNE2	2.6261516936041e-57	12.8638100436681	15.8976711362032	0.305497431417906	1.20704854957195e-56
ATP9A	7.23658231062897e-81	1.90502183406114	5.11150317572336	1.42394008404524	4.86669776197728e-80
FAM168A	2.02256469787744e-110	2.81550218340611	8.33733239237826	1.56619358401242	2.06857454146657e-109
NOP58	1.56838046953728e-50	13.8911026200873	7.41990119971771	-0.904689237451792	6.42216635168363e-50
SZRD1	0.000529761434968865	1.43013100436681	2.09738884968243	0.552447049292709	0.000675121874750969
CUL1	1.4232666609336e-07	4.3785480349345	5.37755822159492	0.296498700704421	2.10694849003659e-07
TAB2	3.93763266296722e-11	2.89328602620087	3.78616796047989	0.388029459598705	6.51150345330483e-11
GINM1	8.13303680496823e-06	1.31768558951965	1.15525758645025	-0.189791609101943	1.11854513946589e-05
EIF2AK2	0.000543877736615607	4.45005458515284	5.24064925899788	0.235922524397838	0.000692314618166777
AC022966.1	1.84255146957613e-42	5.23280567685589	2.28722653493296	-1.19398542226622	6.53825255049511e-42
KMT2C	9.65832719663592e-34	12.3272379912664	17.5081157374735	0.506174236595741	2.8860932517073e-33
PUM2	3.06596825788434e-64	8.32259825327511	14.0853916725476	0.759093778837035	1.58063334459148e-63
MRPL43	4.3247373386835e-38	2.78002183406114	1.65137614678899	-0.751427442247841	1.41552840386991e-37
HPF1	0.000628847993012938	1.09798034934498	1.25052928722654	0.187686611108314	0.000798066581761799
ZFR	6.32106109952399e-10	5.82532751091703	7.54763585038814	0.373685656046747	1.00750142799149e-09
RC3H2	6.10794203013132e-37	1.80649563318777	3.10021171489061	0.779172973803202	1.95088505448515e-36
DCBLD2	2.29896192181776e-28	1.73744541484716	1.29146083274524	-0.427963763285591	6.0474920527294e-28
SERPINB3	6.22990932361291e-07	32.5597707423581	19.545518701482	-0.736252669872524	9.00282376884313e-07
SOAT1	1.68164221202702e-88	3.72079694323144	1.14184897671136	-1.70423981023781	1.25267494297084e-87
PKP2	2.06371196308622e-160	3.23089519650655	0.429781227946366	-2.91025957835946	3.88074243249568e-159
GDI2	0.00229558886448382	6.69950873362445	5.65419901199718	-0.244732645578871	0.00283057644058655
PRDM1	4.31692612958348e-165	1.97543668122271	3.9378969654199	0.995253759522937	8.45907405524798e-164
ATG5	0.458147996909531	3.4200327510917	3.80098800282287	0.152364330796648	0.479194238146873
TMCC3	1.77914106841032e-128	4.35698689956332	8.25476358503881	0.921896121786446	2.2511217775586e-127
PITHD1	1.89796069601386e-12	1.88155021834061	3.34015525758645	0.827993368550019	3.27047429661377e-12
MTA3	1.20473365211683e-31	2.88591703056769	5.2378263937897	0.859938419495509	3.42987012433261e-31
USP13	1.12492817749135e-64	1.83215065502183	0.599858856739591	-1.61084315087175	5.86087580472993e-64
ATP11B	1.10220413438344e-12	8.26228165938865	10.5596330275229	0.353947551162121	1.9130358648313e-12
LAMC2	2.9918293403962e-71	5.30131004366812	10.9675370501059	1.04881875675011	1.72180847744569e-70
CDK14	2.99023237680421e-25	3.49481441048035	3.24347212420607	-0.107676804659792	7.31009885767455e-25
SEC61A1	1.00350528880729e-44	3.71042576419214	2.18207480592802	-0.765884181808349	3.71108406804433e-44
PPP1R12A	6.62701991047594e-64	5.17276200873362	9.71630204657728	0.909472522356884	3.39869805136569e-63
CROCC	5.1060374769412e-15	3.25463973799127	2.80875088214538	-0.2125691851703	9.59358802148244e-15
POLR3E	3.18921488095253e-14	1.01828602620087	0.76076217360621	-0.420625436885349	5.83975112685478e-14
ATP2B4	8.83246521156216e-166	8.22134279475983	12.772053634439	0.635544562283299	1.75401669010776e-164
YIPF1	0.092751659533507	0.796124454148472	1.08609738884968	0.448087590608958	0.103450629453252
NDC1	0.317557813347149	1.59088427947598	2.03246294989414	0.3534001552021	0.33781041950705
FLYWCH1	0.0266088904387578	1.03657205240175	0.924488355681016	-0.165093348545759	0.0308232987988593
PARP12	2.71791063657709e-75	0.889192139737991	2.34156669019054	1.39690702760927	1.68104291258124e-74
TARBP1	1.45048304222352e-118	4.04557860262009	1.55822159491884	-1.37644563921157	1.64493320166117e-117
MXD1	7.83457360368495e-40	14.2295305676856	22.5377558221595	0.663455799402067	2.65763379578083e-39
CDK17	1.65464048574102e-79	4.58378820960699	9.20889202540579	1.00648720082164	1.09203806126738e-78
DNAJC25	1.05888831409654e-26	1.09470524017467	0.290049400141143	-1.9161719219539	2.67500678777897e-26
CTDP1	0.159872363361352	0.960971615720524	1.13902611150318	0.245235096593574	0.174899891587388
YBX3	0.584014303785036	20.1151746724891	13.2095977417078	-0.606697731484715	0.603150033654858
STYK1	3.79096890564061e-121	0.991539301310044	3.03952011291461	1.6161017030053	4.45904536484182e-120
WNK1	4.74516835075659e-12	9.87882096069869	9.9167254763585	0.00552495216808167	8.08229924666368e-12
CCAR1	7.61939040897861e-16	4.72079694323144	3.55045871559633	-0.411024997921961	1.46866030146515e-15
OGFR	3.3977345764237e-14	1.28056768558952	1.08398023994354	-0.240445052128427	6.21129724321666e-14
GNA15	5.56616784477449e-215	1.86080786026201	5.94354269583627	1.67539402120807	1.86036032457236e-213
SNRNP40	0.0189399347355445	2.5867903930131	2.74876499647142	0.0876204124953562	0.02210740668855
QSER1	2.51151253281243e-08	2.70687772925764	3.92378263937897	0.535615402776325	3.80963632524742e-08
MPC1	5.05268660532252e-118	2.92603711790393	0.892025405786874	-1.71379136547373	5.70811801828336e-117
HDAC7	2.06114551352871e-42	0.957423580786026	2.31898376852505	1.27626347768427	7.30807278355636e-42
NCKAP1	4.2982877220868e-99	6.28029475982533	11.7995765702188	0.909830911787023	3.77677920183758e-98
MRPS35	2.186312542651e-17	3.24126637554585	2.27381792519407	-0.511440854101161	4.38798327447539e-17
SFSWAP	8.56455632040704e-18	2.37882096069869	3.58151023288638	0.590321371022919	1.73504746866069e-17
TNK2	1.11075917646608e-76	0.481713973799127	1.66196189131969	1.78663862152053	6.97730072763126e-76
MON2	2.07416606824504e-25	4.66239082969432	7.19971771347918	0.62687039755127	5.09029893777953e-25
CDH3	1.4361573399301e-169	7.10698689956332	11.5532815808045	0.700992746219726	2.92414840454273e-168
GPBP1	1.11648708039142e-05	17.791211790393	13.4869442484121	-0.39960126609109	1.52533180179343e-05
CS	2.29066175123314e-33	3.32396288209607	1.85532815808045	-0.841229888265355	6.78995687104147e-33
WAPL	7.28239441847413e-16	3.51009825327511	4.8546224417784	0.467847682942746	1.40553862201842e-15
VMP1	7.76716717331759e-39	42.4773471615721	47.333098094566	0.156155685625279	2.58623306970203e-38
APPBP2	8.90191644261631e-21	2.3610807860262	3.58151023288638	0.601120658813557	1.95207412558189e-20
EIF4B	0.139205417844356	3.21970524017467	2.49117854622442	-0.370100192290941	0.153046472920489
RPL18	5.79215651676683e-29	80.6670305676856	42.5991531404375	-0.92115439954179	1.54521476713867e-28
ISOC2	7.97831911911025e-98	4.60480349344978	2.16302046577276	-1.09009227603662	6.83403988761697e-97
U2AF2	0.00388952102505609	1.18531659388646	1.20677487649965	0.025884117498293	0.00472947387684264
EPN1	0.890028674219959	1.74863537117904	1.83697953422724	0.0711060664187782	0.897016837456324
MED29	6.49485149744248e-06	2.32259825327511	2.12985179957657	-0.124986580867716	8.97984697359476e-06
MTMR1	7.81636400988222e-62	1.24181222707424	2.90119971771348	1.22420257176944	3.86973370796684e-61
GPC1	1.18697223313617e-34	2.24590611353712	5.05786873676782	1.17123197678698	3.60034694139968e-34
HAGH	0.000157394208141784	1.70769650655022	2.69160197600565	0.656413484792343	0.000205096439828127
RNF4	2.04469348993944e-33	2.20742358078603	2.62385321100917	0.249323518195392	6.06695150431947e-33
CASP8	1.24571168166546e-09	2.32914847161572	2.27593507410021	-0.0333432048242073	1.96846893211614e-09
LIMCH1	1.00694999019798e-11	1.17603711790393	2.55539872971066	1.11961482354472	1.69651056937103e-11
INTS13	0.858237886606675	1.00573144104803	0.932956951305575	-0.108362697295815	0.867147269184955
TM7SF3	5.68252974302576e-21	3.12227074235808	5.12138320395201	0.713937868214255	1.25137160452459e-20
ST3GAL6	3.21621265455356e-14	0.638919213973799	2.1136203246295	1.72601081374306	5.88796930164962e-14
TAF2	0.71662675320053	2.8818231441048	3.03740296400847	0.0758565188074069	0.731934839790212
HIPK2	1.750151186593e-10	1.52237991266376	1.08750882145378	-0.485301327334601	2.84162952514284e-10
TNPO3	1.77311815300454e-12	5.4686135371179	6.73959068454481	0.301485863385544	3.0577312073912e-12
TMEM161A	7.69659988598212e-28	1.22325327510917	0.63091037402964	-0.95521616714815	1.99498932367994e-27
SUGP2	1.268299493019e-05	1.43013100436681	2.28581510232886	0.676561401549299	1.72847031999835e-05
SLC12A2	7.3319011990346e-08	2.8785480349345	2.36979534227241	-0.280578814990893	1.09712196181533e-07
SNX24	3.46805189928443e-78	2.38073144104803	6.10868031051517	1.35945585466447	2.2339298670518e-77
EYA2	0	0.390829694323144	18.863091037403	5.59288221115704	0
ABCA7	2.95773508476031e-28	0.509552401746725	1.35991531404375	1.41621438924844	7.75278474274107e-28
SNCAIP	4.27721062442634e-151	2.15665938864629	0.105857445306987	-4.34860369530286	7.18847333976169e-150
BTBD1	0.00173156666179324	0.568231441048035	0.810162314749471	0.511732318555196	0.00214796721617685
FAR2	6.16809819001758e-40	0.787663755458515	0.251940719830628	-1.64449557528317	2.0963486442435e-39
SBNO2	1.43520398174497e-79	2.20442139737991	4.80381086803105	1.12377931549796	9.47919587346398e-79
PMS1	2.20001572412228e-06	1.20605895196507	2.18913196894848	0.860058500458011	3.10625526359812e-06
HMG20B	4.91530612659705e-06	2.0450327510917	1.74100211714891	-0.232205990654959	6.82899864521884e-06
TAF11	1.01913444355954e-24	1.32314410480349	0.86591390261115	-0.611674704631121	2.47029933404676e-24
ANKS1A	1.62945121207783e-56	5.50955240174673	2.82074805928017	-0.965857303929212	7.3934679228347e-56
AP3D1	7.43953635900259e-29	1.94186681222707	3.45377558221595	0.83073008984447	1.98052219812702e-28
ZNF76	4.08649899583112e-19	0.662936681222707	0.49682427664079	-0.416135410819642	8.5869802149647e-19
SLC9A3R2	0.00585276965493212	0.773744541484716	1.05928016937191	0.453154986970023	0.00704799195564022
NTHL1	0.0954004265503803	1.11899563318777	1.70501058574453	0.607576290111196	0.106284475214682
UHRF1BP1	2.22256113903484e-10	0.668122270742358	0.659139026111503	-0.0195293578040644	3.59284979164657e-10
GNAI3	1.9748845446337e-25	7.49454148471616	10.2688779110797	0.454366423718606	4.85202563434693e-25
IPO5	3.40290251786683e-108	3.11353711790393	1.02752293577982	-1.59938388106627	3.37508483770958e-107
OAT	1.37047834728921e-66	2.26992358078603	7.42907551164432	1.71053896162164	7.37892201941674e-66
WDR3	3.26960036383624e-07	0.876637554585153	0.768525052928723	-0.189888193621482	4.77317462048749e-07
PKN2	3.55623012461878e-72	7.17903930131004	14.5462244177841	1.01878203865027	2.08731147871097e-71
WDR18	0.00426822797129607	1.56713973799127	1.43048694424841	-0.131627496561357	0.00517787907708113
NTN1	3.12302365128209e-255	0.0529475982532751	1.88073394495413	5.15058672063834	1.55396744266323e-253
MCM10	0.223247602379289	1.11708515283843	1.43401552575865	0.360321480508007	0.240811595941221
DGKA	9.35895035457793e-154	0.490720524017467	2.18913196894848	2.15738541070057	1.62533771157837e-152
ERBB3	3.80340603327509e-23	2.30431222707424	4.07833450952717	0.823643900982794	8.88129903419917e-23
ANKRD44	1.17872825260889e-40	0.80103711790393	1.93154551870148	1.26981467654647	4.04181034973168e-40
KARS1	1.92839626206339e-28	1.30622270742358	2.6090331686662	0.99811439182767	5.07874091379585e-28
PDIA5	3.89867791249124e-79	1.62445414847162	0.558927311220889	-1.5392224458495	2.56733013166802e-78
TBC1D22B	0.0260451327986099	1.03602620087336	1.46083274523641	0.495730520544504	0.0301741976713261
NDUFB4	4.16143650532213e-89	14.5373908296943	6.42766407904023	-1.17740191931394	3.13950963608502e-88
SPEN	3.16080778311904e-24	6.2292576419214	7.93648553281581	0.34944004513801	7.58268541036981e-24
ZC3H15	2.69279391817447e-05	5.97188864628821	4.69230769230769	-0.347889645356498	3.61913137075437e-05
MAP2K4	1.63115603731025e-45	1.72434497816594	4.15031757233592	1.26717329859398	6.09327246834959e-45
PACC1	1.1948227558459e-07	0.816048034934498	1.24347212420607	0.607648185013872	1.77470151744544e-07
SLK	3.8910945200313e-28	5.03084061135371	7.44530698659139	0.565531853126363	1.01662018182647e-27
CYB5R4	0.000345155448595273	1.64164847161572	1.69230769230769	0.0438466665297101	0.000443435133189488
GSTO2	8.9239093546787e-06	2.59961790393013	2.82004234297812	0.117417235703297	1.22503200797255e-05
ASB1	0.0123027153658013	0.678220524017467	0.748059280169372	0.141398158179839	0.014557802270528
FAM107B	1.75745153342108e-85	3.88946506550218	1.93648553281581	-1.00613102568017	1.25227258499682e-84
ME1	1.39814206503582e-12	3.56632096069869	2.49329569513056	-0.516382557074696	2.41814963288855e-12
TBC1D1	2.23365894118409e-135	0.94896288209607	4.00705716302047	2.07811952717569	3.1352642221977e-134
CDK13	5.87922205596536e-30	5.53766375545852	8.30063514467184	0.583944275696836	1.59927118395839e-29
MTHFD2	0.0478195252044065	2.19868995633188	2.28652081863091	0.0565098749441281	0.0544462700521183
SLC9A7	1.05914037576293e-209	0.792849344978166	4.70359915314044	2.56864645686337	3.37439075832096e-208
YBX1	6.58282290660502e-31	33.3365174672489	21.4311926605505	-0.637391260395003	1.83692698436675e-30
PDE4A	2.55871976808368e-110	1.16266375545852	0.184897671136203	-2.65263496839682	2.60789194314352e-109
PPP2R5A	0.00855581704966084	3.0382096069869	2.88920254057869	-0.0725500611292715	0.010211409730339
ELAVL1	2.23804693812666e-13	2.83624454148472	2.25123500352858	-0.333265261616724	3.96923943351779e-13
DIP2B	3.04507537346492e-126	4.53875545851528	7.01482004234298	0.628109333453943	3.78795401443522e-125
SMARCD1	0.0291738768285198	0.705786026200873	0.640790402258292	-0.139378327340414	0.0336712310490227
NFYC	0.000875903099112984	2.66621179039301	3.63726182074806	0.448061393558318	0.00110244049294354
ASPM	2.65413319639498e-05	4.42276200873362	3.97741707833451	-0.153115758716641	3.56825405593053e-05
ELOVL1	2.51176227232596e-27	1.51173580786026	2.78828510938603	0.883172052993275	6.42967585144249e-27
ZNRD1	3.54518484324481e-46	1.91894104803493	1.03740296400847	-0.887333994240849	1.33729566254767e-45
ZBTB11	8.87993625039887e-10	2.90174672489083	2.16019760056457	-0.425758314570258	1.40923840476228e-09
ATXN3	0.936548594379695	1.34443231441048	1.59491884262526	0.246485889982514	0.940956848321609
GOLGA5	2.69389521695426e-05	0.790120087336245	0.753705010585745	-0.0680719560101194	3.62006219641388e-05
LRRC40	5.60214686731662e-06	1.44759825327511	2.06633733239238	0.51341452335038	7.76376385601992e-06
ISOC1	1.07473269205889e-32	1.44159388646288	0.830628087508821	-0.795390235949723	3.13741181725959e-32
TRMT11	2.22007404247722e-100	4.52401746724891	1.92307692307692	-1.23418802795598	1.98018084533945e-99
THUMPD1	2.74101498116934e-08	1.44241266375546	1.04728299223712	-0.461832634470317	4.15491522988479e-08
MSANTD3	1.00216364398118e-32	1.2188864628821	2.06986591390261	0.763973565113407	2.93233016013918e-32
ARFGEF1	8.92676921684709e-105	4.00218340611354	10.0649258997883	1.33047736330263	8.47421167777221e-104
ZFAT	1.48765507385321e-11	0.674672489082969	1.27170077628793	0.914500013088089	2.49312412282268e-11
MTFR1	2.16113687568342e-33	2.58105895196507	3.00352858151023	0.218695299296827	6.40816515163309e-33
FECH	2.75779637445318e-44	0.934497816593886	0.417078334509527	-1.16387292104469	1.01225870238424e-43
MYO9A	1.64713438371859e-63	2.97543668122271	7.97318278052223	1.42205432555904	8.39877330834517e-63
PFKP	1.2535655317102e-08	2.97106986899563	3.97247706422018	0.419056357321649	1.91858128812118e-08
IDI1	2.66835291618469e-19	4.96724890829694	3.01129146083275	-0.722064689593384	5.63241224467297e-19
SP100	3.68640428844564e-24	2.96397379912664	6.01270289343684	1.0204809776004	8.82207046278385e-24
KLF6	0.116829928774514	22.7753820960699	21.2335920959774	-0.101126804677408	0.129183855075639
PLPP1	2.14585663859653e-118	1.7707423580786	6.17501764290755	1.80208894256871	2.43041588849737e-117
NEO1	2.12392812863721e-91	2.06195414847162	7.39026111503176	1.84161308707197	1.65595347142075e-90
TRAM1	1.10801895474839e-33	1.85043668122271	3.01905434015526	0.706230954320263	3.30762517094927e-33
TNFRSF1A	0.712091658763455	4.17822052401747	4.48623853211009	0.102617691166554	0.727870262165946
EVI5	1.21485113106205e-05	4.11162663755459	5.50670430486944	0.421479877361247	1.65741473626257e-05
PKM	3.59372299118419e-48	25.3818231441048	44.9788285109386	0.825450386263917	1.40528055332973e-47
DHX29	2.45655373411855e-05	2.13646288209607	1.61044460127029	-0.407765219159197	3.30764615735603e-05
DNTTIP2	0.000523355025668978	2.6421943231441	2.10091743119266	-0.330717111791137	0.000667053599417202
METTL22	1.26536738406386e-11	0.572325327510917	1.04728299223712	0.871743975703136	2.12461780486324e-11
TP53BP1	0.00578725391595357	2.07887554585153	2.69301340860974	0.373418020815775	0.00697573597354393
RRP15	4.85679087266213e-47	2.78711790393013	1.3091037402964	-1.09019460572003	1.8654205012649e-46
RHOA	0.0267054018003021	8.02565502183406	7.41354975299929	-0.114454645391579	0.030924037931129
DHX8	1.04723878170692e-05	1.77920305676856	1.78405081157375	0.00392553345358953	1.43205093246537e-05
PMS2P4	0.000638821322389698	0.55485807860262	0.934368383909668	0.751872652141411	0.00081049139842509
PRKCZ	0.166358681534529	1.00136462882096	1.22088920254058	0.285964878454469	0.181704136434989
IARS2	8.05001668258787e-24	2.9931768558952	2.03458009880028	-0.556946446361661	1.91201388462539e-23
SYT1	1.10072829635548e-61	0.967794759825327	4.29146083274524	2.14869579846829	5.44645280492765e-61
IDH3G	6.14141004027829e-19	1.75245633187773	1.20818630910374	-0.536535551783663	1.28379676013087e-18
ROCK1	1.0324405033114e-27	4.59961790393013	7.58151023288638	0.720971241475957	2.66831792758362e-27
CBFB	4.48689551025032e-120	2.39519650655022	6.67254763585039	1.47809367761286	5.18804615330119e-119
PDK3	2.02976773132279e-14	1.52756550218341	2.57092448835568	0.751052992526055	3.74144699195129e-14
HDAC4	1.4003178721115e-35	2.6110807860262	5.51023288637968	1.07746619976839	4.33052213452917e-35
RASSF1	0.287676682154021	1.11053493449782	1.3408609738885	0.271904883323525	0.307130228283289
FGFR3	2.49033656397003e-86	0.840884279475983	2.86803105151729	1.77008146491174	1.79470390130859e-85
IFI35	1.77361838570429e-13	1.65092794759825	1.33662667607622	-0.304680584702005	3.15694092487598e-13
COASY	1.74270556328426e-29	1.73881004366812	0.971771347918137	-0.839411532792312	4.69867372115942e-29
PLEKHH3	6.26535019106079e-22	1.05403930131004	2.06280875088215	0.968681410034328	1.41778759944367e-21
MEF2A	1.16963998608767e-223	6.44377729257642	24.9273112208892	1.95174873709682	4.28078568461921e-222
OTUD5	0.562631414059408	2.26228165938865	2.11079745942131	-0.0999904072353702	0.582356717812805
ACSL4	2.04601162292435e-07	1.83460698689956	1.52999294283698	-0.261946040775205	3.01172094802077e-07
INPP5A	3.9013543383631e-07	1.75982532751092	1.53705010585745	-0.195268044632135	5.67487196171489e-07
GRIPAP1	8.86462000988438e-15	0.838155021834061	1.53069865913903	0.868901285875325	1.65049273549603e-14
FTSJ1	3.21253075722972e-21	0.669759825327511	1.36344389555399	1.02553959035179	7.13296187435037e-21
PRR11	1.64815766813819e-06	1.24672489082969	0.937191249117855	-0.411727758836993	2.34200745494945e-06
ATP11A	4.28740011862473e-115	3.88946506550218	1.20677487649965	-1.68841518207972	4.65361554542393e-114
POLR1A	4.58086099371754e-08	1.31413755458515	1.21736062103035	-0.110359690999002	6.88957137397797e-08
LAPTM4A	1.2935601584493e-14	5.81304585152838	7.38390966831334	0.345090615607144	2.39938477976659e-14
TTC7A	3.39500675690135e-10	1.33924672489083	2.14678899082569	0.680758626835195	5.45034889357898e-10
IP6K2	1.02718709412483e-15	2.81686681222707	3.98729710656316	0.501319757799754	1.97049947859294e-15
SRBD1	3.47201453315578e-07	1.69077510917031	2.99647141848977	0.825579834056339	5.06278618184208e-07
KIF2A	1.9834767107316e-28	4.26118995633188	5.48059280169372	0.363075583240677	5.22225125652491e-28
PSME4	0.948853693662614	12.0081877729258	11.2794636556104	-0.0903199733125747	0.951980245196465
SIRT2	0.417196371361156	2.15229257641921	2.13902611150318	-0.00892011314456183	0.438068554966895
ERLEC1	0.0201095860530641	0.931222707423581	0.911079745942131	-0.0315489008321741	0.0234386897844438
PPP2R5B	4.68856806931281e-127	0.119268558951965	0.963302752293578	3.01377551148554	5.87364178075015e-126
PITX1	1.49605598182506e-95	6.3332423580786	13.8680310515173	1.13074677788154	1.23146541180526e-94
MAST4	7.07529028925199e-32	22.1151746724891	29.5631616090332	0.418763928486396	2.02409063604344e-31
SDK2	9.68090752904428e-42	2.5171943231441	0.486238532110092	-2.37208046462872	3.39176416078897e-41
NUP133	5.22023212250828e-07	2.22953056768559	1.74170783345095	-0.356237343436609	7.56472446156018e-07
NUCKS1	2.39784069442656e-56	19.3482532751092	9.0211714890614	-1.10081662928683	1.08466164609479e-55
VPS35	5.95245997672062e-41	2.01883187772926	3.29498941425547	0.70675305797344	2.05379579329235e-40
DNAJA2	0.000156564803015052	1.7674672489083	2.17007762879323	0.296063169990324	0.000204075711597397
BCL3	2.60545529207645e-23	1.23935589519651	1.49329569513056	0.268909335868617	6.11460453681005e-23
GAL	1.41145237884242e-205	3.20360262008734	0.0592801693719125	-5.75600182481963	4.25212031272358e-204
CLEC2D	1.1007644622009e-31	1.35343886462882	0.91954834156669	-0.55763239626641	3.13588640775599e-31
FUNDC1	1.85714708443483e-29	1.19896288209607	0.757939308398024	-0.661632760928423	5.0041836710798e-29
MAOB	5.10655115753794e-188	1.65529475982533	0.0247000705716302	-6.06642916788398	1.28856762399754e-186
HES2	3.73929366490164e-05	2.15502183406114	1.89837685250529	-0.182936071833486	4.99682015540643e-05
ATP1B3	0.056243940647864	24.1337336244541	21.7163020465773	-0.152272670663173	0.0636698085784933
NEDD4	6.46912048220565e-99	1.8367903930131	5.2484121383204	1.51469401248912	5.66735906141399e-98
PIGB	2.38896060268664e-33	0.308133187772926	1.01411432604093	1.71859432086326	7.07896422147727e-33
MAPK6	1.25426712726398e-132	6.76582969432314	15.3775582215949	1.18448767020811	1.6831884766935e-131
GNB5	1.04796280039106e-13	1.46997816593886	2.6803105151729	0.866605420826751	1.88424817764182e-13
RAB27A	5.74637770180777e-56	1.65938864628821	4.00705716302047	1.27189127057237	2.57569166522831e-55
HDHD5	1.38564639228971e-71	1.30431222707424	0.385321100917431	-1.75915616614769	8.01088126404044e-71
UFD1	3.89525227169804e-55	3.13646288209607	1.35426958362738	-1.21162353615822	1.72501246852148e-54
LRP6	0.0856588826537263	0.918122270742358	1.07410021171489	0.226370398427327	0.095768836615003
PHRF1	0.675007410936493	1.59743449781659	1.92448835568102	0.268718166764006	0.692120935247108
ELP1	0.0416653641884473	1.13646288209607	1.43542695836274	0.336929355737008	0.0476290824234742
NUCB2	4.81942885446827e-05	1.97953056768559	1.82639378969654	-0.116160486398051	6.41504078208979e-05
PFN2	3.23714208123408e-130	2.75764192139738	0.586450247000706	-2.23335451183828	4.17341592627223e-129
PTPN3	2.69055716755665e-93	1.28657205240175	3.92448835568102	1.60897232373346	2.15268878347328e-92
DAPP1	9.57665662183588e-285	1.35889737991266	7.64573041637262	2.49221782058393	6.37747727064665e-283
SLC44A1	1.22921576397544e-10	4.51009825327511	6.28652081863091	0.479102936684299	2.00463340481136e-10
TMEM260	4.95254641257125e-06	0.74617903930131	0.645730416372618	-0.20858984925573	6.87857983003663e-06
SMG6	5.66974853754892e-114	2.74017467248908	8.18419195483416	1.57857212220125	6.01400752060728e-113
EXOC5	6.50541404408788e-18	1.76310043668122	2.9287226534933	0.732156916719288	1.32273765354652e-17
CLTCL1	1.43561699152185e-05	0.994268558951965	0.985179957657022	-0.0132483083542043	1.95258901933492e-05
FSTL3	5.14442560631234e-29	1.26501091703057	0.852505292872265	-0.569369139008889	1.37448499532755e-28
DGCR2	0.501368784166876	2.34661572052402	2.43542695836274	0.0535931086311391	0.522119144193536
RNF126	0.0122084107264457	2.61162663755459	3.15102328863797	0.270871755523846	0.0144558681556323
MNT	7.48208879712692e-26	0.658842794759825	1.25688073394495	0.931841585525523	1.85679071101578e-25
ZXDC	0.702761533727511	2.30922489082969	2.90331686661962	0.330293354445727	0.718748141365423
JMJD6	4.05821404813755e-36	3.84088427947598	1.75511644318984	-1.12987174882131	1.27143975324918e-35
POLB	0.281052658015659	1.39055676855895	1.60409315455187	0.206095282943597	0.300311665103715
GBA2	0.342753672269534	0.810316593886463	0.972477064220184	0.263178539896561	0.363391103099265
NDST1	4.13486937116308e-40	0.77674672489083	1.66266760762174	1.0979836224829	1.40964349578104e-39
AP3M2	4.75451402870469e-12	0.908024017467249	1.68877911079746	0.895178275834558	8.09666040227599e-12
ST6GALNAC2	2.49577928415678e-36	1.67139737991266	2.42554693013409	0.537255314051434	7.84147467888492e-36
PABPC1	5.88464934881747e-15	18.8043122270742	22.273112208892	0.244239618769217	1.10330946829967e-14
CFAP20	0.000243297700805371	1.09743449781659	1.29922371206775	0.243515035728471	0.000314582151245718
CSNK2A2	1.75540166752059e-36	0.816866812227074	1.6076217360621	0.976755213388936	5.53492081496257e-36
EIF2B3	4.50864152698141e-12	2.2328056768559	2.23218066337332	-0.000403899940100423	7.68238514899468e-12
TCOF1	0.095316028694355	1.32396288209607	1.34368383909668	0.0213310442920511	0.106203807541314
CDC42	2.04963387641981e-37	13.6569323144105	19.2526464361327	0.495423314907813	6.58694021895873e-37
OSBPL3	1.3741847626242e-107	4.41512008733624	10.3013408609739	1.22230755266118	1.35687340496795e-106
RAD18	9.36358479575836e-59	0.921124454148472	2.83839096683133	1.62360532465872	4.40197826624373e-58
ATP2B1	8.02796790463305e-13	7.48553493449782	4.70359915314044	-0.670340301399199	1.39967936479006e-12
NCK2	1.3454490738081e-74	2.08788209606987	4.52928722653493	1.11724378699336	8.1901322657858e-74
MAP4K4	5.06176532227835e-95	15.2038755458515	14.4340155257586	-0.0749664092194988	4.15111624624253e-94
RPL31	2.8060128968176e-10	8.48799126637555	4.26393789696542	-0.993236745998461	4.5195228636322e-10
WDR1	0.0755524401737894	3.76310043668122	3.65702187720536	-0.0412525380082499	0.0847155288795104
SNX13	0.00301527626198259	3.58951965065502	4.15314043754411	0.210411861423049	0.00369177520768314
ARHGAP10	7.13412326703745e-23	1.68613537117904	3.03669724770642	0.848782714499598	1.65237787071524e-22
ING3	0.056221828863325	0.843886462882096	1.10374029640085	0.38727993856143	0.063652912979991
BUD23	4.80994290158455e-20	7.14137554585153	4.43613267466479	-0.686899473825086	1.03552902963866e-19
SEL1L	2.3981349368476e-13	1.58815502183406	2.44036697247706	0.619746368069884	4.24890600833351e-13
TRIP13	2.37889679290607e-31	1.03957423580786	0.609033168666196	-0.77140007820546	6.71015569897104e-31
ATP6AP1	3.83900918310963e-11	0.974072052401747	1.57586450247001	0.694043094952376	6.35197166725238e-11
TCF3	2.32121803061069e-06	1.04475982532751	1.56175017642908	0.579992366493911	3.27425196641486e-06
DAZAP1	0.000301931737948628	2.06113537117904	2.35779816513761	0.194000963152054	0.000389089102722392
HLTF	2.61252682746805e-52	3.29230349344978	1.80028228652082	-0.870874192740119	1.10396708544296e-51
FAM50A	2.11202448126111e-13	2.04585152838428	3.0409315455187	0.571811890630121	3.75024074389127e-13
FAM3A	0.00579057249688251	0.880458515283843	0.908962597035992	0.0459659001379	0.00697878631172791
PDCD2	1.02060970700532e-55	1.99672489082969	0.894142554693013	-1.15905880542898	4.56081744447332e-55
RDH11	4.46250807530705e-36	0.7742903930131	2.30628087508821	1.57462157805025	1.39662311035316e-35
PRKACA	2.65281453606021e-09	0.781386462882096	1.27028934368384	0.701048981396609	4.14903378878426e-09
ACTN1	7.08239059624621e-20	4.04257641921397	4.72053634438956	0.223675740934269	1.51848786034744e-19
ZFYVE26	1.77822808557477e-20	0.596069868995633	1.25405786873677	1.07305057028775	3.87257589228811e-20
EPN2	1.0021496767785e-163	2.13264192139738	7.19760056457304	1.75487428911737	1.92957384504939e-162
PTPN18	6.29410079716401e-18	1.21069868995633	2.38743824982357	0.979623556811204	1.28035945706205e-17
ALDH3A2	9.31471525206596e-10	1.22298034934498	2.28087508821454	0.899186216778215	1.47717874641984e-09
TFRC	0.00805511895422528	6.19486899563319	7.84121383203952	0.340003229380348	0.00962549764942975
SREBF1	2.85049016773234e-19	3.43258733624454	5.86309103740296	0.7723650302086	6.01114081323937e-19
AFF4	1.1071085456323e-39	10.3545305676856	14.3189837685251	0.467666957724796	3.74690882256984e-39
UBE2D1	3.50268034982199e-08	2.84934497816594	4.50529287226535	0.660990589944024	5.28955496306451e-08
MPP5	7.73982282431477e-22	3.34415938864629	3.62385321100917	0.115880907791712	1.74475975451657e-21
SMC1A	0.0149499091376282	4.05349344978166	4.82921665490473	0.252623377357479	0.0175681763608827
HSD17B10	3.18829370458092e-12	3.15338427947598	2.83768525052929	-0.15218641336084	5.45675697419772e-12
MARK2	1.43491091219275e-27	3.07751091703057	4.46788990825688	0.537829662831938	3.69447847363116e-27
HMMR	1.50083156268102e-08	2.08460698689956	1.31827805222301	-0.661120719733927	2.29147821938731e-08
CHFR	2.04905783739893e-48	1.36053493449782	2.71136203246295	0.994843759558894	8.05526199105296e-48
P4HA2	1.52976411149821e-52	1.28411572052402	3.29216654904728	1.35826210330215	6.49526401511968e-52
NFATC3	7.80116827073638e-30	1.07041484716157	2.17148906139732	1.02051465332032	2.12012725909519e-29
TRNT1	7.95100744424294e-28	0.701146288209607	1.77487649964714	1.339931254971	2.05912493958069e-27
ACADVL	1.98801593701106e-26	2.92549126637555	5.30134086097389	0.857678393526274	4.99372012311598e-26
STK10	5.3882340939427e-25	1.09879912663755	2.27452364149612	1.04963676131713	1.31180839389913e-24
FBXW11	3.26970143989859e-92	2.66566593886463	6.3302752293578	1.24777223361137	2.57648982679553e-91
ACAP1	8.18522383977784e-87	0.226801310043668	1.29146083274524	2.50950301157999	5.95209585787458e-86
DERL2	9.96759519507981e-44	1.15720524017467	2.94071983062809	1.34552458043091	3.61815535421401e-43
SIDT1	8.93906019134745e-87	0.248362445414847	1.62103034580099	2.70639215147079	6.49493487405778e-86
NDE1	6.28200539173772e-41	4.12063318777293	3.57798165137615	-0.203720053938514	2.16665583156624e-40
TMEM38A	9.99239457537188e-35	1.05485807860262	0.446718419195483	-1.23961126420494	3.03715301146427e-34
AP1M1	0.0246619768321777	0.696506550218341	0.99788285109386	0.518733536223455	0.0286091851738832
XRCC1	8.29682796040872e-05	0.905294759825327	0.97529992942837	0.107458348779162	0.000109336416076983
SELENOO	5.54694123283519e-20	1.79994541484716	1.43895553987297	-0.322931138943385	1.19187914845272e-19
TP63	4.15782866553828e-93	7.10835152838428	24.1524347212421	1.76458169570591	3.31241797551344e-92
ALPK1	1.71844131092177e-53	1.56741266375546	3.5257586450247	1.16954866040085	7.40283788464694e-53
LLGL2	4.35187906984905e-102	7.49263100436681	13.15172900494	0.811708168533598	3.99425833385006e-101
PDE8A	2.79783549172412e-66	5.12008733624454	11.5772759350741	1.17705551118197	1.50002596550851e-65
SDHA	8.60366251911797e-86	1.73034934497817	0.559633027522936	-1.62851032414387	6.15530201387947e-85
GSDMB	1.15791746248665e-86	0.257914847161572	1.21736062103035	2.23878987262338	8.36515086887786e-86
KDM5A	0.475772498870851	7.5485807860262	6.15878616796048	-0.293559388921664	0.496807005717888
PPP2R3A	0.59548016511594	4.1839519650655	4.84685956245589	0.21218399263492	0.614346863416643
PTGS2	4.68568050295567e-56	1.91812227074236	0.323923782639379	-2.56596838741564	2.10345018827564e-55
IGF2BP2	3.22916526491173e-129	2.4721615720524	8.227240649259	1.73463560743531	4.12708755430349e-128
MAP3K13	0.130006422500948	11.0090065502183	11.6153846153846	0.0773526399319673	0.143288561982441
PICALM	2.30055958460035e-111	6.51009825327511	14.4558927311221	1.15090648348558	2.38316447260881e-110
NSF	3.19163832458733e-73	2.17330786026201	5.37544107268878	1.30649058326562	1.90744538737314e-72
CLASP1	9.90028424775097e-81	6.82341703056769	13.9181369089626	1.02839980589607	6.6328908912504e-80
MRPS34	1.45393754255923e-49	7.91512008733624	4.71347918136909	-0.747818882975187	5.82693430517968e-49
NOTCH3	6.82185585000501e-08	2.97953056768559	4.16372618207481	0.482790147752669	1.02183624663444e-07
CLNS1A	0.035803357322321	4.40120087336245	3.9682427664079	-0.14939693005138	0.0411041810721315
PPP2R2C	4.66179708883898e-132	0.665120087336245	2.77346506704305	2.06000280660155	6.21830373732633e-131
EED	4.3094377323083e-10	2.24072052401747	2.79957657021877	0.321245920659039	6.90211392315635e-10
TSG101	0.000140818451950743	2.78739082969432	3.42484121383204	0.297121799967628	0.000183957083912645
NCBP3	8.91450017624431e-58	0.828329694323144	2.31192660550459	1.48081858567689	4.13164458717927e-57
CA12	3.36618026179901e-234	2.51801310043668	14.4114326040932	2.51685606322792	1.36762654030981e-232
NTN4	1.40696999162171e-88	0.269377729257642	1.84897671136203	2.77902456714734	1.05249435944202e-87
BCS1L	5.13197094267568e-13	0.721069868995633	0.557515878616796	-0.371126163003437	9.00433174312173e-13
DPP8	3.0573120501773e-44	1.22489082969432	2.88779110797459	1.23731321431546	1.12080351111011e-43
ZNF532	3.04592550809334e-14	2.19896288209607	4.0832745236415	0.89290331291869	5.58083620711268e-14
LMAN1	4.07320550974716e-14	5.52838427947598	3.79040225829217	-0.544506938093882	7.42465140972023e-14
HACD3	0.939035138730056	5.19978165938865	5.92307692307692	0.187895777286731	0.943081327104219
ZZEF1	2.64466913650958e-85	0.916211790393013	3.11009174311927	1.76320410475881	1.88143249333858e-84
ENO1	1.55213958071752e-21	42.0783296943231	27.2660550458716	-0.625971456894129	3.47417242012006e-21
MYDGF	7.90729129818657e-20	5.53002183406114	4.34438955539873	-0.348131703221497	1.69125522888284e-19
ARHGEF10L	1.31870656948419e-269	0.756550218340611	4.86167960479887	2.68394706573556	7.25452427696986e-268
ACTR6	1.71638288498428e-25	1.40065502183406	0.74029640084686	-0.919926747333489	4.22512596228621e-25
TIPIN	1.19747554566611e-11	2.05240174672489	2.59562455892731	0.338768563025863	2.01214966950574e-11
SRI	8.72030724729469e-06	4.10616812227074	3.61256175017643	-0.184770450050393	1.19763934391827e-05
EIF4G3	5.64781136776659e-58	9.0346615720524	19.6944248412138	1.12424481936475	2.62586169471437e-57
NUP37	0.00204255206560355	1.60398471615721	1.44812985179958	-0.147469422202764	0.00252842538714894
SEMA3A	1.8667532425414e-183	0.953602620087336	8.47776993648553	3.1522247113025	4.49288952967097e-182
GTSE1	4.57621772669137e-51	2.58597161572052	0.794636556104446	-1.70233937068666	1.89134672913231e-50
SEMA3C	9.58021565281913e-117	7.18886462882096	23.9505998588567	1.73622594752048	1.06197709683378e-115
TTC38	1.69386168191901e-97	1.24781659388646	0.26393789696542	-2.24113548314792	1.44533072415768e-96
ACAT1	7.61820830707633e-39	2.12663755458515	1.27664079040226	-0.736221524282176	2.53758822774634e-38
GRAMD4	1.38403307968884e-25	1.93176855895197	1.1347918136909	-0.767494610067377	3.41554220863863e-25
CELSR1	1.75626070894242e-39	5.32314410480349	2.37755822159492	-1.16279795231953	5.92353431039719e-39
ZNF638	5.80050780047715e-25	7.93477074235808	12.2738179251941	0.629323641927368	1.41179163475752e-24
SLC25A40	0.000720366949195982	1.0625	1.6287932251235	0.616340624477124	0.000910819424558003
TIMM21	0.00237446556927659	0.61735807860262	0.668313338038109	0.11441714665749	0.00292457815979457
RASAL2	5.59877010310586e-234	6.05622270742358	21.7544107268878	1.84481777427179	2.2438147874755e-232
VPS9D1	3.71159861957492e-71	0.430131004366812	1.42342978122795	1.72652329433551	2.13188255340954e-70
ZNF37A	0.190055830529524	0.824235807860262	0.758645024700071	-0.119632144556693	0.206517542755489
MARK3	0.337444591157406	8.99672489082969	8.2484121383204	-0.125283487814589	0.358062386951138
SLC25A3	2.84571875200914e-68	24.6020742358079	11.0585744530699	-1.15361453480506	1.57331654098283e-67
FNDC3B	0.416315374287525	20.0442139737991	16.6993648553282	-0.263392611671808	0.437195313026394
FOSL2	2.90094045246753e-32	7.42494541484716	4.94707127734651	-0.585805733870302	8.37471629318935e-32
FRYL	1.40593507915475e-185	5.17276200873362	15.257586450247	1.56052004293869	3.46862590419878e-184
TMEM131	3.00868619523368e-27	3.52101528384279	5.83768525052929	0.729404937805543	7.68616487775734e-27
FSCN1	1.78116471118581e-11	5.59934497816594	4.19971771347918	-0.41496570833428	2.97487758758678e-11
ACTB	4.21360666663092e-16	71.7590065502183	76.984474241355	0.101407603855251	8.19137713923399e-16
MOCOS	9.21990883621559e-55	2.70332969432314	1.4530698659139	-0.895633399965669	4.06272301305281e-54
PLD1	1.08367973259678e-50	3.82341703056769	8.37544107268878	1.13130260110771	4.44564677703088e-50
DLG1	1.27983082892527e-140	16.9931768558952	44.3239237826394	1.38313001385405	1.93108375669355e-139
RAB7A	1.79579832514562e-11	44.443231441048	23.57586450247	-0.91465304404369	2.99818770326386e-11
SART3	0.00301804694550135	1.67221615720524	1.75017642907551	0.0657390144758341	0.00369465677903324
EXOSC7	1.18779447417273e-07	1.40856986899563	1.25829216654905	-0.16276418248013	1.76455814454007e-07
KIFAP3	9.64851789596158e-47	0.911299126637555	2.18560338743825	1.26203503479047	3.68507645556411e-46
MKRN2	5.74504299875842e-38	0.361626637554585	1.05504587155963	1.54473286992647	1.87348475110469e-37
MCM6	0.271600926040414	1.95169213973799	2.29216654904728	0.231986374389655	0.290773528579711
REXO2	2.59605239379817e-06	3.47134279475983	2.83697953422724	-0.291138095046504	3.65552242478067e-06
RBM7	1.1436973862437e-09	1.63755458515284	1.23712067748765	-0.40455675944478	1.81017293601867e-09
RBMS2	3.02510864511274e-28	1.18831877729258	2.95201129146083	1.31277633563475	7.9270376537762e-28
BAZ2A	7.4941924846585e-12	1.61189956331878	2.28722653493296	0.504837409362812	1.26938349276382e-11
MLH1	0.199934512892675	0.849890829694323	0.931545518701482	0.132348730345704	0.216773164486525
UNG	1.49186952633524e-05	1.36026200873362	1.2999294283698	-0.0654512617537407	2.02785273093174e-05
FMO4	1.84557029160328e-56	0.379639737991266	1.56033874382498	2.03915635045291	8.36979829632885e-56
KLHL20	8.3614622692172e-06	2.27974890829694	2.77840508115737	0.285382019633079	1.1492469167979e-05
PLXNA2	9.11979347026987e-209	0.593886462882096	4.29710656316161	2.85510650153316	2.86432662291419e-207
ANKRD13A	3.05068332007128e-15	1.07505458515284	2.11150317572336	0.973860503452519	5.77348336877592e-15
TPD52	5.5315759294723e-102	4.09170305676856	11.1545518701482	1.44685920035034	5.05605448992117e-101
ACACB	0.00106080610831221	0.962063318777293	1.6908962597036	0.813584395794193	0.0013291214742285
NT5C2	6.84180331701315e-185	7.66375545851528	14.9647141848977	0.965441292470799	1.6786108581381e-183
MBNL3	1.51647199225148e-30	0.346069868995633	1.1227946365561	1.69795883537057	4.19468845576869e-30
ARHGEF1	1.21765697785338e-15	0.717794759825327	1.30204657727594	0.859137761947019	2.33386449964237e-15
STXBP2	0.145021476246785	1.33242358078603	1.43189837685251	0.10387631515443	0.159223405865597
MAP2K7	0.000684485509146049	1.0311135371179	0.956245589273112	-0.10875010496821	0.000866812718688384
DGKD	4.02824581872892e-47	1.01528384279476	0.468595624558927	-1.11546772946954	1.55055076994707e-46
RARB	0.000885448444958264	0.647652838427948	1.41425546930134	1.12675015318019	0.00111413792825619
TOP2B	0.0297827928376574	1.35944323144105	1.46859562455893	0.111421299241673	0.0343561078618301
TM9SF3	6.36998229637321e-09	3.16239082969432	4.01764290755116	0.345333664726144	9.83422227627288e-09
NFKB2	1.90185269964625e-06	1.39355895196507	1.58151023288638	0.1825288562822	2.69429132449885e-06
UBE2T	2.98692400531593e-31	4.35534934497817	1.89061397318278	-1.20393361990759	8.4091500047944e-31
PPP1R12B	2.9544958779797e-11	5.23990174672489	7.65067043048694	0.546046417057804	4.89853425519772e-11
DNAJC10	5.59609250988171e-09	1.11653930131004	1.83556810162315	0.71719260723387	8.66513834965425e-09
GTF3C1	2.80347256166356e-10	1.51528384279476	2.1743119266055	0.520970859640016	4.51625254249803e-10
IL4R	1.6320257345361e-100	1.6596615720524	4.73041637261821	1.51107808949763	1.45714233173248e-99
USP33	1.86138133138895e-28	4.58078602620087	7.18983768525053	0.650364026875853	4.90516347875987e-28
SNRPA	5.20018122057914e-08	4.37800218340611	4.10374029640085	-0.0933332405802682	7.81173763071056e-08
EXOSC5	1.06859416219424e-29	1.20060043668122	0.574453069865914	-1.06349515646495	2.89170134266862e-29
DYNC1I2	3.76338395855371e-08	2.25627729257642	2.96047988708539	0.391886669051349	5.67551365927298e-08
FAM76B	0.000340354996750964	0.794759825327511	1.23500352858151	0.63592431169992	0.000437394690398039
SIRT6	8.42062992309841e-09	0.803766375545852	1.24982357092449	0.636876323213017	1.29504287600074e-08
POLD3	0.598330692673516	2.34415938864629	2.48412138320395	0.0836650029830759	0.617072070913988
CAPZB	3.87270518328552e-24	8.47025109170306	11.5765702187721	0.450731248037613	9.26040761564791e-24
GPR137B	1.33407875189917e-13	0.806495633187773	0.634438955539873	-0.346185364371522	2.38416777755669e-13
SLC25A43	3.39885695058459e-09	2.18176855895197	3.11714890613973	0.514729004798632	5.29528162028632e-09
UBE2A	5.91861759111787e-05	3.31113537117904	2.99153140437544	-0.14644178639015	7.85453940733158e-05
SMC1B	1.6193084493098e-09	2.68176855895197	2.04798870853917	-0.388976974505349	2.55063399173696e-09
FBLN1	3.08700164689993e-90	1.40529475982533	2.53705010585745	0.852279245708129	2.36314378449375e-89
MAP2	4.70866102113499e-166	0.165393013100437	2.26393789696542	3.77486418816089	9.39293032977311e-165
PIAS2	1.46817868469047e-17	4.03493449781659	6.51164431898377	0.69047664510992	2.96210902284818e-17
ARAF	3.24246990731752e-05	0.63646288209607	0.620324629498941	-0.037052972878167	4.34602844568875e-05
MCCC1	8.3162296191686e-05	1.64001091703057	1.85179957657022	0.175222543263145	0.000109575789552181
LAMP3	7.60084659962836e-13	0.747816593886463	1.09597741707833	0.551461681718338	1.32599366422904e-12
NEBL	4.10961310490351e-77	2.7846615720524	8.82286520818631	1.66374524092875	2.60177578771482e-76
ACER3	3.41925442962891e-37	4.48553493449782	6.92025405786874	0.625544955496938	1.09606719085137e-36
UBE2K	3.04891414001471e-39	9.12963973799127	11.7043048694425	0.358409417186215	1.02482855932107e-38
PIK3C3	2.0895214558774e-24	1.6181768558952	2.62738179251941	0.699256564640635	5.03178127642907e-24
N4BP2	0.000381816412779646	0.873089519650655	1.32533521524347	0.602155815717026	0.000489399127060684
TULP3	6.20886412269099e-36	1.98553493449782	3.49258997882851	0.81476953936292	1.93565327471574e-35
SYNJ2	1.11927199862713e-05	1.29967248908297	2.31545518701482	0.833147718427011	1.52890069275763e-05
PPP2R5C	6.86164948973842e-44	4.47325327510917	2.93930839802399	-0.605847708554986	2.49994362528232e-43
PMS2P1	0.0180991911213552	1.34252183406114	1.4121383203952	0.0729358573613385	0.0211567290170045
GNB1	0.0553828556314272	10.8659934497817	11.0395201129146	0.0228573771979467	0.0627351262728675
HOXA9	2.22965197569984e-47	1.24918122270742	0.597035991531404	-1.06509297830179	8.62359281605829e-47
MLLT10	0.000530773971909554	6.04066593886463	7.85109386026817	0.378186067905481	0.000676314928672554
NRDC	3.87547317384571e-20	4.14465065502183	6.3923782639379	0.625102276397197	8.36584594217681e-20
VDAC3	8.8447832140205e-19	6.09989082969432	4.20818630910374	-0.535584844354947	1.84195261995249e-18
PCM1	0.00115765947539137	4.65856986899563	5.71277346506704	0.294304191334875	0.00144801440100853
TNRC6C	0.000186310049597845	0.675491266375546	0.784756527875794	0.216308008048099	0.000242312497692821
CBFA2T2	6.98254703194539e-13	7.73498908296943	10.3697953422724	0.422916260886338	1.21908967202721e-12
ITCH	4.88708848313261e-49	7.18913755458515	9.92095977417078	0.464660988637732	1.93928954727175e-48
TP53INP2	1.60088576195078e-78	0.281386462882096	1.7212420606916	2.612825170607	1.03875788964088e-77
SDF4	0.000931655539049524	2.55076419213974	2.57798165137615	0.0153124616761442	0.00117078222323519
TOLLIP	1.46940077626318e-27	1.54639737991266	2.65137614678899	0.777830259442598	3.78108154426583e-27
THOC1	7.04969887965682e-09	2.09334061135371	3.29146083274524	0.652920955989126	1.08695860213903e-08
OSBPL6	2.96622230788549e-138	1.88373362445415	0.0882145377558222	-4.4164347285945	4.33528564041944e-137
XRCC5	7.07461845164635e-07	6.74399563318777	8.73323923782639	0.372913259704475	1.02068570819729e-06
MKNK1	0.505263195381478	1.82832969432314	2.26252646436133	0.307408418789844	0.525803797614117
SAR1A	4.08802621973764e-22	6.83733624454148	3.69019054340155	-0.889739063579004	9.2840123662093e-22
CEACAM1	3.02174773617585e-154	0.0930676855895197	2.10585744530699	4.49998363640999	5.26842907466723e-153
SENP1	1.01917716751982e-19	1.05813318777293	1.97035991531404	0.896937951637397	2.17305059526313e-19
FDFT1	0.00542251308076856	4.53902838427948	4.39872971065632	-0.0452965555346921	0.00654589046699838
PAFAH1B3	5.83602539471448e-32	4.64437772925764	3.31616090331687	-0.485971302506292	1.67334661447025e-31
OPHN1	6.78141779359066e-132	1.14137554585153	5.34297812279464	2.22687055146231	9.00495013460757e-131
KIF22	5.89352694458029e-26	1.24808951965065	0.838390966831334	-0.574026337827272	1.46708735660898e-25
CARMIL1	0.000586484366900556	2.58024017467249	2.64502470007057	0.0357758334794624	0.000745348060850098
PGM1	0.000852454837443874	2.09279475982533	2.04304869442484	-0.0347072436126262	0.00107384333597502
DDX1	7.19783574099119e-15	1.66894104803493	2.45165843330981	0.554825000474569	1.34467899510565e-14
DNM2	2.94715138642915e-23	3.36626637554585	5.08680310515173	0.595609910014446	6.90736169081847e-23
EPB41L2	0.881652218200645	2.06823144104803	2.18066337332392	0.0763694434619539	0.889485556054575
STX7	0.725525864765224	1.17112445414847	1.43966125617502	0.297834996289398	0.74015003273734
KEAP1	0.0301335805648371	1.67822052401747	2.10021171489061	0.323602464806469	0.0347471843591671
SLC35C2	0.550559300158099	1.31031659388646	1.66337332392378	0.344196567770499	0.570394633465936
CRYBG3	1.70873828976606e-32	1.52210698689956	3.22088920254058	1.08138926582697	4.96043757209374e-32
RFX3	7.79183959168631e-21	2.40038209606987	4.66690190543402	0.959201069056134	1.71076656578001e-20
RIF1	1.19444538716847e-06	6.60917030567686	6.46294989414255	-0.0322763649750409	1.7063230313147e-06
RAB21	3.11404386776161e-48	4.2464519650655	7.25899788285109	0.773512464827621	1.21932301223539e-47
SMARCA2	5.6724056578945e-47	1.89355895196507	4.58080451658433	1.27450066073047	2.1767979597908e-46
SESN1	5.9287795745808e-52	2.39437772925764	1.47282992237121	-0.701059922879997	2.48514910989409e-51
PUM3	2.93096559467291e-10	3.9410480349345	3.3408609738885	-0.238359385860993	4.71734731455896e-10
CNOT4	8.70640510158417e-164	4.73335152838428	11.5088214537756	1.28180612892944	1.68368187739587e-162
PSEN1	1.61977890962614e-18	6.42139737991266	7.92095977417078	0.30278796991176	3.34961050725163e-18
CPOX	3.84715635722492e-19	0.331877729257642	0.935779816513762	1.49551729184793	8.08788603274178e-19
CLDND1	0.0139010705771954	2.5242903930131	3.1863091037403	0.336008342718815	0.0163834706722847
MOK	4.70250037867238e-70	2.30076419213974	0.726887791107975	-1.66230854857994	2.66987473422444e-69
HSP90AA1	6.18528210326225e-114	151.07942139738	51.7889908256881	-1.544589812572	6.55299564456863e-113
RBL1	5.17622365491378e-38	2.39410480349345	5.1030345800988	1.091869109428	1.69047982712284e-37
DLGAP4	0.0039092453468299	1.67985807860262	2.04022582921665	0.280389497284155	0.00475160480771796
CROCCP3	7.1817753993866e-27	0.349344978165939	1.0211714890614	1.54750085682329	1.81999956258561e-26
NDC80	0.309881205981119	1.29121179039301	1.48976711362032	0.206361163014415	0.330000942812886
AP4E1	1.13869252442214e-43	0.755185589519651	1.87438249823571	1.3115122479159	4.12490784818278e-43
RSBN1	0.00212883342697737	1.3125	1.1333803810868	-0.211685288179464	0.00263118583069196
MAGI3	1.10837808333921e-53	9.26965065502183	15.3747353563867	0.729974703522174	4.79341049030048e-53
TCF7	6.76438924673499e-23	1.34661572052402	0.796047988708539	-0.758410902722404	1.56756136991972e-22
OSTM1	0.000246858975329154	0.952510917030568	0.981651376146789	0.04347512862415	0.000319093687170216
PCNP	0.000339125657119881	5.06741266375546	4.44177840508116	-0.190111898851448	0.000435941356329577
ARG2	5.40850030966836e-92	4.69159388646288	1.5257586450247	-1.62055137145185	4.25427062546471e-91
PKP1	2.09271442615668e-173	5.63127729257642	11.1524347212421	0.985824605353233	4.46630642710114e-172
UBA5	3.11522891221188e-50	1.28493449781659	0.555398729710656	-1.21009903435203	1.26799551817374e-49
STK17B	0.000274094653057284	3.12254366812227	4.18913196894848	0.423929585939072	0.000353937358525786
CDC14B	6.19511907013491e-20	1.58460698689956	2.49117854622442	0.652703356710806	1.32921922490758e-19
DUSP12	0.798236210552961	1.13100436681223	1.19054340155258	0.074015715779937	0.809941358330573
AACS	5.3896940929101e-33	2.09770742358079	2.47282992237121	0.237349543717296	1.58593091630913e-32
DELE1	0.190826313547159	0.660207423580786	0.936485532815808	0.504337346569194	0.207303895386629
CADPS2	9.17164430462351e-107	1.26118995633188	5.01340860973889	1.9910062373625	8.93655155182073e-106
HSPB11	1.07903906756548e-06	5.27756550218341	4.58362738179252	-0.203382812188125	1.54419922789263e-06
PHLPP1	8.94282528555025e-07	8.9271288209607	9.9181369089626	0.151872895733272	1.28394559173478e-06
ATP8B1	3.43006819019891e-140	1.99590611353712	6.51023288637968	1.70566529432615	5.11449729976292e-139
IL12RB2	0.7242408952464	2.14819868995633	3.41990119971771	0.670827210119696	0.739009401981263
WDR70	9.38730339730858e-24	3.51774017467249	6.42554693013409	0.869170331723172	2.22606013895481e-23
FYB1	3.71472591236103e-21	2.16402838427948	3.07762879322512	0.508099809897806	8.2232760324373e-21
BZW1	0.437252325105579	5.25163755458515	5.39943542695836	0.0400412137456313	0.458421382985335
ME2	2.35611318196051e-32	0.615174672489083	1.80098800282287	1.54972055877157	6.82186807866108e-32
C5orf22	0.722660429168476	0.813591703056769	0.985179957657022	0.276082311397409	0.73765165623432
CCNT2	1.67844251403336e-57	3.10262008733624	6.22230063514467	1.00396105030863	7.73463337502262e-57
FAM135A	6.15377470621189e-79	1.42685589519651	4.51870148200423	1.66306861400894	4.03434363974232e-78
COBLL1	6.43233398986547e-190	5.36599344978166	16.6711362032463	1.63543523436661	1.66582403942218e-188
DLG3	1.04385144518279e-36	0.467521834061135	1.3091037402964	1.48547378060309	3.31138690902005e-36
MRPL22	0.00266043280874734	3.89683406113537	3.6697247706422	-0.0866306335416934	0.00327043072686679
NFE2L1	0.524054590310497	1.84579694323144	1.80804516584333	-0.0298131329023458	0.543922992326452
GSK3B	1.54186166108568e-21	12.0990720524017	14.1799576570219	0.228956821389573	3.4520396188665e-21
ITGB5	0.697583866659944	1.45278384279476	1.81863091037403	0.324032716113059	0.714029851728548
ERC1	7.04787041494252e-63	16.0046397379913	24.1856033874382	0.595658328484364	3.55483987842516e-62
XPO1	2.52052067364095e-05	4.95906113537118	5.74594213126323	0.212476452197458	3.39171248958339e-05
RNF13	0.153348231572378	2.00463973799127	1.96189131968948	-0.0310978626538469	0.167969983556338
DOP1A	0.00592558429392319	1.08269650655022	1.76429075511644	0.704459442583094	0.00713276706867052
LYRM2	7.63490010379207e-47	1.56359170305677	0.754410726887791	-1.05144173953278	2.91978886957195e-46
BCKDHB	2.24289180045599e-26	1.90665938864629	1.58080451658433	-0.270388165270973	5.63075189247129e-26
KAT6A	1.61378263168485e-81	3.69677947598253	8.60268172194778	1.21851747759712	1.09695109507542e-80
TUT7	1.07203406165403e-50	6.63045851528384	6.22935779816514	-0.0900252008328645	4.39990995554668e-50
GRHL2	2.45352510802644e-50	3.68094978165939	8.61256175017643	1.22636435415686	1.00188436522776e-49
TNPO1	0.306262228003857	3.71752183406114	4.07198306280875	0.131390344954693	0.32634318496513
PLOD1	1.84122468637532e-58	1.46806768558952	0.604798870853917	-1.27939113429811	8.61930605033098e-58
ITGAE	0.201877048896293	1.48225982532751	1.68666196189132	0.186372500122836	0.218691905831026
DIS3	3.91215706936274e-120	5.2535480349345	1.59350741002117	-1.72108636226144	4.52940851808442e-119
PIBF1	1.07738623417255e-08	5.07450873362445	4.3606210303458	-0.218734545660654	1.65322416425265e-08
TDRD3	6.33664073728577e-22	1.80594978165939	1.5059985885674	-0.262037358213437	1.43318761517212e-21
NUFIP1	2.28939710491903e-18	0.755458515283843	0.434721242060692	-0.797261941762898	4.71233794056887e-18
PDS5B	0.0391884428588025	3.63618995633188	4.00141143260409	0.138081408320248	0.0448671197518632
OXCT1	9.43778951307146e-57	0.996451965065502	2.87226534932957	1.52731687089765	4.29550368536865e-56
RRAGB	0.399518962028008	0.794213973799127	0.963302752293578	0.278461543190494	0.420247243727651
CYLD	1.05257902336919e-38	2.98362445414847	2.59139026111503	-0.203339655930473	3.49164509737113e-38
SLC27A5	2.42848186123829e-18	1.1667576419214	0.853916725476359	-0.45033762731974	4.99050205220128e-18
ZNF586	3.35077328460358e-10	0.555131004366812	1.02822865208186	0.889260943385938	5.3812872133697e-10
ZNF264	3.72117249997963e-37	0.548580786026201	1.43542695836274	1.38770392297013	1.19112485841415e-36
RPS5	1.18311944429197e-81	67.3206877729258	24.3401552575864	-1.46771154530388	8.0668890824434e-81
FAT1	1.19119288957359e-50	3.4306768558952	6.03105151729005	0.813916317552167	4.88444232544134e-50
YTHDC1	1.01630847405526e-129	4.39410480349345	10.6323218066337	1.27481549128224	1.30645053043649e-128
CHMP2B	1.55389156806277e-69	1.53193231441048	4.12208892025406	1.42802307065844	8.75497303965137e-69
SMAP2	1.36879137390138e-13	1.02319868995633	0.772759350741002	-0.404995210620629	2.44521686136437e-13
PPIE	2.32915266639578e-13	1.52483624454148	1.287932251235	-0.243597611120361	4.12916436474528e-13
ZMPSTE24	9.63119335039695e-19	1.48689956331878	2.2893436838391	0.622626861384127	2.00525339690799e-18
STARD7	2.95832239044189e-18	2.48116812227074	1.78828510938603	-0.472442728358054	6.06805498196939e-18
REST	0.439327711598865	1.86408296943231	1.92237120677488	0.0444208700135439	0.460542731877281
SSH1	1.46697129276467e-09	1.4271288209607	2.5666901905434	0.846793600787701	2.31397413001188e-09
GSTP1	3.4729989689197e-50	167.637554585153	89.681721947777	-0.902459497192128	1.41102531503311e-49
APLP2	7.84618428379542e-59	8.9096615720524	15.0472829922371	0.756060472711834	3.69450580550643e-58
SLCO1A2	2.72721909168281e-179	1.55622270742358	0.0232886379675371	-6.06227845940057	6.29035924349861e-178
WBP11	0.714581882100642	2.87281659388646	2.72618207480593	-0.0755839720819171	0.730162866839569
EIF3I	1.29172509103613e-15	5.46615720524018	4.60691601976006	-0.246725652933334	2.47475862671577e-15
TXLNA	0.0230655253565143	2.46834061135371	3.23006351446718	0.388021045028058	0.0268063716156209
NCOA1	4.32674097438068e-60	5.41075327510917	11.3458009880028	1.06825710113267	2.09066802019038e-59
RAB10	6.55210785290592e-196	14.1492903930131	37.5497529992943	1.40807371611474	1.76389116271087e-194
HADHA	0.11755029656294	4.18149563318777	4.15737473535639	-0.0083462615920222	0.129931733016094
CD59	1.60346604298164e-105	4.59989082969432	15.7353563867325	1.77433832743557	1.53368236962078e-104
CD82	1.3262200803737e-48	5.13127729257642	7.26464361326747	0.501574033876039	5.22059166749772e-48
ATRX	2.05556561257247e-46	5.30403930131004	8.3909668313338	0.661745586295601	7.80709461001474e-46
AK6	5.81412471344378e-06	2.27647379912664	1.32251235003529	-0.783519660140831	8.05123555143395e-06
MYNN	0.54353387036391	1.59989082969432	1.58503881439661	-0.0134552951100148	0.563511587242555
MECOM	8.6908014739011e-178	5.16539301310044	20.0169371912491	1.95427121605654	1.97109775402118e-176
SCAMP1	9.85684738859519e-10	1.48526200873362	2.16654904728299	0.544681444186789	1.56203430525653e-09
PREP	0.119538301847603	1.72325327510917	2.4530698659139	0.509453566680341	0.132063208115781
HACE1	1.1577448795211e-06	0.835152838427948	0.776287932251235	-0.105448383989067	1.65496229792098e-06
SEH1L	6.20599057495168e-27	2.99754366812227	1.96047988708539	-0.612573929865384	1.57406811346927e-26
WDR47	2.55923706809387e-72	1.23853711790393	2.94213126323218	1.24822450831498	1.50512368606291e-71
SLC25A24	6.09602223310458e-60	1.55021834061135	4.03387438249824	1.3796947318827	2.93277940894119e-59
MAP3K4	1.89945443929615e-05	3.16894104803493	4.7318278052223	0.578396752430332	2.56925289689157e-05
CPNE3	0.351448373377165	3.19159388646288	2.72194777699365	-0.229637700171359	0.372163826279478
CTTN	6.89125870463531e-18	6.79203056768559	8.4333098094566	0.312256003050571	1.40054791984752e-17
MTIF2	2.25513171428292e-14	1.64192139737991	1.26464361326747	-0.376654184441108	4.14822462999041e-14
DDHD2	2.08043472418174e-19	0.942139737991266	1.55822159491884	0.725887452778139	4.40086227658889e-19
EPS15	6.68393442154911e-71	3.77865720524017	7.85109386026817	1.05502002755312	3.82673608090889e-70
ORC1	3.75874282282937e-11	0.84306768558952	0.669724770642202	-0.332080133427603	6.22148854079606e-11
MGST2	1.99098151212834e-20	25.012827510917	16.4382498235709	-0.605611448688402	4.3295171256864e-20
ATG16L1	0.000111181640370292	0.629639737991266	1.01552575864502	0.68962833323624	0.00014577879922423
USP40	9.87143751739247e-07	1.45633187772926	2.40578687367678	0.724169678134287	1.41428861358048e-06
POMGNT1	3.9601685614707e-12	0.874454148471616	0.714890613973183	-0.290660228428647	6.76213860592751e-12
MAST2	1.17842776470097e-08	2.53165938864629	3.84685956245589	0.603597845488194	1.80483048797449e-08
DNAJA1	1.8758983497568e-18	34.0887008733624	23.2498235709245	-0.55207385064504	3.87292113841398e-18
B4GALT1	1.62038165337874e-134	24.5848799126638	7.04304869442484	-1.80349934576643	2.24596561877551e-133
CHMP5	0.553475000658255	4.78302401746725	4.7833450952717	9.6842877571648e-05	0.573281263107258
NFX1	0.26108854295463	4.5139192139738	4.65278757939308	0.0437147243885042	0.279925096834422
DIMT1	0.201003852495635	1.04394104803493	1.0515172900494	0.0104323280610728	0.217799256368221
IPO11	0.107666945574536	1.05813318777293	1.48694424841214	0.490829324245051	0.119335019015601
EIF2AK1	0.0697686137238012	1.86053493449782	1.85532815808045	-0.00404309590828838	0.0784288122543098
SNX10	2.09159818204932e-29	1.54284934497817	0.380381086803105	-2.02007977372399	5.62394811730748e-29
SEPHS1	5.20541067804199e-09	1.18449781659389	1.03881439661256	-0.189337626095903	8.06724800969692e-09
MRPL28	1.66504398407727e-47	3.37445414847162	1.8045165843331	-0.903041748437649	6.45678396102118e-47
ITPKC	0.00577569421427229	11.9112991266376	9.45659844742413	-0.332937529410087	0.0069636977478641
CEACAM6	0	0.0393013100436681	4.77134791813691	6.92367567554864	0
FAT2	0	0.972980349344978	10.4883556810162	3.43023403781519	0
RBM22	0.924421574381063	1.46970524017467	1.56880733944954	0.0941413487743455	0.929669794969124
TMED2	3.28726403161989e-06	3.96233624454148	3.31051517290049	-0.259295570195923	4.60612205791131e-06
ERO1B	1.82128790220821e-15	1.54803493449782	1.10797459421313	-0.482513228281601	3.47279805163791e-15
ZFAND6	2.13489678035378e-72	7.5660480349345	12.803105151729	0.758881910303666	1.25890684311541e-71
TXLNG	1.38986136474352e-09	2.89383187772926	2.24558927311221	-0.365887030976378	2.19390520540605e-09
HUWE1	0.00581967859376937	7.51610262008734	7.23994354269584	-0.0540063173617379	0.00701195664603664
ZW10	1.04322382341922e-11	0.795578602620087	1.33098094565984	0.742413537766163	1.75662232015666e-11
ACOX3	1.65004527891169e-11	0.983897379912664	0.705716302046577	-0.479419514287172	2.75796396212886e-11
MTMR2	0.000109033153392279	0.958788209606987	1.67043048694425	0.800935874691169	0.000142982919691356
PPP1R15A	0.24913624552746	22.896288209607	19.0261115031757	-0.267132999114015	0.267596377229774
TRIP6	5.85536566695802e-12	2.06795851528384	1.69230769230769	-0.289215343960035	9.94839319245102e-12
FTL	3.5053331195435e-44	60.2459061135371	35.7967537050106	-0.751034449356757	1.28292295205772e-43
SRRT	0.0597575645497452	1.88755458515284	1.94001411432604	0.039548783049597	0.0674318702022032
BAX	0.00169093821007139	2.80458515283843	3.32815808045166	0.246936573257871	0.00209845029096291
NLK	2.89840926586396e-11	2.27019650655022	3.53211009174312	0.637713129255925	4.80734285913054e-11
TMPRSS11E	2.5266310958176e-62	2.35343886462882	15.8009880028229	2.74717248825213	1.2614640144113e-61
PGS1	0.000135994318996942	1.44186681222707	1.36132674664785	-0.0829245213243356	0.000177733758795325
PSMC5	0.0187575934555816	5.95796943231441	5.24911785462244	-0.18274573208724	0.0219061188338721
UIMC1	6.97863926282803e-10	3.87008733624454	5.00846859562456	0.372003424054763	1.11028934706068e-09
LPCAT2	7.12122438128726e-67	1.29039301310044	2.82215949188426	1.12898899081152	3.84589538689398e-66
OGFOD1	5.19652168781111e-05	0.733897379912664	0.982357092448836	0.420669201154781	6.90971214366356e-05
SH3BP2	3.4185796702588e-96	0.844978165938865	2.74523641496119	1.69994442890807	2.84838759543577e-95
ADD1	3.42635097168959e-140	1.94650655021834	5.5970359915314	1.52377582543205	5.11449729976292e-139
L2HGDH	9.37125873417008e-05	1.74508733624454	1.71700776287932	-0.0234026786631656	0.000123220366105321
TXNDC16	4.74489690341168e-05	1.93586244541485	1.6287932251235	-0.2491729784304	6.3186816829826e-05
RTRAF	9.11878683554332e-12	7.22379912663755	5.35991531404375	-0.430547569648416	1.53867584306358e-11
GMCL1	2.49834037281012e-11	2.6563864628821	1.91460832745236	-0.472415762262344	4.15389537863323e-11
SF3B2	0.0109448728423553	3.77128820960699	4.12773465067043	0.130292822405581	0.0129979537094048
KLHL42	3.70815620251838e-11	0.691048034934498	1.33803810868031	0.953261304648843	6.14005225008512e-11
GNAS	0.000381102293593434	23.0586790393013	25.0508115737474	0.119547475517172	0.000488554496216101
DNM1L	0.712257573190821	6.46315502183406	4.76005645730416	-0.441259910837037	0.727955841882195
PTHLH	4.19883523023194e-46	0.768286026200873	2.00352858151023	1.38282767193573	1.58184107333749e-45
ERGIC2	5.16555381160366e-06	2.60998908296943	2.85391672547636	0.128899466664472	7.16655860109236e-06
TFAP2C	0.636088855896348	1.86981441048035	1.15243472124206	-0.698210049037686	0.654336701123572
AURKA	7.02062416857204e-33	1.82396288209607	0.899788285109386	-1.01941888192402	2.06104303152279e-32
PIR	0.0730807779534487	1.05813318777293	1.21453775582216	0.198886107467948	0.0820271765725124
AAMDC	1.34258612511652e-07	0.999181222707424	1.37614678899083	0.461816095511353	1.98984024601021e-07
RFX2	1.59753199400197e-53	2.32696506550218	3.01199717713479	0.372270866039414	6.88867617861512e-53
METTL2A	0.617821066755574	1.43586244541485	1.3408609738885	-0.0987578863375538	0.636431866510133
SULT2B1	1.37811043245907e-176	0.463973799126638	1.84050811573747	1.98798886838494	3.05912884719047e-175
ALG6	1.22515237621164e-07	1.13155021834061	1.89414255469301	0.743244300269694	1.81914075374795e-07
PTPN4	0.00283095020969753	4.13236899563319	4.66266760762174	0.174186502536617	0.0034728152364669
DDX18	8.8110658858047e-07	2.71970524017467	1.64008468595625	-0.729679991142966	1.26543879602031e-06
KHSRP	1.87632243255034e-05	2.27974890829694	1.91107974594213	-0.254486953950965	2.5395152483341e-05
GNA11	6.9882063063996e-72	0.492631004366812	1.44601270289344	1.55350089241564	4.07200942472245e-71
ASAP3	4.74656664097326e-86	0.33924672489083	1.04022582921665	1.61648997322151	3.40683474384928e-85
EDEM2	0.676667040363091	0.786572052401747	1	0.346349167922196	0.693742328567646
TPX2	0.00320222630756334	4.22079694323144	3.79322512350035	-0.154090428433517	0.00391687866400891
PDRG1	0.196756769098061	1.00545851528384	1.13055751587862	0.1691808314963	0.213455843970937
EPB41L1	0	0.430131004366812	5.25829216654905	3.61174627330499	0
DOCK9	1.20633411434843e-78	3.87745633187773	8.28440366972477	1.09528731906041	7.8389590981541e-78
ANKRD10	2.74062641899263e-46	3.14819868995633	1.68666196189132	-0.900355735523309	1.03733881166742e-45
TGDS	2.78428522637843e-21	0.867631004366812	0.557515878616796	-0.638068712894585	6.19452756845862e-21
DOCK3	7.84680046092134e-63	0.25	2.01482004234298	3.01065098733219	3.95555558806945e-62
COQ9	1.07120096698317e-43	0.752729257641921	1.17995765702188	0.648532135745828	3.882007759644e-43
TMEM40	0	0.947052401746725	6.23923782639379	2.71985364355846	0
KIF9	1.50727423784885e-14	0.684770742358079	0.606916019760056	-0.174124160640787	2.78878795166644e-14
PPP1R13B	4.60516376625724e-16	8.23444323144105	4.38743824982357	-0.908292285386371	8.93884187546359e-16
ATRN	0.0372323339425215	1.91784934497817	2.91390261115032	0.603463265131262	0.0426827312618319
SMOX	1.61539371526132e-41	1.52019650655022	0.589273112208892	-1.36724947968705	5.6373294468359e-41
NSFL1C	1.8860351295869e-06	2.64628820960699	2.92519407198306	0.144562148089087	2.67273810284019e-06
SLC4A11	8.63271265683501e-259	0.0786026200873362	1.8757939308398	4.57678013301279	4.36913920009072e-257
C20orf194	1.19154073059729e-32	1.64710698689956	3.94001411432604	1.25826653031685	3.47611207210151e-32
EBF4	1.83475585280956e-168	0.129639737991266	1.25335215243472	3.27321190831072	3.68490534882863e-167
MAVS	1.30586811086917e-22	1.27292576419214	0.966831333803811	-0.396812150173682	3.00183593510725e-22
XRN2	5.1767272282987e-06	5.09224890829694	3.88073394495413	-0.391973411318311	7.1809354833268e-06
KIZ	1.14275217386718e-17	1.14465065502183	0.858856739590685	-0.414417948203939	2.30870346805238e-17
DYNLL1	0.0972337179205109	34.1798580786026	33.0748059280169	-0.0474137154038317	0.108231624936781
SNX5	0.0571335891674212	3.34879912663755	2.95765702187721	-0.179189077240723	0.064635611094118
RPL6	6.82935004737138e-25	58.2420851528384	34.0973888496824	-0.772400744012527	1.6603775286733e-24
MAPKAPK5	0.00164441593191569	1.18449781659389	1.68313338038109	0.506873968739958	0.0020430062994778
ESF1	0.381485896297777	2.58242358078603	2.49611856033874	-0.0490391966318222	0.402384254318139
ANAPC5	0.328463230474996	4.50982532751092	4.8136908962597	0.0940719475894419	0.349117824591028
SLC23A2	0.0193950841646371	1.47598253275109	1.33874382498236	-0.140795727691783	0.0226267466341136
SLC8B1	3.01920970500811e-111	9.11435589519651	2.00846859562456	-2.18204480206465	3.12031976164024e-110
TMEM230	0.194789017026275	2.65938864628821	2.83556810162315	0.0925431760058851	0.211453158941257
KDM2B	1.16856946593578e-06	2.08433406113537	1.73465067043049	-0.264941362829624	1.6701661706944e-06
TASP1	9.09712245586479e-05	3.47816593886463	5.2985179957657	0.60726212848449	0.000119704670318815
OAS1	3.5588220824915e-13	2.64983624454148	2.28652081863091	-0.212749151430294	6.2764809208736e-13
GCN1	4.489092187221e-06	1.71697598253275	1.67395906845448	-0.0366056070928196	6.24664406947626e-06
RPLP0	3.35696434252683e-08	46.3769104803493	29.4707127734651	-0.654124760615349	5.07382818801367e-08
PXN	1.60457456905156e-05	1.26883187772926	1.29498941425547	0.0294393823905365	2.17870871655522e-05
KIF16B	3.10161316881546e-81	2.29257641921397	6.54975299929428	1.51447067709243	2.10022842784392e-80
TRMT6	1.03920359656253e-35	1.81468340611354	0.831333803810868	-1.12621809333043	3.22276829648261e-35
PEBP1	1.43978536219738e-90	8.59224890829694	3.79887085391673	-1.17746512016561	1.11178543617979e-89
BRAP	1.41565318496064e-11	1.27347161572052	2.10232886379675	0.723221561444256	2.37515443439977e-11
ERP29	0.360732406945256	6.63236899563319	7.37685250529287	0.153481116095464	0.38167565742613
FUS	3.42461812410665e-12	13.4410480349345	15.4608327452364	0.201972393879252	5.85556809367039e-12
IGBP1	0.36810109710261	2.20196506550218	2.25194071983063	0.0323772698452759	0.389007447445152
FXYD5	1.18677507611545e-71	1.88946506550218	2.34438955539873	0.311234470324587	6.87460225582377e-71
ZNF302	5.53683431071872e-35	0.790120087336245	2.1651376146789	1.45431487980526	1.68927803961542e-34
CDIP1	0.611783507675155	1.02319868995633	1.25405786873677	0.293517600919513	0.630432405756701
GANAB	9.72217560432808e-08	2.91730349344978	2.22230063514467	-0.39258148154012	1.44940766415643e-07
RBM41	1.55571726219496e-15	1.2568231441048	2.27170077628793	0.853991165677906	2.97281289994838e-15
BIRC5	3.93689318074488e-13	2.25791484716157	1.69301340860974	-0.415397679342139	6.93497671079105e-13
MLF2	4.37701772809182e-27	6.84989082969432	4.26958362738179	-0.681985611136947	1.11432152968408e-26
DDX24	2.67982579868249e-48	3.95360262008734	1.64290755116443	-1.26691657187612	1.04976634670194e-47
NECAP1	4.64703480067896e-09	0.782751091703057	1.29146083274524	0.722378369648425	7.21198304356291e-09
ARHGAP4	2.42361528245644e-07	2.38127729257642	1.92519407198306	-0.306731741781279	3.56281503016045e-07
DHX32	8.65247327861884e-26	1.17112445414847	2.5970359915314	1.14897161037492	2.14483503578861e-25
RCOR1	1.07828335537875e-24	19.0368449781659	9.37332392378264	-1.02216175173943	2.61152739365316e-24
GPATCH2L	3.33751043938927e-15	3.36517467248908	4.02540578687368	0.258452832332612	6.30822235631045e-15
LTBP4	1.28147047665386e-20	1.6353711790393	3.91743119266055	1.26028981448176	2.79970005222576e-20
BLVRB	2.44335346208104e-12	9.90038209606987	5.91390261115032	-0.74337372007583	4.19720357130562e-12
SLC9A1	3.66009012484074e-09	2.65338427947598	4.22371206774876	0.670677858221208	5.69626045259435e-09
SPTLC1	9.63574213176706e-45	4.8056768558952	6.70359915314044	0.480196242763826	3.56490259235843e-44
PAPOLA	1.97365421382688e-31	7.58460698689956	3.96894848270995	-0.934317589836463	5.58487392072354e-31
CCNK	0.000321269992927109	2.92085152838428	2.26040931545519	-0.369804985647753	0.000413468225422174
YPEL3	7.52891085709501e-14	1.11735807860262	2.38038108680311	1.09110096117364	1.35922469346291e-13
MRPS33	0.411447528001624	1.83433406113537	1.85179957657022	0.0136715613409823	0.432390929699856
NDUFB2	1.72175408417808e-07	5.1318231441048	4.07480592801694	-0.332740102964766	2.54074907090391e-07
NUDC	1.77044745072744e-67	10.3850982532751	5.54128440366972	-0.906222545904746	9.65569770387496e-67
MAEA	1.51252808002822e-41	1.51118995633188	2.91884262526464	0.949711408963464	5.28043405786754e-41
STRN4	0.00364503892711046	0.8992903930131	1.25405786873677	0.47974496131219	0.00444195236343111
IRAK3	3.47464006838289e-44	1.66157205240175	0.875088214537756	-0.925048493050383	1.27274140139236e-43
PDCD7	2.03364801678082e-25	1.50081877729258	2.95765702187721	0.978704980048503	4.99362918897359e-25
SPG21	0.000703844640401006	1.99126637554585	2.02187720536344	0.0220091546584511	0.000890626865346803
DNAJB11	1.01793029619488e-17	3.47980349344978	2.3909668313338	-0.541411722122459	2.05934413736822e-17
P3H2	8.10161319127826e-107	3.83897379912664	5.61044460127029	0.547394388270098	7.91135479990646e-106
RAB11FIP3	1.51069277608732e-62	0.416757641921397	1.42413549752999	1.77280585748843	7.58085321122119e-62
GOLGA3	1.86152973078136e-11	1.56550218340611	2.49329569513056	0.671428470367673	3.10617347881132e-11
PABPC4	0.0186321708966009	2.29039301310044	2.41990119971771	0.0793529715372921	0.0217682545351793
USP48	8.8371183918484e-26	2.8507096069869	5.19618913196895	0.866132859397053	2.18999321758817e-25
EFNB1	8.31205375489885e-60	1.48034934497817	3.38461538461538	1.19305422545681	3.98160411612434e-59
PDPR	8.09953763206846e-16	0.519923580786026	1.1333803810868	1.12426064031556	1.55985224629768e-15
AARS1	1.79070523515712e-50	1.33187772925764	3.22512350035286	1.27589276267411	7.32914799805296e-50
GLG1	1.18984783138919e-78	3.41102620087336	8.08398023994354	1.24485995860916	7.73750531763147e-78
KIF4A	0.565610527104126	1.5625	1.97388849682428	0.337184305783448	0.585235097962762
TNRC6A	8.5564490310244e-34	4.55786026200873	7.96259703599153	0.804882354691611	2.5620172098642e-33
PITPNM2	0.000354015640395075	1.05676855895197	1.08750882145378	0.0413676544191162	0.000454554439979585
EXOC1	1.44071931318072e-119	1.78520742358079	5.66337332392378	1.66556992298189	1.66151705167209e-118
OSBPL8	0.002740792347282	11.0532205240175	11.1919548341567	0.0179952635168994	0.00336547869400758
DTX2	3.32090977472335e-64	2.71206331877729	3.84121383203952	0.502171416213492	1.70908180562026e-63
PUS7	0.00208787175870751	2.00518558951965	2.29287226534933	0.193420214223274	0.00258199946479648
LAMB1	1.06328894375412e-66	0.909115720524017	0.258997882851094	-1.81152364065221	5.73192341742559e-66
DLD	1.05929781571027e-29	2.10289301310044	1.31263232180663	-0.679912590227828	2.86742076825974e-29
WDR7	3.57320648297224e-50	1.33024017467249	3.65208186309104	1.45703235672963	1.45107243556557e-49
TXNL1	0.224970939799599	6.70578602620087	5.54481298517996	-0.274267646998849	0.242522835175882
CMTM6	2.53034284702315e-10	1.16102620087336	1.8772053634439	0.693185957606805	4.08368195992785e-10
ITGA6	2.42518958206303e-06	9.02183406113537	8.56527875793931	-0.0749205510259908	3.41818970851882e-06
RAPGEF4	4.88141869515857e-65	0.750545851528384	0.128440366972477	-2.54684151792176	2.55373451760304e-64
MAP3K20	2.14528013743169e-16	5.65693231441048	5.69160197600565	0.00881486598677262	4.2027750889698e-16
FH	1.12855022876478e-78	3.07942139737991	1.11856033874382	-1.46101622155577	7.34428315662723e-78
SEL1L3	4.97917326716352e-41	1.23881004366812	0.65561044460127	-0.918044241376315	1.72267725106513e-40
CDV3	1.01528490926041e-53	6.68094978165939	3.51093860268172	-0.928196447258022	4.39510187747774e-53
ALKBH5	0.00203644205034506	1.46670305676856	1.85744530698659	0.340742912901001	0.00252121431924884
NLRP1	2.99165260452318e-234	2.18367903930131	8.287932251235	1.92425138775006	1.22106300084156e-232
PITPNM3	1.99790359900634e-109	0.253275109170306	1.59633027522936	2.65598196404117	2.01313221574507e-108
SPAG7	2.51678566211891e-42	0.978438864628821	2.73747353563867	1.48429140212107	8.91646824375487e-42
ORC6	2.01131668249398e-21	1.46151746724891	2.54128440366972	0.798090769731588	4.48495263264078e-21
ZFHX4	4.21902288240585e-97	0.659934497816594	0.013408609738885	-5.62109127062661	3.57587422674341e-96
ZC3HC1	0.920001662155592	0.680949781659389	0.871559633027523	0.356050971426342	0.92564520296627
ESR1	1.20163959921026e-195	1.90311135371179	6.88143966125618	1.85435044355098	3.21538426894419e-194
TMEM101	7.12707588926406e-11	1.41948689956332	0.954128440366973	-0.57311414113509	1.17114120874233e-10
PSME1	4.35701073784515e-05	8.75163755458515	8.77699364855328	0.00417387257632857	5.80912902379866e-05
PPP2R3C	0.739523679079254	0.878548034934498	0.918842625264644	0.064696616866883	0.753302038597464
OSGEP	0.392603534107788	0.999181222707424	1.28440366972477	0.362280421960439	0.413421650409307
SCFD1	2.04901768432607e-29	5.43367903930131	8.63020465772759	0.667465422190955	5.51112955665837e-29
G2E3	1.86993640310483e-08	2.81550218340611	2.47282992237121	-0.187229253009115	2.84570905881434e-08
HECTD1	1.8834889282208e-76	3.06140829694323	7.11503175723359	1.21667472760896	1.18144911028694e-75
HNRNPC	0.254948814917771	32.5706877729258	21.9019054340155	-0.572517796796272	0.273607373528014
SUPT16H	0.00509881573560126	3.35043668122271	3.484827099506	0.0567379358552226	0.00616185168102338
TOX4	1.94869137051907e-12	2.32259825327511	3.21947776993649	0.471087059917738	3.35658488305862e-12
GEMIN2	0.00173100247649292	0.757914847161572	0.763585038814397	0.0107530671868947	0.00214756813759599
TINF2	1.22609667002248e-06	1.06168122270742	1.75864502470007	0.728113658329373	1.75069131168614e-06
TRPM7	3.55978241622911e-68	3.84224890829694	7.80592801693719	1.02261917629804	1.9619783982913e-67
WDR76	4.29378814280296e-17	3.2221615720524	4.08821453775582	0.343442068403165	8.56147716812378e-17
SNAP23	1.74560980821884e-82	2.92494541484716	0.737473535638673	-1.98774651741022	1.19851674972049e-81
EZR	0.0202176549010073	23.6375545851528	21.3761467889908	-0.145078969852982	0.0235615486129239
MYL6	5.98377532604338e-09	41.6460152838428	36.3959068454481	-0.194402252999014	9.24603943872404e-09
AGO1	7.35394040578818e-27	1.31877729257642	0.896259703599153	-0.557212212486625	1.86256363094269e-26
CLSPN	0.0562884996391404	2.14656113537118	3.00070571630205	0.483274576406981	0.0637121075148711
UNC13D	4.31157274677271e-200	0.767194323144105	2.49329569513056	1.70039004068923	1.21230475613225e-198
MFSD11	1.49181722624951e-68	1.09525109170306	2.88849682427664	1.39905725584202	8.27365383399619e-68
DPYSL2	3.68003331918727e-93	0.248089519650655	1.08750882145378	2.1320944074996	2.93640136108483e-92
GPATCH2	5.02127636631002e-31	4.67412663755459	3.28863796753705	-0.507206625408326	1.4073874929243e-30
NUP50	0.00278666050821932	2.6421943231441	2.05292872265349	-0.364053036928867	0.0034213268812446
CDC45	5.62304684284385e-15	1.41048034934498	0.856033874382498	-0.720446774394489	1.05493170699148e-14
COMT	5.21541004053968e-05	2.9825327510917	2.2166549047283	-0.4281537954592	6.93378666002101e-05
ECHDC1	4.5317932337073e-117	4.86517467248908	1.78475652787579	-1.44676432371441	5.0361471356268e-116
LRRFIP2	5.43426952373105e-115	5.43777292576419	9.2060691601976	0.759569373211152	5.86967380142511e-114
GABRP	0	0.0221069868995633	5.00352858151023	7.82229965442118	0
CDC6	2.01285177884719e-16	1.70223799126638	1.03669724770642	-0.715438117844321	3.94682935692928e-16
CDC23	0.0494173725177226	1.00218340611354	1.16231474947071	0.213854241491472	0.0562077396159585
AAAS	1.48609425363746e-07	0.837609170305677	0.718419195483416	-0.221451339211864	2.19848618748405e-07
CBX5	4.51461400689455e-36	2.14437772925764	4.05786873676782	0.920163140826273	1.41243151745196e-35
SUCO	0.0277512767065902	3.48744541484716	3.57515878616796	0.0358366825969137	0.0320878665522545
MSH2	0.389952756162649	1.74072052401747	1.98306280875088	0.188045778034953	0.410825688275554
MAP3K1	1.49300787935457e-05	1.72871179039301	1.73535638673253	0.00553461274681779	2.02908865849984e-05
HOOK2	2.2147614321956e-20	5.0660480349345	6.9273112208892	0.451434734374842	4.81259617393435e-20
ARCN1	0.856090502598739	1.32505458515284	1.39731827805222	0.076608879839343	0.865273716936783
EPB41L4B	2.17682628051587e-58	0.329967248908297	1.16937191249118	1.82533910315125	1.01742218293029e-57
TMEM38B	8.31037822073174e-06	1.53739082969432	1.15243472124206	-0.415798935498928	1.14240291635917e-05
PSMD5	1.01518137676085e-06	1.61708515283843	1.06069160197601	-0.608390399577694	1.4535178554754e-06
NUP188	6.36211647756181e-09	1.5453056768559	1.98165137614679	0.358810931577739	9.8237910812003e-09
CRAT	1.96157981992013e-06	0.783569868995633	1.31263232180663	0.744329035967137	2.77668410820403e-06
NANS	9.00465101935999e-43	3.93286026200873	2.06422018348624	-0.929982060525055	3.20942430899281e-42
TBC1D2	0.124656491889609	2.97652838427948	3.2681721947777	0.134853346763345	0.137546100494116
WHRN	3.9687218941392e-74	1.47243449781659	0.305575158786168	-2.26860428446973	2.3993836052144e-73
CWF19L1	0.00629358808970334	1.06686681222707	1.34015525758645	0.329020066039132	0.00756751421538182
BTAF1	5.63993823702359e-16	4.4549672489083	5.85885673959068	0.395204348001527	1.09162877983649e-15
IKZF5	6.4621398321721e-23	0.477347161572052	0.89484827099506	0.90660420139668	1.49830294485729e-22
BLNK	1.37557593307219e-36	0.318777292576419	1.40437544107269	2.13930790172992	4.3527960125832e-36
BAMBI	1.2060281032727e-30	1.80131004366812	0.808750882145378	-1.15527923519735	3.34328354012091e-30
MYO3A	0	0.341703056768559	9.73535638673253	4.83241873448694	0
WAC	0.000344473671597785	12.5458515283843	8.01199717713479	-0.646976576589297	0.000442623430921454
CREM	2.43828289631435e-09	2.32341703056769	2.57586450247001	0.148808578738639	3.81822341100711e-09
NUBP2	5.2514776757653e-29	2.055403930131	1.31263232180663	-0.646959078631038	1.40224111468958e-28
HIVEP1	1.45484202217145e-22	3.20223799126638	3.88214537755822	0.277773611370152	3.33908675573271e-22
FKBP5	2.78414146062405e-277	15.3144104803493	2.454481298518	-2.6413997527673	1.66615817005049e-275
SRPK1	2.54716069295702e-128	7.45469432314411	2.29640084685956	-1.69877470381518	3.2137040252878e-127
TMEM14A	1.46762161583335e-06	1.37227074235808	2.0105857445307	0.551050717082269	2.09016315347097e-06
EFHC1	1.89675169757347e-09	0.533569868995633	1.06774876499647	1.00082312520095	2.97916825419546e-09
HSP90AB1	9.26265746931951e-71	43.2906659388646	18.2907551164432	-1.2429413570406	5.29627870921646e-70
CDC5L	2.1805083395768e-10	2.0936135371179	1.64714184897671	-0.346030355076532	3.527445180572e-10
ITPR3	0.0122341663697564	1.43859170305677	1.79887085391673	0.322434426471595	0.0144824928544417
DSP	0.000614108391388049	26.8711790393013	22.5942131263232	-0.250106310445166	0.000779584065146044
SIRT1	5.70943740554253e-14	2.15856986899563	3.14114326040932	0.5412139515546	1.03560284867684e-13
HNRNPH3	8.8476761767887e-23	4.89683406113537	6.49894142554693	0.408355436830634	2.04391935049081e-22
IFT74	0.899206196159409	1.31031659388646	1.59562455892731	0.28420580127186	0.905751083746604
JAK2	1.31414493638798e-161	1.43122270742358	6.57092448835568	2.19884818095494	2.48704737213426e-160
ABL1	4.54861101440431e-06	3.07450873362445	1.99717713479181	-0.62239361022462	6.32648362980198e-06
ACOT7	3.11104250293052e-11	5.04039301310044	3.40719830628088	-0.564950311115419	5.15519241318159e-11
SH3GLB1	2.39260738069297e-64	3.13700873362445	6.84827099505999	1.12635024646403	1.23708835789829e-63
CDC7	1.10023718514443e-05	0.951146288209607	1.67043048694425	0.812480795157755	1.5033632750423e-05
PCSK5	0	0.218886462882096	14.3422724064926	6.03394708097702	0
SCD	8.09618636887627e-56	2.44159388646288	7.80098800282286	1.67583359938849	3.62344227736923e-55
ABLIM1	2.50249467612853e-143	4.86244541484716	14.2039520112915	1.54653843146438	3.93687306331623e-142
ERMP1	9.07791311819754e-34	1.1771288209607	2.92942836979534	1.31534696104803	2.7154027858114e-33
RAB18	8.00698960193752e-35	3.6735807860262	5.7212420606916	0.639141383413613	2.43787923356345e-34
PRTFDC1	0.000149262537952659	0.864901746724891	0.794636556104446	-0.122241087123079	0.000194786842293606
PALMD	1.38192412109321e-307	0.882096069868996	9.26958362738179	3.39349684244812	1.17689441735794e-305
TSPAN15	9.17512117126631e-95	0.787936681222707	2.47706422018349	1.65247966813487	7.49668341456695e-94
WASHC2A	0.864091504401759	0.92221615720524	1.01834862385321	0.143054694506322	0.872663449770397
OCEL1	9.10408347569922e-26	0.648744541484716	0.350741002117149	-0.887244401201223	2.2548900264057e-25
MYO9B	7.6813484844003e-31	4.47079694323144	6.5772759350741	0.556958174260306	2.14211912866289e-30
KCNK6	5.36058594590803e-185	0.71943231441048	2.93083980239944	2.02638324659567	1.31885304785854e-183
PSMD8	4.09042145416479e-13	9.43804585152838	6.87297106563162	-0.457554294527141	7.20255722058400e-13
BCL7C	2.80831150152091e-10	1.2811135371179	1.06351446718419	-0.268558679746421	4.52240272163104e-10
CIRBP	3.91947270408809e-18	4.31113537117904	5.7833450952717	0.423836326705398	8.01726783836218e-18
ATP5F1D	1.38878394262295e-57	17.9918122270742	11.3648553281581	-0.662761190393731	6.41986397693709e-57
HNRNPM	1.11043744695665e-06	9.53548034934498	10.2081863091037	0.0983490438399112	1.58887632757594e-06
MARCHF2	2.30176881922708e-08	1.00382096069869	1.59209597741708	0.665425333165781	3.49447487691022e-08
NDUFB7	2.50290742278636e-60	9.72980349344978	5.31263232180663	-0.87298379831115	1.21536464054928e-59
TECR	2.29381775769455e-35	9.13291484716157	12.045871559633	0.399391494065799	7.06164194643748e-35
TIMM13	1.47402409952187e-49	5.50136462882096	2.80663373323924	-0.970948723665803	5.90476320645192e-49
CDC34	8.85726115613946e-06	0.946779475982533	1.42695836273818	0.591842901795558	1.21607133870605e-05
MISP	2.39428194208422e-06	0.736353711790393	1.4424841213832	0.970084593168279	3.37516396005729e-06
CEP170B	0.00812670142430889	0.674672489082969	1.03599153140438	0.618752970117764	0.00970841576950416
POLR2E	0.133097793619968	2.59934497816594	2.69513055751588	0.0522070445311055	0.146531654206595
RASSF7	1.35340583353047e-21	1.00136462882096	2.27028934368384	1.18090877658312	3.03317699078425e-21
GADD45B	0.121771810719662	6.18558951965066	7.4227240649259	0.263037640281521	0.134446887003745
MKNK2	5.90148686711102e-23	2.59115720524017	4.515172900494	0.801184687865167	1.36974499952836e-22
RANBP1	4.07856506231877e-98	12.3586244541485	4.45800988002823	-1.47104645753183	3.51399326429546e-97
MED15	0.00666153884592457	4.30594978165939	3.3817925194072	-0.348543344234139	0.00800233955762294
SNAP29	7.56072164212673e-14	1.12363537117904	0.786167960479887	-0.515264470802312	1.36468945555974e-13
CRKL	2.95383663902429e-20	2.0207423580786	1.14890613973183	-0.814624450425402	6.40287105037644e-20
SMARCB1	5.2452889337232e-39	2.02838427947598	1.06845448129852	-0.924805551217996	1.75510102327111e-38
BCL2L13	3.46917325120717e-22	2.46479257641921	1.57657021877205	-0.644676814752862	7.8968048023495e-22
CABIN1	5.44978246917348e-16	2.06632096069869	1.6499647141849	-0.324629193162379	1.05597732070596e-15
TBC1D10A	1.62080632647606e-15	0.964519650655022	0.592801693719125	-0.702261061706569	3.0938538003445e-15
SF3A1	3.69061099038953e-20	1.12336244541485	0.714890613973183	-0.652029062913905	7.97261988826343e-20
PPIL2	3.51275211714758e-15	0.744541484716157	0.517995765702188	-0.523411931002034	6.63236953774805e-15
PES1	2.19772557015843e-44	0.926855895196507	0.339449541284404	-1.44914791460407	8.08357781349386e-44
MAPK1	1.54553355275479e-18	6.00027292576419	3.71700776287932	-0.690886422767127	3.1975684832397e-18
CRYBB2P1	1.3672228606682e-16	1.16621179039301	0.726887791107975	-0.682025234431605	2.69339254380299e-16
SLC25A1	7.99086161269528e-83	2.09934497816594	0.690190543401553	-1.60487264720874	5.51637266591131e-82
GGA1	3.5042540196258e-21	1.48062227074236	0.998588567395907	-0.568241339321034	7.76900572010656e-21
HIRA	1.22260973133608e-22	1.11954148471616	0.473535638673253	-1.24136307510074	2.81409937381592e-22
LGALS1	2.63789490633787e-63	2.60835152838428	5.56245589273112	1.09258367606765	1.34120753073677e-62
HPS4	6.29697764786421e-09	0.878548034934498	0.68666196189132	-0.355521121517641	9.72490514858471e-09
TRIOBP	3.28524795210084e-09	2.77483624454148	2.46718419195483	-0.169537207525627	5.12278892812626e-09
ANKRD54	2.72520290042002e-29	1.08515283842795	0.551870148200423	-0.975497499076008	7.31206364405335e-29
EIF3L	9.50487444542046e-40	3.01528384279476	0.732533521524347	-2.04132713072124	3.2192991572883e-39
SNU13	1.00528767895563e-79	10.0109170305677	4.53987297106563	-1.14085029995685	6.65458368647983e-79
MICALL1	0.0222880840798567	1.31659388646288	1.53563867325335	0.22202839452918	0.0259198477803691
POLR2F	2.7056318985689e-142	5.65201965065502	1.06916019760056	-2.40228844612716	4.22641653009255e-141
CCDC134	2.53325917551235e-54	1.17303493449782	0.461538461538462	-1.34572319675078	1.10636471979847e-53
DEPDC5	8.23267662625965e-14	1.04830786026201	0.460127028934368	-1.18795834912106	1.48385870734192e-13
PICK1	3.73483115663409e-26	0.682587336244541	0.36697247706422	-0.89534178397359	9.3444631509345e-26
TTC28	0.000318699206569145	1.33460698689956	1.12138320395201	-0.251135595312152	0.00041027890589868
CENPM	5.20531979791656e-39	1.50054585152838	0.717713479181369	-1.06400748247653	1.74238539116202e-38
DDX17	0.312074782457975	7.24017467248908	6.44601270289344	-0.167617471938471	0.332257043903148
TCF20	0.000276096952491182	3.59934497816594	3.8256880733945	0.0879848650942939	0.00035641899259793
HSCB	1.62341419619208e-35	1.08378820960699	0.558927311220889	-0.955350280265933	5.01345172094604e-35
CBY1	2.97134366317523e-21	0.867085152838428	0.532815808045166	-0.702536795322126	6.60406294221907e-21
TOMM22	1.02137235619106e-90	4.3367903930131	1.32392378263938	-1.71180764654158	7.90069428714779e-90
XBP1	7.07248741452478e-74	5.36544759825327	2.06563161609033	-1.37711554152362	4.26709952523474e-73
RTCB	2.37577970669373e-47	2.35180131004367	0.935074100211715	-1.33061357902521	9.18075081247224e-47
JOSD1	2.39604900201347e-62	3.14301310043668	1.35709244883557	-1.21162928104461	1.19694337342545e-61
FBXO7	2.85181315963112e-06	1.49017467248908	1.32674664784757	-0.16758854406329	4.00547243178764e-06
GTPBP1	1.69564125434312e-37	3.04694323144105	1.37755822159492	-1.14524932632426	5.46119803262437e-37
POLDIP3	1.52966534830205e-26	1.47543668122271	0.954128440366973	-0.628886615073585	3.85112165716636e-26
PPP6R2	1.96505470242963e-62	6.60371179039301	3.59209597741708	-0.878451259207332	9.84416826890228e-62
SBF1	1.42019873403179e-13	0.709606986899563	0.588567395906845	-0.269812589292228	2.53500608370003e-13
CYB5R3	2.13954154029435e-62	3.49699781659389	1.44177840508116	-1.27826744945115	1.07061691651904e-61
LMF2	7.20942160391347e-08	1.9828056768559	2.07198306280875	0.0634689155019348	1.07915915406222e-07
RHBDD3	6.49191245491746e-65	1.11735807860262	0.426958362738179	-1.38792430968253	3.39426615190106e-64
PACSIN2	2.12509288052944e-46	4.42085152838428	2.17290049400141	-1.02470217394135	8.0677015185809e-46
AP1B1	1.78879629320455e-42	1.51582969432314	0.76499647141849	-0.986582675286049	6.3551419048988e-42
HMGXB4	4.64524986237754e-16	2.69950873362445	1.85391672547636	-0.542120442078986	9.01467529164721e-16
TOM1	0.49600044153185	2.26228165938865	1.93225123500353	-0.227495871096823	0.516832460076188
BIK	1.10077091773576e-24	0.573417030567686	1.38743824982357	1.27476690484646	2.66453348411742e-24
MCAT	3.24853764747494e-38	0.701965065502183	0.270995059985886	-1.37313268142787	1.06524612897762e-37
THOC5	1.80091320078373e-29	0.93367903930131	0.347212420606916	-1.42710813824973	4.85413518543563e-29
MCM5	4.05317545888028e-55	2.92685589519651	1.25899788285109	-1.21707585888333	1.79405172610208e-54
ARSA	2.04926500720728e-57	0.841157205240175	0.252646436132675	-1.7352556240716	9.43855442997134e-57
TSPO	6.49351713029032e-63	20.7066048034934	10.8228652081863	-0.936008534943613	3.27896700245048e-62
TTLL12	1.81757452583143e-119	2.70960698689956	0.704304869442484	-1.94381164961417	2.0852665252965e-118
RPL3	2.40873861760129e-71	59.4606986899563	22.3803810868031	-1.40970181333402	1.38804150527616e-70
RBFOX2	0.00378516096488345	12.180403930131	11.0275229357798	-0.143453216067146	0.00460700435151473
ASCC2	2.29432493969337e-08	1.80131004366812	1.55963302752294	-0.207839909675459	3.48377095677425e-08
MTMR3	1.65520094886515e-08	2.79475982532751	3.83203952011291	0.455388132983287	2.52325556008582e-08
MIEF1	6.89692312779283e-32	0.691593886462882	0.283697953422724	-1.28556937278296	1.97433898328575e-31
APOL1	1.79344950329578e-194	1.2707423580786	9.89131968948483	2.96049146187182	4.74166634348977e-193
MYH9	4.34403085228874e-48	14.8867358078603	6.6499647141849	-1.16260886045986	1.69792944654552e-47
SAMM50	5.80269630385137e-86	1.88318777292576	0.610444601270289	-1.62524457884988	4.15812954394916e-85
TXN2	6.55749335143286e-118	4.31686681222707	1.3500352858151	-1.67698746676121	7.37988800681586e-117
FOXRED2	4.47741081108034e-51	0.895196506550218	0.316160903316867	-1.50154543226892	1.85137383537528e-50
EIF3D	2.15611039527415e-49	6.55731441048035	2.70077628793225	-1.27973092819291	8.60986013117365e-49
TNRC6B	7.1167452487086e-14	5.40775109170306	4.71489061397318	-0.197804448102058	1.28612553902902e-13
KIAA0930	3.35670828676226e-22	0.783569868995633	0.466478475652788	-0.748251408520564	7.64473265514357e-22
SLC25A17	7.31663562107373e-20	1.66211790393013	1.17995765702188	-0.494287635533887	1.56719326954897e-19
FAM118A	1.1192386135962e-77	1.29448689956332	0.462244177840508	-1.48565331147579	7.15230620535465e-77
ST13	5.13808429075765e-172	10.4495087336245	2.84262526464361	-1.87813928777712	1.06826320570987e-170
RBX1	2.0429346143057e-56	9.36681222707424	4.11009174311927	-1.18838754700929	9.24592329019192e-56
EP300	8.26837447014902e-11	5.86435589519651	3.45589273112209	-0.762914222409273	1.35566443321196e-10
RANGAP1	1.66046018457294e-73	3.44596069868996	1.01693719124912	-1.76067567040932	9.94367535818968e-73
ZC3H7B	2.23701130989413e-09	0.84061135371179	0.702187720536344	-0.259582174972327	3.50738346109618e-09
PHF5A	4.02827376902012e-41	1.12636462882096	0.482709950599859	-1.22244546294221	1.39477798171271e-40
ACO2	1.10625693420327e-47	3.29585152838428	1.95836273817925	-0.751003240209869	4.29553602202471e-47
TRMU	4.19176842650527e-81	1.76582969432314	0.666196189131969	-1.4063272023391	2.82760799341639e-80
PMM1	1.7801247146024e-32	1.2292576419214	0.634438955539873	-0.954234061386857	5.16597791521411e-32
DESI1	5.04760343851019e-109	3.23171397379913	0.882851093860268	-1.87205748526951	5.06303778651016e-108
CERK	0.00471219452539549	0.705786026200873	0.760056457304164	0.106875719912878	0.00570552384298399
BRD1	3.7703267944564e-08	1.72461790393013	1.42766407904023	-0.272620200733872	5.68501607397009e-08
ZBED4	3.54227625075309e-09	1.12254366812227	0.887791107974594	-0.338479404442167	5.51581236865684e-09
MLC1	5.21414397105496e-250	14.0616812227074	0.571630204657728	-4.62054313420631	2.49630665684507e-248
FKBP3	2.53776480526441e-15	1.74153930131004	1.15102328863797	-0.597446006791019	4.81512058273926e-15
RBM23	0.172995128400384	2.11653930131004	2.53140437544107	0.258230709212997	0.188664163047253
AP4S1	0.000161396157662046	0.990720524017467	0.694424841213832	-0.512659582364948	0.000210218495354815
POLE2	1.94989037146553e-05	2.00955240174673	3.06422018348624	0.608645769621471	2.6346573638551e-05
VCPKMT	0.000900895894836845	1.18531659388646	1.47494707127735	0.315390734693278	0.00113293127084622
SOS2	1.13838244945729e-57	4.90884279475982	6.17219477769936	0.330400624895768	5.27059767634251e-57
CDKL1	1.73225877030209e-23	0.8992903930131	1.70853916725476	0.925904359282448	4.07831364395683e-23
NIN	4.40466938554132e-05	2.03056768558952	2.81016231474947	0.468770344904034	5.87178758996681e-05
PYGL	1.02759068587803e-63	3.77347161572052	8.08468595624559	1.099299312136	5.26090792186226e-63
PSMC6	1.25742287157906e-16	4.68231441048035	5.8151023288638	0.31258276661395	2.48095218836617e-16
GNPNAT1	4.56418051873604e-19	1.36599344978166	0.875088214537756	-0.642450203270193	9.5771018371109e-19
DDHD1	8.94309421490664e-28	1.65393013100437	1.14820042342978	-0.52652379750886	2.31402236229705e-27
CDKN3	2.54947804838386e-19	4.03657205240175	2.77487649964714	-0.540707080466924	5.38533915443259e-19
CNIH1	2.16252884047002e-15	3.39082969432314	2.44318983768525	-0.472872359841737	4.11196177330248e-15
ATP6V1D	5.51692273251101e-20	3.79994541484716	5.1743119266055	0.445388332827463	1.1857166862861e-19
PLEK2	0.217443904292358	1.62008733624454	2.18913196894848	0.434287339594213	0.234780039048813
PIGH	3.15210793885964e-16	0.664028384279476	0.451658433309809	-0.556012764872141	6.14938766838763e-16
PSMA3	8.44275389680031e-13	8.05103711790393	5.88285109386027	-0.452659120820938	1.46997191397602e-12
VTI1B	9.53621822684209e-13	0.811408296943231	0.452364149611856	-0.842943456109978	1.65774847566517e-12
TIMM9	8.21777574792797e-19	1.26664847161572	0.908962597035992	-0.478723358876649	1.71177892284567e-18
GSTZ1	1.34389298542984e-41	1.41539301310044	0.709950599858857	-0.995412155868842	4.69540835185487e-41
KIAA0586	0.0162834131946818	0.964519650655022	1.454481298518	0.592622210166565	0.019089634767081
TMED8	0.0148277315607096	0.737991266375546	0.986591390261115	0.418848954272178	0.0174315394787901
AHSA1	5.30288129114896e-26	5.89792576419214	4.227240649259	-0.480491418891796	1.32117073405644e-25
DAAM1	6.00755074218596e-164	2.79612445414847	10.5553987297107	1.91648059654018	1.16430802896151e-162
SPTLC2	1.84917241762068e-84	3.14110262008734	5.57092448835568	0.826645684246693	1.30088324883768e-83
LGMN	3.77280374574549e-60	3.67467248908297	1.4029640084686	-1.38913767458874	1.82799358731224e-59
ALKBH1	0.575625246926912	0.634279475982533	0.857445306986591	0.43492599026754	0.594832903048846
SNW1	0.0831779685119719	2.93777292576419	2.6591390261115	-0.143763680848709	0.0930538419995623
ITPK1	1.32195563275551e-09	0.814410480349345	0.599858856739591	-0.441133044051248	2.0882042160363e-09
DHRS7	5.778349423629e-76	0.415938864628821	1.09880028228652	1.40148578676464	3.60922713999168e-75
PPM1A	3.47255572481547e-07	1.52456331877729	2.10444601270289	0.465044429182418	5.06278618184208e-07
ASB2	1.17440910923528e-60	0.385371179039301	1.59280169371912	2.04724607509958	5.71838454122973e-60
CEP128	2.18901918451957e-18	1.47652838427948	2.94989414255469	0.998454093432993	4.50887044588136e-18
ERH	4.21142473790616e-13	11.1168122270742	8.70501058574453	-0.352825193672714	7.41267665016591e-13
HIF1A	2.50226408292487e-177	18.3234170305677	4.02258292166549	-2.18749450244089	5.62501344732629e-176
SUSD6	3.27595474349616e-124	2.29912663755459	6.47918136908963	1.49472561021782	3.96381573267015e-123
SRSF5	8.01303764882133e-12	7.87363537117904	9.08468595624559	0.206406740855465	1.35545214773893e-11
EIF5	6.31672067647357e-35	13.4702510917031	7.07621736062103	-0.928726474375452	1.92456811253961e-34
DICER1	7.11353587225495e-06	3.29612445414847	2.43048694424841	-0.439525331947976	9.81227024148296e-06
ZFYVE21	7.79503242586084e-33	0.624727074235808	0.274523641496119	-1.18629565739057	2.28535591512246e-32
MTHFD1	0.109754694081663	1.62772925764192	1.83062808750882	0.169477967147183	0.121557749841352
ZC3H14	1.53735036278737e-14	1.82450873362445	1.20818630910374	-0.594665113400643	2.84324747613442e-14
TELO2	0.00231967725014976	0.669759825327511	1.06139731827805	0.664249063193658	0.00285868671275587
PCNX1	0.391380655014622	3.53056768558952	3.95695130557516	0.164489136171578	0.412182932397682
GSKIP	1.95656739924524e-10	0.95796943231441	0.719830628087509	-0.41232213315414	3.17038372760979e-10
VRK1	2.89343452611503e-17	2.25491266375546	1.47918136908963	-0.608272598139745	5.79275533404178e-17
PSMC1	1.36959994702681e-05	0.773471615720524	0.647847565278758	-0.255693954325285	1.86451686609537e-05
RPS6KA5	0.227177280893294	5.22407205240175	5.23076923076923	0.00184832788535075	0.244782138305585
PPP4R3A	0.0248589137257276	3.54939956331878	3.13690896259704	-0.178231329934296	0.0288263156413681
PSMB5	2.73956229435152e-44	9.31359170305677	4.93366266760762	-0.916678560762009	1.00598272143745e-43
YY1	1.05466110861925e-18	6.11981441048035	3.5984474241355	-0.766113322694399	2.19275432841331e-18
ACIN1	2.43815296307603e-43	3.22516375545852	5.72971065631616	0.82908987217192	8.76053581905249e-43
CCNB1IP1	1.7908311432196e-09	2.05840611353712	1.85109386026817	-0.153149597697755	2.81679833697318e-09
TRIP11	0.000870231093665626	1.96643013100437	1.70218772053634	-0.2081887779831	0.0010956129064103
APEX1	1.34184963537653e-37	3.31905021834061	1.97953422724065	-0.745609445462018	4.33750446004742e-37
ARHGAP5	2.8990395220838e-104	5.80294759825327	10.9435426958363	0.915222043616285	2.73157372841449e-103
CINP	3.99780034044386e-66	2.08433406113537	0.688073394495413	-1.59895215456531	2.12791572207399e-65
SRP54	2.05169080774324e-06	4.13728165938865	4.54410726887791	0.135313714477981	2.90238388183707e-06
CHD8	2.51982707179164e-29	1.91566593886463	3.48835568101623	0.864701147879867	6.76921697751245e-29
DCAF11	1.97268374422354e-16	1.24263100436681	0.882851093860268	-0.493155924674454	3.86978071375147e-16
NFKBIA	9.42939746564341e-16	29.443231441048	18.0275229357798	-0.707734840656979	1.8116306584209e-15
PSME2	0.21013578326453	6.17931222707424	7.09527170077629	0.199411659283131	0.227193924850335
BRMS1L	1.86329789953421e-19	0.942685589519651	1.67960479887085	0.833273235845307	3.9462528685257e-19
REC8	6.32561810952396e-36	0.350163755458515	1.08750882145378	1.63492543660403	1.97135818423834e-35
SEC23A	0.027997126666174	1.98990174672489	2.04940014114326	0.0425044969782562	0.0323594611617256
GMPR2	0.00343158807170871	1.13810043668122	1.17784050811574	0.0495163162094984	0.00418932812558567
PNN	9.03215340000634e-28	8.40775109170306	12.4587155963303	0.567363479977547	2.33570168361624e-27
RABGGTA	3.92696583297153e-06	1.03247816593886	0.917431192660551	-0.170439407954634	5.48208607948038e-06
GSS	0.0415055001480633	2.04639737991266	2.00211714890614	-0.0315599298348063	0.0474524609282815
TRPC4AP	6.78718812722077e-66	2.27237991266376	5.50882145377558	1.27753964947766	3.5996482181314e-65
PYGB	7.71791733816039e-13	1.47434497816594	1.02328863796754	-0.526860994427745	1.34615190752435e-12
ABHD12	5.38688905241897e-17	2.69759825327511	4.00917431192661	0.571629637491831	1.07193161845147e-16
GINS1	1.17831826161059e-09	1.25655021834061	2.36979534227241	0.915294141983725	1.86396943080639e-09
NINL	2.16672545294505e-13	3.33870087336245	6.21524347212421	0.896524064860048	3.84505857277786e-13
CD40	2.57909300393339e-32	0.321233624454148	1.26182074805928	1.9738121613238	7.45772991702189e-32
UQCC1	0.0341561155535881	1.62772925764192	2.23076923076923	0.454680522799982	0.0392629092093614
ZMYND8	1.24383894785334e-67	1.88427947598253	5.3606210303458	1.50838718614947	6.80462110014641e-67
IFT52	3.11678143579347e-17	0.492631004366812	1.15384615384615	1.22787154378984	6.23426675176666e-17
MYBL2	0.0109832830971233	2.21288209606987	2.32745236414961	0.0728250551494935	0.0130418204037031
NDRG3	0.0146207396016346	1.38646288209607	1.42625264643613	0.0408205698991325	0.0171927629649068
STK4	3.21449001220982e-53	2.04339519650655	4.48906139731828	1.13544557725197	1.37672814497787e-52
ADNP	2.3141063801179e-28	5.4443231441048	8.83980239943543	0.699261421118582	6.08552262728748e-28
PFDN4	6.13961010315551e-26	2.01528384279476	1.14961185603387	-0.809836203941331	1.52748670459686e-25
CSTF1	5.7871866962528e-07	0.737172489082969	0.596330275229358	-0.305890648160495	8.3767139350729e-07
BMP7	4.53523039337044e-131	0.896834061135371	2.66760762173606	1.57263349933729	5.94209106421331e-130
RAE1	0.0219952132583259	1.9686135371179	1.82639378969654	-0.108182061303293	0.0255826137661185
TPD52L2	8.3984703019162e-23	3.89301310043668	2.67254763585039	-0.54267153656165	1.94116000689123e-22
DNAJC5	4.21219311339771e-24	2.89082969432314	5.05786873676782	0.807045977549196	1.00613253520398e-23
NELFCD	1.5495871677036e-24	2.22816593886463	1.56316160903317	-0.511389738411413	3.73766164061841e-24
CTSZ	0.00324064443213893	1.53711790393013	1.712067748765	0.155511961662138	0.00396113548653802
PRPF6	0.0199588019872535	1.90010917030568	1.89625970359915	-0.00292574753159113	0.0232690679480195
PRELID3B	9.73120434617255e-08	3.58815502183406	2.94071983062809	-0.287072879687782	1.4505095404586e-07
MTG2	0.0748574991024818	1.69022925764192	1.83909668313338	0.121778383029533	0.0839469320778275
PSMA7	4.86125515941625e-07	20.0603165938865	15.5342272406493	-0.368893899360597	7.05029260634513e-07
MRGBP	6.56963063690487e-32	1.25900655021834	0.73394495412844	-0.778542018858276	1.88186347189736e-31
TCFL5	1.5657004244559e-32	0.835152838427948	0.451658433309809	-0.886808097513726	4.55266206809124e-32
DIDO1	2.4113332279645e-30	2.1875	3.69230769230769	0.755239765635098	6.63266409940422e-30
GID8	0.572699262306232	2.46315502183406	2.71136203246295	0.138510332182557	0.592016499328466
PTK6	1.66486090944655e-23	1.11899563318777	2.62597035991531	1.23064622591189	3.92276485101572e-23
GMEB2	0.000868993565013288	0.926310043668122	1.00494001411433	0.11754232660266	0.00109421040735324
C20orf27	2.06015100058524e-58	1.90201965065502	0.751587861679605	-1.33951847923784	9.63397962628483e-58
CDC25B	0.0248531778262588	1.41402838427948	1.40508115737474	-0.00915761735065265	0.0288234380001538
RNF24	5.97707077217745e-26	1.34334061135371	2.83697953422724	1.07853058878706	1.48746602498386e-25
ARFRP1	0.00104280198986445	1.25764192139738	1.30698659139026	0.0555231269968493	0.00130693324242669
NDUFAF5	0.759354516976144	1.03629912663755	1.25052928722654	0.271098350114855	0.772347606437495
CSNK2A1	5.6252409871402e-17	4.6424672489083	6.4438955539873	0.473041377828149	1.11910960069858e-16
SLC52A3	3.45773954244179e-67	0.34825327510917	1.42484121383204	2.03259232674553	1.87539492513208e-66
CDS2	0.00295693061924517	1.87882096069869	2.46718419195483	0.39303783263932	0.00362184130751687
HM13	5.12435226239827e-38	5.22598253275109	8.16796047988709	0.644273583229419	1.67415669450614e-37
SEC23B	0.0992023830867162	2.41484716157205	2.33803810868031	-0.0466334369747671	0.110325904947143
FERMT1	3.34049490883815e-127	1.94050218340611	7.1227946365561	1.87601333889066	4.20266525675845e-126
TM9SF4	7.35153201300389e-15	1.90201965065502	2.98800282286521	0.651649359656551	1.3725235885155e-14
CRNKL1	6.0803187049686e-12	1.34443231441048	2.01834862385321	0.586178264345716	1.03246516046601e-11
POFUT1	5.70472856755429e-07	0.863264192139738	0.767113620324629	-0.170361870311159	8.26005900324151e-07
SAMHD1	4.19566198111379e-165	0.446506550218341	3.10021171489061	2.79561349632994	8.239684737633e-164
KIF3B	2.12374616622725e-13	1.16048034934498	1.92095977417078	0.727105215151815	3.77029861580973e-13
NOP56	4.76434757219497e-12	3.70005458515284	2.75864502470007	-0.423586727923944	8.11184668337771e-12
MANBAL	0.0121220693830262	1.555403930131	1.97671136203246	0.345812935911841	0.0143555513471671
IDH3B	1.63564650305436e-13	1.9063864628821	1.55398729710656	-0.294865901553531	2.91487345624798e-13
MAPRE1	0.0289348077812911	3.72543668122271	3.20395201129146	-0.217557003337374	0.0334127239268442
JAG1	1.36234539537402e-66	3.72516375545852	8.83133380381087	1.24532749899976	7.33959438371514e-66
CDK5RAP1	0.0669747002968471	1.23744541484716	1.39731827805222	0.175295784405112	0.0754029389257881
TTI1	1.02856375442955e-14	0.844159388646288	1.56810162314749	0.893431728478753	1.91225633353957e-14
RPRD1B	2.32817838686922e-07	3.21424672489083	3.67537050105857	0.193409016021531	3.42308698082681e-07
CHMP4B	0.264235733973036	4.02265283842795	3.73394495412844	-0.10744657688591	0.283059493928299
CST3	4.00474401614438e-42	13.5592248908297	28.6047988708539	1.07698249078804	1.41483916039054e-41
AHCY	9.45692684830708e-12	2.23689956331878	2.01693719124912	-0.149334322736505	1.59482104142147e-11
FAM83D	4.60394766249201e-33	2.7046943231441	1.36979534227241	-0.981505194181261	1.35697718624598e-32
DHX35	0.0883212761425341	0.794486899563319	0.924488355681016	0.218631717480973	0.0986707294140293
DNTTIP1	0.019541842841742	1.01310043668122	1.09315455187015	0.109720178840922	0.0227919544442071
MAP1LC3A	6.64671169230407e-19	2.71233624454148	5.16160903316867	0.928284829970184	1.38778702165811e-18
PIGU	1.26077976537692e-09	1.66512008733624	2.68454481298518	0.689051260701858	1.99192407812047e-09
APMAP	0.000167600014594001	1.18477074235808	1.196894848271	0.0146884924892438	0.000218234832293306
ZNF516	0.564286401681981	2.06877729257642	2.4424841213832	0.239570838285919	0.583933246839269
ADNP2	2.36667206819561e-15	4.51610262008734	5.78757939308398	0.357881810104909	4.49434273327798e-15
USP14	0.396166593722245	4.46097161572052	4.62738179251941	0.0528381680483246	0.416925798550134
VAPA	0.272546276482798	12.9134825327511	11.2300635144672	-0.201512034595557	0.291644602006541
METTL4	2.59614417423454e-05	0.707696506550218	1.07904022582922	0.608545945686436	3.49241326719249e-05
LPIN2	2.41025353328857e-139	2.84415938864629	0.528581510232886	-2.42780445130344	3.54611553892639e-138
SMCHD1	0.19985375965374	4.29639737991266	3.43895553987297	-0.321156972139335	0.216712138743043
MYOM1	6.84273600943412e-94	1.6528384279476	0.130557515878617	-3.66218828429049	5.52471402329608e-93
MYL12A	1.13393402440325e-10	15.8698144104804	12.3260409315455	-0.36457576963832	1.85197375145484e-10
CEP192	1.56570324140074e-28	3.4478711790393	6.64925899788285	0.947487700956596	4.13582869343464e-28
RNMT	1.45135875148344e-51	4.08160480349345	5.99576570218772	0.554807505976365	6.04641790305213e-51
SMAD7	3.71208665753238e-21	1.07150655021834	1.88708539167255	0.816519037806107	8.21948788144107e-21
LIPG	2.76018360965065e-10	1.28493449781659	2.25546930134086	0.811732833068458	4.44813432144756e-10
ANKRD12	7.22012207033483e-44	3.01282751091703	6.24629498941426	1.05188262536806	2.62730571803433e-43
MIB1	5.94133601442258e-06	3.78766375545852	4.5984474241355	0.279838582347097	8.22365161324257e-06
RBBP8	2.76542861031143e-14	2.10289301310044	3.26323218066337	0.633926186277457	5.06794976236878e-14
RIOK3	7.67180394830462e-142	8.39028384279476	17.1143260409315	1.02841295750697	1.18378340714519e-140
PSMD10	3.50331767511602e-08	0.771834061135371	0.55045871559633	-0.487656345880863	5.28961552139492e-08
TBL1X	8.91461218449342e-76	8.86408296943231	4.18419195483416	-1.08302234686707	5.55251196329523e-75
PGRMC1	2.5610142993714e-19	3.69295851528384	2.50811573747354	-0.558173133061236	5.40841765606402e-19
POLA1	1.18596507094072e-07	3.32505458515284	5.40225829216655	0.700184594920594	1.76243164988623e-07
MID1	2.93472620618716e-142	1.01855895196507	6.13832039520113	2.59131446779123	4.57620950848586e-141
ALG13	6.9864610575486e-15	3.0625	2.51729004940014	-0.282838386566415	1.3057414135199e-14
PRPS2	0.833521520521334	1.61844978165939	1.29781227946366	-0.318530879842503	0.843810733484679
AMMECR1	2.401089810156e-52	1.0796943231441	2.75793930839802	1.3529677863882	1.01558989725653e-51
WDR13	0.0386477733557545	1.18886462882096	1.22018348623853	0.0375136601043002	0.0442881781099648
XIAP	7.96866437204222e-68	2.52811135371179	5.16443189837685	1.03054964726454	4.37018330298315e-67
STAG2	3.75864700862149e-27	4.93149563318777	5.22935779816514	0.0846085280679726	9.57995296557138e-27
ATP11C	0.0156680737693211	1.71042576419214	2.39520112914608	0.485791316933324	0.0183901576166018
ABCD1	2.03076509574757e-65	0.701146288209607	0.201129146083275	-1.80159332066979	1.07062419363311e-64
PLP2	2.75182159742361e-130	0.626364628820961	2.48623853211009	1.98889006637272	3.55289852600305e-129
PLS3	1.91992242072372e-10	9.03520742358079	8.97247706422018	-0.0100513916158811	3.11214364574487e-10
ELF4	1.29190494589696e-16	3.16621179039301	2.2470007057163	-0.494757184081389	2.54728452934314e-16
RBBP7	1.30200559732278e-20	4.56140829694323	3.21100917431193	-0.506452526225387	2.84386278063819e-20
FMR1	4.21765734554971e-27	1.90338427947598	2.89273112208892	0.603865371036999	1.0743684529633e-26
PQBP1	2.01816345759243e-13	1.81086244541485	1.41637261820748	-0.354476103716013	3.58789115694423e-13
EMD	0.00103298144421025	1.83788209606987	1.68242766407904	-0.127499740186559	0.0012948084703326
TAZ	7.91896912407182e-08	0.748908296943231	1.37755822159492	0.879252316568999	1.18396876319892e-07
PGK1	9.8471740265547e-10	16.8441593886463	12.4107268877911	-0.44066081664824	1.56078060760907e-09
MAGT1	0.000129395059189506	4.79394104803493	4.68595624558927	-0.0328686846965211	0.000169258904038023
SMS	1.16308411540805e-18	7.35207423580786	5.44177840508116	-0.434073124238061	2.41477637369177e-18
UBL4A	2.86567496730586e-27	1.37963973799127	0.844036697247706	-0.708913957413347	7.32927611476408e-27
CD99L2	1.15402671053838e-05	0.676582969432314	1.21030345800988	0.839030050152378	1.57540298631912e-05
EEA1	7.95840272272186e-153	3.30977074235808	10.9618913196895	1.72769354189256	1.37135355866046e-151
RP2	2.62167883401303e-27	0.746451965065502	1.44812985179958	0.956069643106061	6.70716621399578e-27
JADE3	4.37842090583902e-13	1.33187772925764	2.11856033874382	0.669622574349365	7.70355064819551e-13
CDK16	6.63875430151627e-23	2.1457423580786	1.41072688779111	-0.605038146500541	1.53884969506751e-22
USP11	0.187450054995438	0.954421397379913	1.06069160197601	0.152306958397573	0.203811089748907
HTATSF1	0.000962541857365182	1.34961790393013	1.28016937191249	-0.0762163199390255	0.00120873858367835
TIMP1	6.3250302577533e-10	4.48553493449782	3.47000705716302	-0.370341450968132	1.00793078432747e-09
GABRE	8.60288895297964e-73	1.33760917030568	3.97812279463656	1.57243116591038	5.09670819107295e-72
PIN4	9.14743749552201e-05	1.56195414847162	1.32039520112915	-0.24238230312926	0.000120330987520924
MAGED2	2.62533057324706e-07	0.722434497816594	0.665490472829922	-0.118448773641377	3.85486619483574e-07
RBM3	3.88257460940458e-13	4.61162663755459	3.63232180663373	-0.344383691226615	6.84201418931484e-13
KLF8	7.96061071564735e-126	0.117903930131004	1.2364149611856	3.39047930261663	9.8473644006269e-125
CENPI	2.36073711499643e-06	0.733078602620087	1.29710656316161	0.823257207040518	3.32893625657115e-06
PBDC1	0.0822969608336329	1.45633187772926	1.4121383203952	-0.0444577540999183	0.092091494896208
GLA	4.18160926998772e-11	1.08078602620087	0.836979534227241	-0.368816675242043	6.91108664009726e-11
ARMCX3	2.96529773153595e-93	0.774836244541485	0.0769230769230769	-3.33240306376854	2.37036480218537e-92
NDFIP2	1.80983642370001e-27	8.81168122270742	4.91390261115032	-0.842548038931366	4.64764314430588e-27
FNDC3A	3.9257438748204e-32	3.71424672489083	2.52717007762879	-0.555546891422784	1.12963981479156e-31
CDADC1	8.20427572282692e-17	0.775927947598253	0.575864502470007	-0.430193296527106	1.62671300821755e-16
CAB39L	9.22002515658694e-06	0.551582969432314	1.02399435426958	0.892557942865934	1.26470129800047e-05
KLF5	3.30735610554756e-25	12.9754366812227	18.8355681016231	0.53767645471145	8.07644141903357e-25
STK24	8.89526995231793e-39	11.5218340611354	5.75229357798165	-1.00216117207106	2.95741013392192e-38
DNAJC3	1.39657380275802e-64	8.40393013100437	3.54975299929428	-1.24334552593902	7.25055930306435e-64
UGGT2	4.55423890134524e-50	3.66839519650655	2.19971771347918	-0.737830672249617	1.84439387056309e-49
ARHGEF7	3.63879716346111e-14	3.16866812227074	2.37544107268878	-0.415681145244055	6.64511886119073e-14
PARP4	0.297647304689286	0.632914847161572	0.720536344389555	0.187059791410723	0.317468952027096
SUPT20H	0.00082311823001534	0.99617903930131	1.06704304869442	0.0991414207452563	0.00103806893966195
MRPS31	3.31141717526409e-10	1.39656113537118	1.25899788285109	-0.149602872910811	5.31904641300581e-10
KPNA3	3.96519948666521e-09	2.91539301310044	2.77487649964714	-0.0712668173726285	6.164608013585e-09
RGCC	1.58954690229757e-146	5.21615720524018	0.840508115737474	-2.63365369541329	2.56441109538244e-145
VWA8	2.49291719488261e-96	8.9096615720524	3.9181369089626	-1.1852028232548	2.08890894939217e-95
DGKH	5.97157107815983e-10	7.34989082969432	9.3817925194072	0.352140774347583	9.52804990799164e-10
KATNAL1	1.97532808849549e-37	0.848526200873362	2.47565278757939	1.54477787628259	6.35506025419708e-37
INTS6	9.01827904332426e-28	8.12909388646288	4.99576570218772	-0.702388733359571	2.33279490323373e-27
TSC22D1	1.00334172556341e-89	8.54530567685589	3.1030345800988	-1.46145232563446	7.62798082687993e-89
CLN5	1.86438903682107e-17	0.79339519650655	0.444601270289344	-0.835527592570033	3.74867053328586e-17
MSLN	3.14140021169672e-69	1.61189956331878	5	1.63316624185035	1.75541840220807e-68
MGRN1	0.000561353892310127	1.99072052401747	1.88708539167255	-0.077130989063834	0.000714355089682586
TRADD	1.08248907838731e-36	1.19405021834061	2.35991531404375	0.982871575652755	3.43027039974111e-36
ELMO3	4.67091558103166e-23	0.397652838427948	0.83909668313338	1.07732758286007	1.08726147966353e-22
PHKB	1.0500787502834e-102	2.35453056768559	7.16160903316867	1.60484430860313	9.73879318456552e-102
NUTF2	0.000839704940694412	2.01992358078603	2.57939308398024	0.352730934997446	0.00105853496437951
NUP93	1.7756728012535e-78	1.53029475982533	4.08821453775582	1.41766134038442	1.15048529632057e-77
CENPT	2.00124405623311e-54	0.61353711790393	1.46577275935074	1.25643892580265	8.76174918737353e-54
NFAT5	2.38353001468337e-89	21.6978711790393	15.2935779816514	-0.504627534633309	1.80127349317838e-88
LONP2	6.77244993579252e-54	1.4063864628821	3.32745236414961	1.24242492358836	2.94037201378992e-53
N4BP1	2.05783381715413e-212	6.382096069869	8.90119971771348	0.479969472184385	6.65191026223873e-211
CTCF	1.23784402779879e-43	1.69623362445415	3.51940719830628	1.05299755690419	4.47858846168868e-43
POLR2C	6.7197110379793e-13	0.782205240174673	1.32462949894143	0.759969785747654	1.1736635902856e-12
USB1	7.93157640691065e-06	0.668668122270742	0.97741707833451	0.547683972225543	1.09134646941133e-05
CYB5B	2.46763952274478e-41	2.28193231441048	3.72900494001411	0.708534708600788	8.57766218718623e-41
NME3	1.66724894655833e-07	2.65201965065502	2.36203246294989	-0.167062672650888	2.46195797260206e-07
NDRG4	4.45490712066861e-209	0.480076419213974	2.70501058574453	2.49429826050748	1.40918258456292e-207
PSMD7	8.48280569877372e-32	0.832423580786026	1.62597035991531	0.965911219283627	2.4236196798077e-31
VAC14	2.06194685888871e-32	0.557860262008734	1.3196894848271	1.2422228190163	5.976002398291e-32
TANGO6	0.524087029074624	2.21997816593886	1.77699364855328	-0.321106962564191	0.543922992326452
COG4	3.13347652723121e-32	0.876091703056769	1.75229357798165	1.0000907093461	9.03718710572674e-32
SLC7A6	3.40317525589437e-78	0.431495633187773	1.24417784050812	1.52777485214074	2.19373531597208e-77
FA2H	8.75242299506508e-72	0.636735807860262	2.02681721947777	1.67044918701778	5.08662798341807e-71
WDR59	4.06571868210976e-29	2.13509825327511	3.27946365561044	0.619157425060207	1.0892338284164e-28
CMC2	1.33707015366723e-18	1.07505458515284	2.20183486238532	1.03429635731449	2.77015914643992e-18
AXIN1	0.00788024752806062	2.11544759825327	2.09386026817219	-0.0147977805796788	0.00942543583471072
HCFC1R1	3.47429819207639e-20	1.31550218340611	2.34509527170078	0.834032891753633	7.51266090996596e-20
NPRL3	0.303920429984075	1.62527292576419	2.32251235003529	0.515004263551798	0.323886806445548
USP10	3.15227578783172e-23	2.7186135371179	3.41496118560339	0.328998100471638	7.38030839355685e-23
TSC2	2.09098953563637e-13	0.925218340611354	1.67254763585039	0.854181530940841	3.7143791249762e-13
NME4	1.21244486597946e-229	3.43613537117904	0.161609033168666	-4.41020712933051	4.70992288507898e-228
ABCC1	6.24925701514796e-05	4.45715065502183	5.803105151729	0.380703344684053	8.28215911763661e-05
LMF1	2.25167908001415e-80	0.351528384279476	1.04446012702893	1.57104432758062	1.5040061547274e-79
HAGHL	2.72030972918348e-155	1.85316593886463	0.151023288637968	-3.61714912755202	4.78051255384486e-154
ANTKMT	2.63070747074886e-51	3.39901746724891	2.02399435426958	-0.747912509996442	1.09032176267771e-50
SLC7A5	8.03387236332456e-58	4.20742358078603	2.04869442484121	-1.03823225449013	3.7293504990548e-57
METRN	1.0544828002365e-104	2.19077510917031	0.636556104446013	-1.78308181383236	9.99952265706068e-104
FBXO31	1.01198266920036e-06	0.943231441048035	1.40014114326041	0.569888553402332	1.44940661402128e-06
UBE2I	0.0524216863698981	6.49399563318777	6.08539167254764	-0.093756292752007	0.0595026113261806
EEF2K	0.0999719359116232	1.31195414847162	2.21242060691602	0.753908384730431	0.111167788621374
CAPN15	2.35814493991668e-10	1.11763100436681	0.974594213126323	-0.197570387091395	3.80924489017728e-10
PIEZO1	1.23843828200972e-68	1.47243449781659	3.35285815102329	1.18718799221439	6.88133492080307e-68
GSPT1	1.02216428316628e-23	5.06741266375546	3.25899788285109	-0.636820904375756	2.42131828189456e-23
ELOB	6.00969744495059e-16	9.33024017467249	5.60338743824982	-0.735614969622739	1.16218101026042e-15
GGA2	3.22938307160337e-07	1.71069868995633	2.26111503175723	0.402448713115055	4.71601745510157e-07
USP31	9.56684836822374e-21	2.26992358078603	3.47494707127735	0.614347274982777	2.09632795639183e-20
HMOX2	0.00107624832989848	2.89492358078603	2.44812985179958	-0.241845182572856	0.00134789754778151
DNAJA3	1.09457545318297e-05	1.38346069868996	1.43401552575865	0.0517789833616149	1.49585785971942e-05
BFAR	0.749963520451773	1.52101528384279	1.64925899788285	0.116783325883645	0.763409596671802
RBL2	4.609307266105e-99	0.78957423580786	2.75582215949188	1.80333597027867	4.04604900454826e-98
PYCARD	3.25240789164626e-66	2.84279475982533	6.29004940014114	1.14576140256986	1.73847777286125e-65
STX4	0.00013200264774389	1.00900655021834	1.41848976711362	0.491420203057973	0.000172644337133437
CDIPT	0.466273403738998	0.987445414847162	1.13620324629499	0.202448025559664	0.487175125270297
BCKDK	5.62729622210858e-12	1.0938864628821	0.79181369089626	-0.46623008740749	9.56456776803218e-12
KAT8	0.00441037099643188	1.21997816593886	1.22794636556104	0.009392219844336	0.00534519101195911
NOMO1	0.148434106145264	1.10125545851528	1.32392378263938	0.265670899529159	0.162788617896063
VPS35L	9.38270733830111e-115	1.57205240174672	0.411432604093155	-1.93392127795025	1.01221241041818e-113
KNOP1	1.8669639202435e-29	1.12800218340611	0.595624558927311	-0.921294714488429	5.02910566958536e-29
AAGAB	5.25239212437243e-66	1.87363537117904	4.60409315455187	1.29707680685635	2.78899502671263e-65
LACTB	4.31624557523571e-11	1.0346615720524	1.92519407198306	0.895844933032454	7.13227370519826e-11
CSK	4.99112888928394e-31	0.940775109170306	2.10868031051517	1.16441859460089	1.39938045496638e-30
HERC1	2.68010215699612e-125	3.53629912663755	9.96541990119972	1.49469028166116	3.28321781528557e-124
TRIP4	1.06554151979776e-63	1.09798034934498	3.08892025405787	1.49225039119234	5.44890371873485e-63
MTFMT	0.000584792904741189	1.00081877729258	1.13620324629499	0.183040167469239	0.000743328179864051
RAB11A	7.52455587410828e-80	4.49727074235808	9.65490472829922	1.10221228416559	4.99587641506574e-79
CTSH	7.97944557399168e-74	1.15038209606987	3.81086803105152	1.72800652128767	4.80121939190518e-73
TTC23	2.33062085992938e-83	0.84306768558952	3.15949188426253	1.90597219245483	1.62282303116309e-82
CD276	4.75965371496112e-48	1.11326419213974	0.559633027522936	-0.992242990909619	1.85792212223053e-47
FAH	7.79522935430318e-77	1.04366812227074	0.255469301340861	-2.03044117571862	4.90706086645794e-76
CEMIP	0.188798208663456	5.56331877729258	4.56527875793931	-0.285242819663269	0.205226526034883
EHD4	1.46193809661701e-07	3.13291484716157	3.22441778405081	0.0415331265978159	2.16311154723302e-07
TMEM87A	2.80672622163825e-43	7.71970524017467	8.8546224417784	0.19788502980706	1.00807681042376e-42
ZNF106	3.95094612931676e-08	3.49344978165939	2.75017642907551	-0.345128228426762	5.95533183583365e-08
CEP152	1.80287028867002e-15	1.29475982532751	2.60832745236415	1.01044049204898	3.43841992824082e-15
OCA2	5.81017039016772e-173	0.251364628820961	3.15737473535639	3.65087194014671	1.22817849989774e-171
DTWD1	0.699476190889648	1.61080786026201	1.94424841213832	0.271428143205438	0.715801342889614
TGM5	1.16347248127633e-244	0.149836244541485	2.80169371912491	4.22484069820405	5.31179163230127e-243
GABPB1	0.016068854228342	2.66703056768559	1.93013408609739	-0.466533285408412	0.018850575086149
TJP1	7.34413242701665e-99	19.234443231441	29.3846153846154	0.611368945646454	6.42756728321012e-98
DMXL2	0.00127306308514557	0.786844978165939	1.24417784050812	0.6610413830042	0.00158854885110374
DNAJC17	0.00334447636283574	1.16075327510917	1.68454481298518	0.537297456634938	0.00408467004214508
EIF3J	3.67732067866847e-10	5.28629912663755	3.64925899788285	-0.534654516005244	5.89929890435911e-10
SPG11	1.89483023483654e-50	2.02347161572052	4.57374735356387	1.17654406407825	7.7481585364484e-50
RHOV	5.09347165207447e-06	10.2666484716157	8.85038814396612	-0.21415266063889	7.06876816396484e-06
BLOC1S6	0.000298704392925106	1.2221615720524	1.03669724770642	-0.237440387117392	0.000385098225347549
SGK3	4.06216248802387e-10	1.79639737991266	3.0712773465067	0.773732275304916	6.51078052052613e-10
CSPP1	7.83508967532187e-08	3.67603711790393	2.73676781933663	-0.425678288779189	1.17182352675322e-07
ZDHHC2	2.59834989750664e-177	0.553493449781659	3.68877911079746	2.73650525213548	5.82622406132058e-176
TRIM35	0.00192697407557043	0.999454148471616	1.00776287932251	0.0119439334106879	0.00238769017729817
ZFAND1	0.0741292095383001	2.00191048034934	1.85956245589273	-0.10641425885725	0.0831723345427824
CA2	2.09417729350389e-132	2.70223799126638	6.31616090331687	1.22489318295121	2.79760607670648e-131
INTS9	0.0332482263035581	1.15747816593886	1.6908962597036	0.546803170371277	0.0382391300312445
RIPK2	3.61546049259312e-28	1.69213973799127	4.6485532815808	1.45793307980347	9.45721606110374e-28
NBN	0.108019241979008	1.36954148471616	1.60832745236415	0.23186819903505	0.119695536870771
CPQ	4.97142921626952e-31	0.715065502183406	2.36556104446013	1.72603508245346	1.39429856138376e-30
DECR1	1.65825637909665e-41	5.26582969432314	3.23853211009174	-0.701320814490833	5.78463046461561e-41
CALB1	0	15.4612445414847	0.336626676076217	-5.5213631344108	0
IMPAD1	7.94150809300887e-18	1.83487991266376	1.38814396612562	-0.402528446774094	1.61030075961034e-17
LAPTM4B	4.02699251426988e-25	4.9306768558952	3.01411432604093	-0.710051565624767	9.82022926731507e-25
NIPAL2	1.56153257733555e-31	1.43777292576419	3.6393789696542	1.33985644512163	4.43285065303236e-31
IKBKB	6.43493114638376e-13	1.97270742358079	3.2258292166549	0.709493057918361	1.12481123275155e-12
PLAT	1.16659609788509e-75	3.8818231441048	2.03528581510233	-0.931502984027804	7.24582162620494e-75
STK3	1.06883950617485e-147	9.09879912663756	21.0980945659845	1.21336465667538	1.74985425253062e-146
GDAP1	2.01284572749735e-38	0.633460698689956	0.273112208892025	-1.21376130602115	6.62742550499778e-38
RAB2A	5.24823674420739e-29	8.43586244541485	11.6845448129852	0.469994057156235	1.40179833665395e-28
EIF3E	8.50664980423718e-44	11.6926855895196	5.77487649964714	-1.01774432900695	3.09037724840561e-43
EMC2	0.90563009320274	2.37036026200873	2.28228652081863	-0.0546264249451681	0.911806949584707
ESRP1	8.27093657466437e-56	2.8681768558952	6.19971771347918	1.11206854255144	3.69791444935903e-55
NDRG1	4.31977297491269e-249	21.0660480349345	49.8136908962597	1.24162261833745	2.04600156357228e-247
ZC2HC1A	7.73455696817255e-45	0.46042576419214	1.3394495412844	1.54059976391247	2.86631678105039e-44
IL7	1.04765875860244e-14	0.626637554585153	1.31122088920254	1.06520760488589	1.94734808498254e-14
ARMC1	0.946012977598917	1.42521834061135	1.54904728299224	0.120198227288804	0.949550877447145
TRPS1	1.39426731136184e-30	7.04284934497817	14.7099505998589	1.06256127443906	3.86027682923783e-30
SPAG1	8.22795764975574e-56	1.58406113537118	3.24629498941426	1.03516608694392	3.6805566113074e-55
CHRAC1	7.29004388870249e-08	1.45032751091703	1.08962597035992	-0.412545730043501	1.09104289831426e-07
NCALD	5.12877984563883e-203	0.376910480349345	5.14114326040932	3.76979539787275	1.509156248931e-201
SNX16	3.56338438781058e-06	0.818231441048035	1.16725476358504	0.512538596402341	4.98592346332359e-06
UBR5	1.25483446328804e-12	8.47516375545852	8.90049400141143	0.0706441677752699	2.17326336357884e-12
GSDMD	0.716646599374587	1.87609170305677	2.21736062103035	0.241113074100824	0.731934839790212
TSTA3	5.10134449823301e-28	2.9688864628821	2.01834862385321	-0.556746533620637	1.33007383635119e-27
EEF1D	0.686805474650332	0.92085152838428	1.36485532815808	0.567707566368201	0.703485149644731
SQLE	2.97205616357762e-56	4.44022925764192	4.70430486944248	0.0833473915528086	1.34098326239465e-55
SH2D4A	7.39723817968017e-29	1.30076419213974	2.7014820042343	1.05439162347468	1.96985383516017e-28
INTS10	0.0158691464091391	1.9896288209607	2.20465772759351	0.148055384106605	0.0186236954744594
ERI1	0.0895793417267004	2.77101528384279	2.53563867325335	-0.128065491101982	0.100025747563463
SLC39A14	4.94996944398858e-36	1.30103711790393	0.5257586450247	-1.30718954954123	1.54754251201577e-35
MTMR9	5.72573893694774e-20	0.628275109170306	1.43613267466478	1.1927207062003	1.22940290338294e-19
LEPROTL1	2.11092167769422e-35	2.42412663755459	1.30769230769231	-0.890441944760922	6.50763428448928e-35
DCTN6	6.04287380442382e-22	2.20196506550218	1.51305575158786	-0.541326432976264	1.36814246640546e-21
R3HCC1	5.61505122583116e-06	0.801855895196507	0.627381792519407	-0.353999326547585	7.78043002302669e-06
GSR	0.0347590599983713	0.694050218340611	0.872971065631616	0.330893783465189	0.0399404507531882
TNFRSF10A	0.000216346323186718	1.57532751091703	1.73959068454481	0.143096091953001	0.000280471221379503
PPP2CB	1.04439059962596e-05	5.47871179039301	6.39378969654199	0.222834579867792	1.42837670489301e-05
ERICH1	2.17640430015738e-55	1.35889737991266	3.45730416372618	1.34721102139573	9.68177442817374e-55
TUSC3	7.55494063973128e-304	1.02210698689956	6.07198306280875	2.57062155125587	6.13890910514678e-302
KLHDC4	3.56140745980161e-42	3.12363537117904	1.51023288637968	-1.04845501597561	1.2592170008568e-41
MCM4	0.0277628048579655	3.73799126637555	3.92025405786874	0.0686839550542327	0.03209700595575
KCTD9	2.22506100633266e-15	3.39956331877729	4.14184897671136	0.284925508877203	4.22995607063498e-15
ASAH1	0.22030876523459	2.98471615720524	2.70853916725476	-0.140078786231754	0.237757369767609
BNIP3L	1.01814675393567e-116	2.84143013100437	7.86167960479887	1.4682203284557	1.12721572495103e-115
NUCB1	0.00905790538878444	3.85207423580786	4.02540578687368	0.0634987169696643	0.0107975596269803
GYS1	1.20645170022313e-19	1.99672489082969	1.43613267466478	-0.475446535416182	2.56617260059468e-19
ECH1	7.06798117045573e-122	6.8681768558952	2.33098094565984	-1.55898997791981	8.34681456356352e-121
HNRNPL	0.288936391741315	2.2014192139738	2.79604798870854	0.344955219662536	0.308400773879589
NFKBIB	0.0772108453953648	2.54885371179039	2.73817925194072	0.10336832006308	0.0865421991479051
SNRNP70	0.0142047415617631	5.06686681222707	4.71277346506704	-0.104517571500062	0.0167235671956049
CLPTM1	0.0387723730849608	3.64874454148472	3.43613267466478	-0.0866144051088571	0.0444079798801885
RELB	0.393261172942428	5.74754366812227	3.75229357798165	-0.615172813986831	0.414064932091189
CLASRP	1.08040024609253e-07	2.16730349344978	2.70712773465067	0.320861769980502	1.60825293775488e-07
LIN7B	6.90667843624732e-25	0.396834061135371	0.920254057868737	1.21349634549041	1.67871709412301e-24
FCGRT	5.6681001283333e-23	1.05403930131004	0.611856033874382	-0.78466452054989	1.3162654126022e-22
PIH1D1	0.226772467366208	3.22270742358079	3.33380381086803	0.0488959885156865	0.244375683594416
PPP1R13L	2.69247075370752e-90	5.4792576419214	10.5864502470007	0.950166571153568	2.06648296928835e-89
DOT1L	2.70609549162476e-18	1.04093886462882	1.69160197600565	0.700504810515302	5.55583861133994e-18
PLEKHJ1	0.000325433869181804	1.93094978165939	2.67184191954834	0.468524008276024	0.000418766203594833
SF3A2	5.39545815882704e-28	0.645742358078603	1.24276640790402	0.944524580670345	1.40345294897889e-27
OAZ1	9.59517802696955e-05	19.8389737991266	19.6951305575159	-0.0104984215766917	0.000126089750422655
TRMT1	9.43775399199543e-14	0.835971615720524	0.619618913196895	-0.432072776884674	1.69795220611626e-13
STX10	0.000190884867813824	1.66430131004367	1.54975299929428	-0.102878350825624	0.000248007521523697
DMPK	3.06927676489588e-07	0.509279475982533	0.803810868031052	0.658398506035279	4.48664537162614e-07
TBC1D17	0.0248326663692826	0.77046943231441	0.798870853916726	0.052224574561115	0.0288034214291168
CCDC130	1.64667224525919e-10	1.2325327510917	1.92660550458716	0.644435210213139	2.6765601167665e-10
TLE5	3.76449864372837e-81	0.558406113537118	1.93154551870148	1.79036903479855	2.54714778361361e-80
SGTA	1.75562908942679e-10	1.39656113537118	2.10021171489061	0.588656038276915	2.85000125459184e-10
MED25	7.65680540584781e-09	1.39874454148472	1.13267466478476	-0.30439896209158	1.17982472998598e-08
C19orf53	2.85470393411192e-08	8.28902838427948	6.75441072688779	-0.295373092715872	4.3250278385955e-08
TIMM44	0.106776587771812	1.49617903930131	1.7226534932957	0.203349712134304	0.118377799210782
ASF1B	2.93583866693652e-07	1.49890829694323	2.31192660550459	0.625183476672833	4.29726046489122e-07
VRK3	0.00101260907520975	1.20387554585153	1.70501058574453	0.502094439411787	0.00127053103543459
FAM32A	0.0494681079217909	1.95414847161572	2.04940014114326	0.0686616110230575	0.0562582218622627
AKAP8	0.333832010040863	1.72352620087336	1.84827099505999	0.100813070854607	0.354529574558761
EPHX3	3.21364467762526e-54	1.74399563318777	3.51376146788991	1.01061982941062	1.40075053689601e-53
ILVBL	4.71422229138712e-11	1.24344978165939	0.896259703599153	-0.472359504869658	7.7797404201259e-11
POP4	3.08957765164534e-15	1.46997816593886	1.1333803810868	-0.375162591805432	5.84459403259777e-15
CCNE1	1.8548466461858e-25	1.20960698689956	0.675370501058574	-0.840787306384237	4.56217071515347e-25
URI1	0.112820698050504	4.53411572052402	5.50317572335921	0.279443184206465	0.124875396480044
PDCD5	0.597136980113209	5.7464519650655	6.7318278052223	0.228326807193632	0.615912685788132
ANKRD27	3.83638160945922e-23	0.955513100436681	2.00705716302047	1.07073414836984	8.9559388284081e-23
RPS16	6.96154113033871e-27	60.8245087336245	33.0225829216655	-0.88119979518219	1.76469289614797e-26
TIMM50	4.68092218400176e-39	2.2953056768559	1.19124911785462	-0.946211151256396	1.56863139552416e-38
FBL	1.04783181853829e-39	3.92576419213974	1.86873676781934	-1.0709101535283	3.5476477128416e-39
GPI	0.11704341430994	9.56522925764192	11.3140437544107	0.242243203044078	0.129403759898033
AKT2	0.100321601824235	1.16975982532751	1.28722653493296	0.13805362466712	0.111528608931499
PLD3	2.6472730355325e-11	2.01910480349345	3.08680310515173	0.612397665103023	4.39821745933434e-11
PIAS4	0.00335829464506794	0.695414847161572	0.980945659844742	0.496299350533495	0.00410041572530559
YJU2	0.163907813465442	0.876637554585153	1.0924488355681	0.317513323806021	0.179115546435956
TBCB	4.7865746090556e-39	2.09688864628821	4.17501764290755	0.993532043959369	1.60343007989431e-38
POLR2I	2.9709962404822e-25	1.43231441048035	0.702187720536344	-1.02841954400815	7.26507832742983e-25
ZFR2	0.795688072638771	1.18777292576419	1.56810162314749	0.400760005317678	0.807633424176208
SLC1A5	0.0301054876261419	1.95169213973799	2.57092448835568	0.397561736947261	0.0347219945967524
PRKD2	2.14288495879644e-06	2.69841703056769	2.25617501764291	-0.258234342941934	3.02703860925998e-06
CCDC9	0.000326748358993966	0.971615720524017	0.901905434015526	-0.10740965972784	0.000420335543298411
HNRNPUL1	1.34376118717132e-06	2.3921943231441	2.89484827099506	0.275153146011877	1.91746299899732e-06
FZR1	3.85641287893059e-14	1.16484716157205	1.76781933662668	0.601830172437071	7.03527268150118e-14
BBC3	1.07400106388678e-13	1.51255458515284	0.565984474241355	-1.41815282384757	1.93028153872671e-13
TGFB1	3.15526582796216e-136	3.17494541484716	4.76993648553282	0.587238267431322	4.50019153595183e-135
DENND3	1.14808417536795e-40	1.0171943231441	0.428369795342272	-1.24766665229424	3.94131067489687e-40
DMAC2	0.00888340115407306	0.906659388646288	1.22088920254058	0.429299709740636	0.0105952442797771
PLIN3	2.06625609478249e-18	3.17112445414847	1.92307692307692	-0.721578027018926	4.25996979317703e-18
MYH14	2.00837146338776e-294	1.13919213973799	12.9527170077629	3.50717175229845	1.4700947149773e-292
MRPL4	0.0200187388151716	0.963427947598253	1.030345800988	0.0968799307877626	0.023335873872858
RPS19	6.84239992938757e-24	95.2497270742358	43.4382498235709	-1.13274898226474	1.62692983019022e-23
NOP53	3.47609131272007e-21	4.19050218340611	2.46083274523642	-0.767976538804973	7.70849793609456e-21
ETFB	3.81944141490349e-169	4.61544759825327	0.953422724064926	-2.27528264835776	7.74114247409616e-168
CEACAM5	0	0.00354803493449782	10.1256175017643	11.4787020569954	0
BABAM1	2.78039229992683e-11	1.82914847161572	1.39378969654199	-0.392159288073718	4.61419048162862e-11
TYK2	1.93583195868262e-05	0.915665938864629	1.23218066337332	0.42832053772082	2.61725899222286e-05
CDC37	5.10175915671843e-35	6.84443231441048	4.20395201129146	-0.703184686728019	1.55707377157323e-34
NAPA	0.662808027070702	2.87418122270742	2.35215243472124	-0.289169470194769	0.680399941558323
PTPRS	1.66446552276297e-77	0.810589519650655	2.64784756527876	1.70777664200617	1.06135141361495e-76
KDELR1	0.0859646488845233	5.12800218340611	5.68101623147495	0.14775214874234	0.0960864330098716
CYTH2	2.23170704534405e-05	1.06741266375546	1.53846153846154	0.527370344110269	3.00947461945984e-05
GRWD1	5.97170528763481e-34	1.23062227074236	0.693013408609739	-0.828432835143902	1.79259351160019e-33
GRIN2D	1.56672903364641e-15	1.5139192139738	1.33380381086803	-0.182741745837992	2.99320945880204e-15
LIG1	0.614532606328707	1.37718340611354	1.66549047282992	0.274226398451829	0.633191634975961
RASIP1	3.1187546417901e-113	3.53193231441048	0.931545518701482	-1.92275952426334	3.27284477041883e-112
BCAT2	8.27358748125517e-21	1.16866812227074	0.716302046577276	-0.706225323134046	1.81518861336332e-20
PPP2R1A	0.195611550599188	3.14819868995633	3.18842625264644	0.0183179170016647	0.212268010739648
TNPO2	0.777691932888884	1.93695414847162	2.24488355681016	0.212850810715722	0.79009147162157
GCDH	1.00863914350022e-42	1.04694323144105	0.508115737473536	-1.04295416350953	3.59353052855247e-42
DNASE2	0.131741083682546	0.89546943231441	1.30698659139026	0.545528249920742	0.145128206240835
PRPF31	0.000158109453244166	1.92903930131004	1.80804516584333	-0.0934518190310449	0.000205998150541862
RPL18A	3.53951679430972e-87	95.063864628821	32.7544107268878	-1.53720785884032	2.59301077313492e-86
ARRDC2	2.87674885842072e-33	0.502183406113537	1.13973182780522	1.18240814381584	8.50730038031129e-33
ISYNA1	1.18511299174911e-124	1.30076419213974	0.0966831333803811	-3.74995140805082	1.44183320987938e-123
ELL	0.388867989922785	4.40201965065502	3.65208186309104	-0.269446481091356	0.409877875371428
CRTC1	9.19460796202624e-10	1.10998908296943	1.00564573041637	-0.142423326343741	1.45891513292129e-09
COPE	5.63432128797039e-20	9.07259825327511	6.46788990825688	-0.488220653195953	1.21036099072408e-19
DDX49	7.92586080815841e-12	1.55676855895197	1.30769230769231	-0.251531355237697	1.3409617799018e-11
ARMC6	1.68603032286805e-13	0.622270742358079	0.435426958362738	-0.51511168472376	3.00345345326676e-13
TMEM147	2.94948288205722e-12	4.1042576419214	3.07833450952717	-0.41497128624356	5.05291487164039e-12
USF2	0.156735368232469	1.39355895196507	1.50247000705716	0.108562157224101	0.171552787498144
LSR	3.46607850338186e-37	5.80977074235808	9.21947776993649	0.666203797652219	1.11027332023339e-36
FKBP8	3.76671538844768e-17	4.64219432314411	3.70359915314044	-0.325878953737288	7.51899891716951e-17
SUGP1	3.40274755048864e-05	0.641375545851528	1.00070571630205	0.641776520966079	4.55534084865143e-05
PBX4	4.73060345768648e-47	1.26091703056769	2.05645730416373	0.705687770940018	1.81774207482556e-46
GSK3A	0.00680502046480266	1.38618995633188	1.34368383909668	-0.0449312501299289	0.00817359184387811
ATP13A1	0.325189957009268	0.60835152838428	0.702187720536344	0.206951559350184	0.345804712358157
SIPA1L3	2.5731010104512e-25	4.73580786026201	8.15596330275229	0.784244734477514	6.29904799601058e-25
ETHE1	2.36860448431248e-16	1.87172489082969	2.17360621030346	0.215722191825555	4.63208874311231e-16
SMG9	1.95999107136127e-14	1.41075327510917	1.34650670430487	-0.0672442857616673	3.61583855843507e-14
AVL9	9.26004866042304e-75	1.71479257641921	4.71700776287932	1.45983789849401	5.65629317140461e-74
GTPBP10	1.6819382426353e-32	0.761735807860262	1.80804516584333	1.2470680964545	4.88584028042665e-32
CDK6	1.12319412479125e-64	4.38564410480349	2.52011291460833	-0.799300366332587	5.85528567585409e-64
PMPCB	3.6162187558673e-05	1.52838427947598	1.25546930134086	-0.283780571386244	4.83454332388176e-05
DNAJC2	0.510683757263986	2.33897379912664	2.5059985885674	0.0995099012000349	0.531007987565993
BET1	1.36968521292333e-06	0.872543668122271	0.642201834862385	-0.442200548515536	1.95288183046715e-06
NAMPT	6.3864292245237e-08	13.4159388646288	13.2632321806634	-0.0165156242125797	9.56937973974055e-08
TWISTNB	9.51336372443082e-29	3.12008733624454	1.92307692307692	-0.69816994136524	2.52653260891406e-28
PON2	9.20986943523982e-57	5.59334061135371	3.40225829216655	-0.71721751569284	4.19608094588061e-56
ITGB8	3.11896218057401e-53	12.1670305676856	19.1870148200423	0.657153156508607	1.33710784285305e-52
HBP1	2.90684598577272e-27	2.45087336244541	3.45165843330981	0.493993764888206	7.43028424126666e-27
DNAH11	3.02718943152968e-07	1.07669213973799	1.04022582921665	-0.0497090306268257	4.42804571346959e-07
CBLL1	4.45833928288312e-12	0.71561135371179	1.1439661256175	0.676796150474712	7.59959796545339e-12
MTPN	2.32958167867857e-128	3.15311135371179	6.65631616090332	1.07794783964055	2.94338158745451e-127
STEAP1B	6.40432698532795e-131	35.9481441048035	10.6788990825688	-1.7511543673118	8.36624249396012e-130
MPP6	2.75473544192791e-237	3.71915938864629	0.362738179251941	-3.35797607127397	1.16184246710264e-235
GSDME	2.07799948244739e-85	0.683133187772926	0.0980945659844742	-2.7999217577859	1.47948885981001e-84
ZC3HAV1	9.67406224940411e-22	7.02974890829694	10.9364855328158	0.637604134412897	2.1763568540252e-21
OGDH	2.27583735245995e-38	5.80622270742358	8.97177134791814	0.627792942748931	7.48499496128399e-38
H2AZ2	2.63756919590492e-10	10.568231441048	8.47282992237121	-0.318818151803577	4.25363262347594e-10
CAV2	8.34980311838629e-93	1.79585152838428	4.98376852505293	1.47256898231592	6.61486638815272e-92
CAV1	1.03667310852248e-98	1.40747816593886	4.97106563161609	1.82044260881092	9.04612189377695e-98
MET	1.37155639087237e-96	2.00272925764192	6.80875088214538	1.76542274783047	1.15583967211766e-95
LMBR1	3.64137103060975e-66	3.36135371179039	7.20677487649965	1.10031141554123	1.94169917026554e-65
DNAJB6	4.28568828361333e-06	42.173307860262	24.0197600564573	-0.812108444308594	5.97017004214584e-06
BRAT1	1.56058739639322e-18	0.948144104803493	0.68666196189132	-0.465506298750356	3.22795949786426e-18
IQCE	0.00349083756158172	0.857532751091703	0.899788285109386	0.0693938116309494	0.00425931234094631
SSBP1	4.61956946017381e-09	6.51555676855895	7.01340860973889	0.10622731812827	7.17061456515237e-09
HOXA13	1.41186690738842e-100	0.671124454148472	0.00564573041637262	-6.89327627441716	1.26312173724639e-99
HIBADH	5.10432657477583e-38	3.61026200873362	2.59068454481299	-0.478770185912642	1.66846868591144e-37
TAX1BP1	1.09326986601788e-11	6.63919213973799	7.91390261115032	0.253381607159819	1.83879437966585e-11
GRB10	0.00382263447233101	1.88919213973799	3.5878616796048	0.925354834018437	0.00465069691228513
ABHD11	0.000728495524419941	0.912663755458515	1.02681721947777	0.170024050893689	0.000920834145823807
COBL	1.0338324266331e-09	5.75573144104804	4.17148906139732	-0.464436816036668	1.63745597329924e-09
PLEKHA8	1.46581495358703e-10	0.611626637554585	1.13973182780522	0.897971261249819	2.38477645920653e-10
NOD1	7.15477080731429e-42	1.11299126637555	3.04516584333098	1.45207852922865	2.51767203179907e-41
GARS1	8.67190954501571e-15	1.95715065502183	3.54622441778405	0.857529023876102	1.61495169975198e-14
CASP2	9.58819106328344e-53	1.15993449781659	2.36414961185603	1.027277999499	4.09068440498562e-52
CHCHD2	1.39320512784835e-14	29.9677947598253	21.0846859562456	-0.50721739045497	2.58259058546522e-14
HSPB1	9.18549406937111e-86	75.6350982532751	175.684544812985	1.21585950776637	6.56096136874354e-85
PDAP1	0.000148128579311799	5.3089519650655	4.96683133380381	-0.0961013323101077	0.000193392515767188
BUD31	2.79200202607899e-22	0.401200873362445	0.748764996471418	0.900188246369963	6.36846818052578e-22
ZKSCAN1	6.16753994475906e-12	1.87445414847162	2.96330275229358	0.660735494011808	1.04707497202858e-11
EIF3B	1.0778941026526e-11	5.73771834061135	4.34509527170078	-0.401089338956825	1.81362235319036e-11
SNX8	8.17911979857783e-13	2.69077510917031	1.99435426958363	-0.432100110376667	1.42547154773719e-12
NUDT1	5.7740750744735e-19	4.1007096069869	2.62667607621736	-0.642635285247833	1.20900668876151e-18
PTPRZ1	5.83011328061481e-97	0.951692139737991	2.11079745942131	1.14922129152157	4.92722455404631e-96
WASL	1.36120790375047e-51	4.92303493449782	6.27028934368384	0.348984040836791	5.67618568903857e-51
AIMP2	2.13036988975022e-06	1.03766375545852	1.05857445306987	0.0287837139136168	3.01128089906124e-06
RBM28	0.656268784985662	1.96097161572052	2.1030345800988	0.100903919183751	0.6741559532148
USP42	0.586971758800662	1.97052401746725	2.2985179957657	0.222124627800295	0.606021518351373
IMPDH1	0.0243453418687159	0.920305676855895	0.918842625264644	-0.00229534259752122	0.0282566757870812
LSM5	1.68610109818662e-23	6.20906113537118	4.25546930134086	-0.545056892894411	3.97069859788325e-23
SERPINE1	9.05731665254968e-26	3.47816593886463	1.8242766407904	-0.931002241144087	2.24393436619951e-25
AP1S1	8.62978382079901e-76	4.1561135371179	1.74594213126323	-1.25122932440697	5.37888777627142e-75
C1GALT1	2.12263420562001e-27	1.51937772925764	3.10232886379675	1.02987104826232	5.44301423253516e-27
PLOD3	1.3251387261861e-15	0.875	0.695130557515879	-0.331999050631884	2.53767647520655e-15
RPA3	1.49729353627817e-13	4.38346069868996	2.69654199011997	-0.700959813643269	2.67154086438673e-13
ZNHIT1	0.001316023974031	4.71697598253275	4.45730416372618	-0.0816908421612237	0.00164123125006936
GLCCI1	1.56423277926037e-07	1.66211790393013	1.9590684544813	0.237145084963492	2.31253709329145e-07
PHF14	1.93321614049115e-27	4.59334061135371	8.27664079040226	0.849501577095426	4.96160398618665e-27
NRF1	7.4588307147803e-20	2.18176855895197	3.8757939308398	0.828993797905579	1.59687850231591e-19
TMEM106B	0.757056624096214	1.47461790393013	1.93225123500353	0.389941509809393	0.770187286884926
EZH2	3.52182422693217e-14	13.0524017467249	14.2618207480593	0.127842877794417	6.43415783373313e-14
ZNF862	7.38225174164626e-78	0.351801310043668	1.56598447424135	2.15423714901429	4.73115800837633e-77
MEST	4.73767122729075e-48	0.944323144104803	0.400141143260409	-1.23877165240293	1.85015670459057e-47
ANKMY2	0.619217137095944	0.883733624454148	1.05292872265349	0.252724295131597	0.637795811519802
ACTR3C	1.6963636023003e-21	0.70660480349345	1.83697953422724	1.37836009168293	3.7912420957794e-21
POU6F2	3.13142802580252e-158	1.26282751091703	0.00564573041637262	-7.80528163838637	5.69508378327165e-157
TSPAN13	4.30768900419015e-173	3.34061135371179	0.532110091743119	-2.65031547913242	9.14944880338421e-172
AGR2	1.95472803909587e-201	8.58242358078603	0.359915314043754	-4.57565571232129	5.62111241632212e-200
AHR	1.02216664260687e-100	3.23908296943231	0.55045871559633	-2.55687915255173	9.18187622065826e-100
CHCHD3	1.14584619623102e-22	6.08433406113537	10.5539872971066	0.794616880496964	2.64015602497871e-22
GLI3	4.5119679392422e-65	0.795032751091703	3.44812985179958	2.11672790730583	2.36184988403476e-64
MRPL32	1.3375713672875e-21	3.03548034934498	1.96612561750176	-0.626569334024519	2.99996697899858e-21
COA1	1.00525008308458e-05	4.83433406113537	6.69019054340155	0.468730131510234	1.37654607079161e-05
BLVRA	2.97687322586945e-35	1.20633187772926	2.39731827805222	0.990794593779332	9.12639880980468e-35
URGCP	1.58542254977677e-09	1.06577510917031	2.07198306280875	0.959109164992797	2.49770322365223e-09
TMEM248	0.000239378834778901	2.0103711790393	2.58433309809457	0.362330139076524	0.000309695930417284
STAG3L4	0.000305077340821728	1.98799126637555	2.62385321100917	0.400375593121569	0.000393085540828927
RHEB	0.018897935298965	11.0551310043668	10.4629498941426	-0.0794264630860152	0.0220671078369061
PRKAG2	1.58214418999469e-06	2.33542576419214	3.14820042342978	0.430841802706754	2.25036953441191e-06
POLD2	4.63202712747156e-23	3.25245633187773	1.93719124911785	-0.747563296189476	1.07849275152512e-22
BCL7B	0.008713551271554	1.87036026200873	1.84191954834157	-0.0221061350251269	0.0103954638486199
YKT6	0.207017100635003	0.957150655021834	1.22441778405081	0.355277977391736	0.22401349545806
TBL2	1.02457363694965e-07	0.696233624454148	0.532815808045166	-0.385934604211106	1.52643375987604e-07
EIF4H	0.0420183525859902	4.00081877729258	3.91319689484827	-0.031947579133676	0.0480201998521439
LIMK1	0.000334169876372232	0.908569868995633	0.783345095271701	-0.213949448723869	0.000429633124550567
SPATA6L	0.0110196734145396	0.751637554585153	1.10515172900494	0.556135398335002	0.0130832771357342
SLC1A1	3.90185111339962e-87	0.993722707423581	3.75370501058574	1.91740004135426	2.85609052160169e-86
FKTN	2.42964823350579e-13	0.647652838427948	1.26958362738179	0.971062831236459	4.30301827717672e-13
FSD1L	5.36306895952653e-23	1.40120087336245	2.98729710656316	1.09217693792193	1.2467375793839e-22
CNTNAP3	4.33982048993703e-117	0.6875	4.52717007762879	2.71917788842173	4.82886810042365e-116
SPIN1	4.08117919864597e-30	3.54448689956332	5.5666901905434	0.651242995623327	1.11530404697338e-29
NMRK1	0.00437292923425042	1.29585152838428	1.29004940014114	-0.00647411940491154	0.00530126392386476
TMEM245	0.00968532420824401	1.75846069868996	1.89908256880734	0.110989541397912	0.0115271891822173
MEGF9	2.12285688170833e-19	2.88810043668122	5.00635144671842	0.793638657706775	4.48952803278192e-19
TRIM14	0.000767480545413647	1.26310043668122	1.78828510938603	0.501607405212245	0.000969005729255691
CORO2A	8.60885727908752e-05	1.30403930131004	2.04163726182075	0.646739214652193	0.000113397752708028
TGFBR1	0.777348401042814	4.13427947598253	4.27240649258998	0.0474129991220194	0.789923679214801
SEC61B	5.55309791348217e-16	13.5114628820961	7.81580804516584	-0.789716942761743	1.07529051639072e-15
TLE4	3.99486197696837e-06	8.28329694323144	8.75017642907551	0.0791069982442149	5.57116871831347e-06
PTGR1	7.06039088586322e-60	5.53875545851528	2.66266760762174	-1.05668950161449	3.39304840347751e-59
SUSD1	1.53871916715157e-12	2.16239082969432	1.9682427664079	-0.135719122681012	2.6576512604254e-12
CDC37L1	7.21776207997298e-07	1.28411572052402	1.75441072688779	0.450211318615511	1.04116805769252e-06
PLGRKT	0.000252829700656199	2.31768558951965	2.11856033874382	-0.129600649105764	0.000326716174308718
RIC1	2.01385591177357e-54	3.93695414847162	7.9181369089626	1.00808110225487	8.81260959020677e-54
KDM4C	1.31938928001789e-51	4.59006550218341	7.70359915314044	0.747017894699416	5.50698909195026e-51
KANK1	0.00067839587341945	4.16020742358079	3.5561044460127	-0.226357763370191	0.000859346717802641
ELAVL2	0	0.542303493449782	5.84474241354975	3.42996707529913	0
NCS1	6.96049538174165e-05	0.915393013100437	1.10656316160903	0.273622615729788	9.21235917454958e-05
FUBP3	0.582767352295693	2.62363537117904	2.44742413549753	-0.100303090039087	0.602002617131205
CREB3	0.645780812144637	0.768831877729258	1.02681721947777	0.417439334599641	0.663613023919834
MPDZ	9.68998214195726e-138	1.06550218340611	0.00917431192660551	-6.85971787424287	1.40006805597578e-136
DDX58	7.10302014601727e-06	3.42112445414847	3.3408609738885	-0.0342506398077615	9.79929118898364e-06
EDF1	0.0122221568355143	16.6850436681223	13.393789696542	-0.316991241578134	0.0144702102783251
BAG1	4.42290975982668e-147	11.5185589519651	3.3288637967537	-1.79085848963794	7.16155607729157e-146
RAPGEF1	4.04248328148384e-49	1.90474890829694	4.54269583627382	1.25394788223284	1.60557284413015e-48
SETX	0.022844143245019	6.04339519650655	5.58433309809457	-0.113974288493547	0.0265525691235083
UBE2R2	1.2623526606616e-19	5.92849344978166	7.70359915314044	0.377867103029985	2.68314315226297e-19
ABHD17B	4.58192019529079e-18	3.63946506550218	6.5059985885674	0.838044093054755	9.34424756382467e-18
ZFAND5	0.949465896812229	5.30322052401747	5.12350035285815	-0.0497389514027792	0.952477001706412
DVL1	0.907989910717966	0.918122270742358	1.17007762879323	0.349846046419531	0.914078954220166
PDLIM1	1.4897037437786e-151	5.37663755458515	17.2350035285815	1.68056546782633	2.52764483882128e-150
HPS1	6.41584230835177e-06	0.923307860262009	1.41143260409315	0.612276568047024	8.87199302499167e-06
PHYH	8.03006036731049e-09	0.837336244541485	0.735356386732534	-0.1873634600455	1.23604874301823e-08
DNMBP	2.43362339515499e-22	1.17467248908297	2.00917431192661	0.774344160364567	5.55960856613045e-22
ERLIN1	0.313085499100239	1.01555676855895	1.08398023994354	0.0940675707743092	0.333253006313041
EIF3A	3.47949095975296e-17	11.1683951965065	12.5942131263232	0.173339089068719	6.95191776010195e-17
DDX50	5.58279755691866e-13	1.98826419213974	3.03881439661256	0.611999092394284	9.78563981033615e-13
MAPK8	3.2972951088649e-22	7.99126637554585	11.9569513055752	0.581353538595761	7.51135359547747e-22
SEC23IP	0.00776169445097326	1.61435589519651	1.57515878616796	-0.0354613962190376	0.00928865393220783
ATE1	0.0716790068942262	3.3924672489083	3.99011997177135	0.234097237070253	0.0804946068292331
NSMCE4A	1.01218506526722e-06	1.16921397379913	1.04375441072689	-0.163756682472263	1.44946210558961e-06
PLEKHA1	5.45408952593169e-82	2.98881004366812	6.49117854622442	1.11890923122694	3.73026030356579e-81
UNC5B	1.86055405368701e-135	1.40747816593886	4.26746647847565	1.60026727863126	2.61986124857009e-134
VSIR	2.16975001492126e-90	0.480076419213974	1.58362738179252	1.72189693831576	1.66818367032618e-89
MICU1	3.84303366733489e-72	2.84552401746725	6.98800282286521	1.29618583454507	2.25266374530676e-71
PPP3CB	8.3332613594431e-09	1.56768558951965	2.53422724064926	0.692909649020532	1.28205134376563e-08
CCSER2	3.55436419452083e-85	2.61244541484716	6.31545518701482	1.2734858266968	2.52656530263812e-84
BMPR1A	1.88287870578983e-15	4.00655021834061	6.63232180663373	0.727153449849466	3.58714921427845e-15
FBXW4	1.05939055131992e-15	1.82723799126638	3.3408609738885	0.870555395701867	2.03183675033359e-15
NPM3	1.25061209500738e-28	1.54093886462882	0.956951305575159	-0.687292205134423	3.31141145754271e-28
TNKS2	3.4837680039764e-23	3.39001091703057	4.38955539872971	0.372784902744079	8.14565290686879e-23
GBF1	8.12707333834951e-60	5.6492903930131	9.43048694424841	0.739262604462539	3.89721107513598e-59
ARHGAP21	1.57414718456667e-30	9.47707423580786	13.4671841919548	0.50693459021892	4.35286344480393e-30
CPEB3	1.24707097903445e-67	2.9028384279476	7.50882145377558	1.37112221370981	6.81809114895563e-67
FBXL15	6.34866284830934e-29	1.10453056768559	0.693013408609739	-0.672478174175805	1.69265824345201e-28
CUEDC2	0.268167544621206	1.38127729257642	1.58574453069866	0.199157395350111	0.287132488238639
SUFU	0.629823169833125	1.1078056768559	1.25970359915314	0.185379479397694	0.648348775776477
ANKRD26	0.0501752982587918	2.25081877729258	2.9181369089626	0.374597667003453	0.0570478326929549
ACBD5	0.000173707596919544	1.12418122270742	1.44530698659139	0.362501334310669	0.000226087903881911
LHPP	7.84909829076198e-06	1.02920305676856	1.05998588567396	0.0425174075515331	1.08066941646633e-05
LARP4B	5.27504662228055e-11	9.32150655021834	10.4177840508116	0.160413388533631	8.6922954294956e-11
GTPBP4	2.35313882990128e-35	4.24508733624454	2.32039520112915	-0.871423694586088	7.24174795567604e-35
BCCIP	0.410007435321471	1.90120087336245	2.01834862385321	0.0862644192579544	0.430979807102097
MTPAP	1.81457665688271e-08	1.39983624454148	1.10374029640085	-0.34285731349104	2.76288558535502e-08
NEURL1	2.78357201841119e-261	2.7221615720524	0.0931545518701482	-4.86898262312774	1.44176007994549e-259
SH3PXD2A	1.07854389506823e-13	4.3889192139738	7.51093860268172	0.775127490032248	1.9368967515732e-13
PITRM1	1.63044848450105e-16	1.19405021834061	0.782639378969654	-0.609443906266418	3.20481185690763e-16
STN1	1.26195168100957e-06	1.18640829694323	1.11009174311927	-0.0959216796834734	1.80130637207119e-06
MAP3K8	1.11046485756599e-39	4.21943231441048	7.12985179957657	0.756823178543235	3.75683240773949e-39
DKK1	4.2242048603429e-89	4.68422489082969	0.783345095271701	-2.58009042333867	3.18415169770698e-88
EBF3	8.1345810678292e-22	0.774017467248908	0.409315455187015	-0.919152982045656	1.83281568348418e-21
GLRX3	0.75504660128472	5.6667576419214	5.7529992942837	0.021790791219444	0.7682306430303
TASOR2	0.0035895028561169	3.76965065502183	3.76076217360621	-0.00340575591442662	0.00437654191559091
XPNPEP1	0.00423910953093903	1.25327510917031	1.85321100917431	0.564324019396125	0.00514396398349459
SMC3	7.11403531777572e-17	4.24699781659389	5.43472124206069	0.355762671390906	1.41212485005692e-16
SHOC2	9.30141107721081e-72	2.64792576419214	5.32039520112915	1.00667073758592	5.40213756792499e-71
TFAM	1.73280411354859e-08	1.6424672489083	1.31827805222301	-0.31720990644475	2.64064797551615e-08
CCDC6	8.42731105536378e-18	2.55813318777293	4.67184191954834	0.868900079491591	1.70763427173089e-17
CUL2	2.75830948453379e-22	1.38073144104803	2.43189837685251	0.816650207596603	6.29323727576398e-22
CCNY	2.88900446666508e-42	6.48089519650655	13.924488355681	1.10335930852268	1.02269834377508e-41
UBE2S	0.263306254127036	6.45442139737991	6.34932956951306	-0.0236835071511036	0.282234478131811
RPL28	2.35324748787342e-08	87.9770742358079	48.9371912491179	-0.846196323514	3.5720159383196e-08
ZMIZ1	9.54163400609518e-60	2.50245633187773	4.58080451658433	0.87225610381693	4.56565382992896e-59
PPIF	5.122363086404e-27	3.83897379912664	2.49188426252646	-0.623483651029382	1.30108316192372e-26
TSPAN14	5.30351589327109e-110	3.25109170305677	7.24417784050812	1.15589771359279	5.38683948012638e-109
TBC1D12	0.956269772725518	2.09770742358079	2.1030345800988	0.00365909946564639	0.958542482687858
NUFIP2	0.00413998927360367	6.03848253275109	6.2999294283698	0.0611496210261318	0.00502644071231086
RPL19	2.39141967728808e-62	100.703602620087	40.8045165843331	-1.30331454027645	1.19530497075285e-61
FBXL20	0.0744962555310508	3.85507641921397	3.51235003528582	-0.13432283022133	0.0835629857191637
UBTF	0.000704414983287421	2.26801310043668	2.13973182780522	-0.0839989783076895	0.000891158906867117
PSMD3	3.04051263378076e-10	3.3853711790393	2.43189837685251	-0.477231079208749	4.89099535005379e-10
CASC3	2.62812004842704e-06	2.10289301310044	2.6182074805928	0.316203975284943	3.6989129618494e-06
RAPGEFL1	2.7113874839248e-11	2.0936135371179	3.32745236414961	0.668422854778579	4.50304874275679e-11
RAD51C	4.11044817819307e-39	1.85534934497817	1.02540578687368	-0.855495913729905	1.37954677962319e-38
MTMR4	6.42268364046412e-11	1.02538209606987	0.838390966831334	-0.29046653466208	1.05676591126864e-10
TRIM37	1.89967746970239e-22	2.12254366812227	3.44036697247706	0.696768225256565	4.35103267368866e-22
DHX40	0.0931174586311301	0.88264192139738	0.974594213126323	0.142973385963315	0.103832472755372
TUBD1	0.0683506761117332	1.18777292576419	1.60056457304164	0.430321828870815	0.0768836599341657
KPNB1	1.97928000128117e-12	7.19514192139738	7.4227240649259	0.0449255947135886	3.40861033858591e-12
GOSR2	0.107154620621159	0.958788209606987	0.932956951305575	-0.0394016545357541	0.118782036901327
RPS6KB1	1.24210488985531e-13	3.61053493449782	4.00917431192661	0.151092543020205	2.22383727702617e-13
TRIM16L	9.04311045093239e-39	0.558406113537118	1.24770642201835	1.15989187482503	3.00543449395528e-38
CBX1	0.000184081088837988	1.60343886462882	1.83062808750882	0.191169373090901	0.000239483872479151
PIGL	2.73258256635063e-09	0.731168122270742	1.35920959774171	0.894492867180006	4.26926861706959e-09
GALK1	3.01896098925608e-67	2.33815502183406	0.588567395906845	-1.99009105452555	1.63841528687752e-66
INTS2	0.378812108819386	1.19077510917031	1.2484121383204	0.0681933194928842	0.399706796260817
MED13	1.3745460968511e-13	13.0616812227074	7.75935074100212	-0.751332758111133	2.45500197213353e-13
PFN1	3.75118868524083e-24	12.8198689956332	28.5271700776288	1.15395511795697	8.97468346439169e-24
RNF167	2.36989872590823e-35	0.76910480349345	1.98447424135498	1.36750472794182	7.28826146366986e-35
SLC25A11	0.017918560509676	1.42958515283843	1.5045871559633	0.0737711235875052	0.020953880437576
RASD1	1.1401615603077e-64	3.85262008733624	1.11856033874382	-1.78419684457403	5.936749523601e-64
RAI1	8.88528850602469e-152	0.801582969432314	4.58856739590685	2.51712003554443	1.5104990460242e-150
NUP88	1.939252178789e-18	1.430403930131	2.49682427664079	0.803671684231468	4.00278642450109e-18
C1QBP	0.0082094365741486	2.32232532751092	3.24064925899788	0.480712794624675	0.00980328700785144
BLMH	1.04520565794526e-13	0.865720524017467	0.635850388143966	-0.445214014711515	1.87967238830887e-13
CPD	7.74110424539968e-12	2.21124454148472	1.68101623147495	-0.395524926643397	1.31045413420308e-11
GOSR1	3.81780285043826e-10	2.12718340611354	2.90402258292167	0.449108244318876	6.12244791713411e-10
CCDC47	0.203040916627574	6.96915938864629	5.43048694424841	-0.35990308220528	0.219898923767477
MED31	3.91873739670837e-57	0.457969432314411	1.38108680310515	1.59248078536591	1.79463583881313e-56
FTSJ3	0.00108905999111715	0.894923580786026	0.784050811573747	-0.190817339825043	0.00136317189673892
AKAP10	1.31490694288442e-168	0.920032751091703	4.76005645730416	2.37122156103035	2.6528771738331e-167
SMARCD2	2.7133599176691e-05	1.71260917030568	1.54057868736768	-0.15272358355578	3.64566577530267e-05
SYNGR2	6.56645302910028e-31	1.65720524017467	2.98306280875088	0.848042066794252	1.83293647900224e-30
UTP6	3.01037865801904e-13	4.24344978165939	1.81792519407198	-1.22294476904565	5.32300334878711e-13
DDX5	0.776824698350091	20.4527838427948	16.2540578687368	-0.331497287010723	0.789482082993317
C17orf75	2.08184348880241e-12	0.828602620087336	0.561044460127029	-0.562565280064823	3.58314958809229e-12
CYTH1	7.19248410845014e-19	11.1566593886463	13.0416372618207	0.225219889333145	1.50032575950407e-18
PSMD11	0.801230780202285	6.92740174672489	4.74453069865914	-0.546048952391287	0.812700529117228
[truncated: 6,858 more rows]
