# Supplementary material for: Single-Cell RNA Sequencing Reveals Multiple Pathways and the Tumor Microenvironment Could Lead to Chemotherapy Resistance in Cervical Cancer
Source: Front Oncol. 2021 Nov 26;11:753386. doi: 10.3389/fonc.2021.753386 (PMC8662819; doi:10.3389/fonc.2021.753386)
Supplement: Supplementary file 3 [file DataSheet_3.zip › Cluster3 DE_result.tsv]

selected_genes	pvalue	mean.1	mean.2	log2ratio	FDR
DPM1	8.99697235823373e-05	2.03794037940379	1.08045977011494	-0.915466489788332	0.000216947656384512
FGR	0.090248348028589	2.79132791327913	2.00127713920817	-0.480030648828645	0.117688724118363
GCLC	1.06413797478322e-05	1.30352303523035	0.878671775223499	-0.569019820298589	3.07240757046156e-05
ANKIB1	1.1534967085401e-08	4.3360433604336	1.71136653895275	-1.34123039566023	5.69149113417328e-08
LAP3	4.23390960726012e-05	9.46883468834688	4.27458492975734	-1.14740254846087	0.000108286230424217
CD99	0.000457105570126577	5.0840108401084	2.87739463601533	-0.821204005510593	0.000950188794902719
MAD1L1	8.74238004497938e-53	4.94579945799458	0.0306513409961686	-7.33410973916423	5.6973068916502e-51
LASP1	7.38380598627713e-07	1.64769647696477	2.16730523627075	0.395451844868433	2.68881991575752e-06
TMEM176A	0.000122169440791151	4.38211382113821	3.09961685823755	-0.499537061553172	0.000286872369625641
M6PR	0.00737398974142561	1.710027100271	1.99616858237548	0.223214376786471	0.0119904991971723
CFLAR	0.00134876913233186	22.1869918699187	11.8250319284802	-0.907870000091928	0.00254440733309822
RBM5	0.101955272225004	2.52032520325203	1.69476372924649	-0.572525741855845	0.13111521169274
PLXND1	0.532945374438423	1.48509485094851	1.03575989782886	-0.519865469973898	0.582259936627914
AK2	0.262159896907648	1.9349593495935	1.23627075351213	-0.64630851798515	0.307292306162714
CD38	6.11898150388394e-12	2.34959349593496	0.661558109833972	-1.82847138676593	4.85071867085144e-11
RBM6	1.13448529725884e-08	11.319783197832	4.83780332056194	-1.22642230392505	5.63008433143456e-08
VPS50	0.000721146494734743	1.37127371273713	0.62962962962963	-1.12294122954704	0.00143890218690074
NDUFAB1	2.23888469075327e-07	2.7479674796748	1.41123882503193	-0.961402773955191	8.84623888047237e-07
SLC25A13	0.095293689575902	4.33062330623306	2.37164750957854	-0.8686850842232	0.123561688447513
ST7	5.82185145347603e-18	4.16260162601626	0.353767560664112	-3.55661182590261	8.41903475318234e-17
CDC27	5.24189015315342e-07	4.26016260162602	1.63346104725415	-1.38297644460761	1.95712833247945e-06
SKAP2	0.000603585950330815	4.14092140921409	3.01532567049808	-0.457637993037751	0.00122128802369356
SLC25A5	9.06592399778337e-10	6.86991869918699	4.52362707535121	-0.602813026369433	5.27758777504373e-09
MCUB	1.22175977994357e-05	7.17073170731707	2.68071519795658	-1.41950238621717	3.50130815291652e-05
POLR2J	0.790479866646902	2.22764227642276	1.5338441890166	-0.538365639206693	0.818536518950506
CREBBP	0.00406343161716877	11.1842818428184	5.34355044699872	-1.06560207799074	0.00693783594928645
KMT2E	0.56141994788431	17.3279132791328	12.7164750957854	-0.446399105211709	0.608467667059064
RHBDD2	0.235000898236766	1.30081300813008	1.18518518518519	-0.134301091711591	0.278449706576645
IBTK	1.09338357389507e-11	3.31436314363144	0.979565772669221	-1.7585174122551	8.38929476117043e-11
MYCBP2	0.000508598284461501	5.00271002710027	2.92081736909323	-0.776337678464746	0.00104681960271854
ZFX	0.223015493367503	5.91327913279133	3.44572158365262	-0.779152244605985	0.266007070529624
LAMP2	0.28916640497675	3.57723577235772	3.15964240102171	-0.179083920500091	0.335422334760363
REX1BD	1.51994033484362e-10	3.23848238482385	1.57982120051086	-1.03555660912239	1.0009265879587e-09
MAP3K14	0.229962068580227	2.65582655826558	1.57726692209451	-0.751734103761175	0.273124179913746
AP2B1	0.000327192648758733	5.17615176151762	2.40613026819923	-1.10516516454097	0.000702847907307929
RALA	0.00407654851518208	45.1951219512195	16.1570881226054	-1.48399985169993	0.00695549828261941
BAIAP2L1	9.3921874106612e-38	1.18970189701897	0.128991060025543	-3.20525713801421	3.65348809509286e-36
KDM7A	0.884797141782185	6.82926829268293	3.26564495530013	-1.06436306437627	0.901688070159018
PHTF2	0.168676270624903	3.09756097560976	2.74584929757344	-0.1738802349683	0.206998661285342
FARP2	0.329558392797599	4.89430894308943	2.69731800766284	-0.859579549353049	0.377648781698642
DBF4	0.0783410632005188	2.24119241192412	1.53256704980843	-0.548316319906038	0.103533172278168
IFRD1	1.82538927292257e-07	7.09756097560976	13.2592592592593	0.901604936810588	7.33958603487617e-07
GTF2IRD1	3.3194897684549e-11	3.13550135501355	0.694763729246488	-2.17410179908779	2.37620537205516e-10
VPS41	0.436538158554843	2.52574525745257	1.72924648786718	-0.546565612309928	0.486788551028489
ADIPOR2	0.382861917259269	4.04607046070461	3.35887611749681	-0.268542857185521	0.432897949708655
MARK4	2.61844055012711e-12	2.36043360433604	0.52234993614304	-2.17596336688776	2.19721315728058e-11
PAFAH1B1	3.25803842638768e-06	15.7642276422764	6.36781609195402	-1.30778391256709	1.05272613159133e-05
AC005747.1	1.49786645375099e-14	6.75880758807588	2.01277139208174	-1.74758542160394	1.60604569763301e-13
LUC7L	0.0626467984854849	3.11382113821138	1.68710089399745	-0.88413982262993	0.0846879404095267
MYLIP	1.8675454298177e-19	3.14363143631436	7.15964240102171	1.18745544778692	3.05255471232092e-18
PSMB1	5.89562594405228e-10	6.49322493224932	3.70114942528736	-0.810961804462501	3.53455806299335e-09
JARID2	0.0249407179197364	48.3712737127371	20.7088122605364	-1.22390571617567	0.0365943048307711
CDK11A	1.22787805936699e-30	1.89430894308943	0.0498084291187739	-5.24913791774383	3.68951622868476e-29
NADK	0.663637543158413	1.52574525745257	1.0970625798212	-0.475868282172411	0.704790093453739
CYTH3	0.021460103387772	3.47154471544715	1.56449553001277	-1.14988021768236	0.0319355868326927
SYPL1	4.96603157606441e-06	1.289972899729	0.609195402298851	-1.08236379853308	1.5574716530432e-05
SPAG9	0.181133415515794	28.7154471544715	21.5989782886335	-0.410863958217584	0.220988932423597
SS18L2	0.550317781718757	1.2710027100271	1.09578544061303	-0.214001766246475	0.597467466175838
CRY1	0.000917042912471983	4.82655826558266	4.88250319284802	0.016626192502385	0.00178878058908591
ST3GAL1	0.742133571792199	5.68292682926829	4.00510855683269	-0.504792793212029	0.776000471609347
IL32	0.57864284996987	2.6639566395664	4.47765006385696	0.749171183188313	0.624570836986192
SEC62	1.66845450681249e-08	5.03794037940379	1.84674329501916	-1.44785070919901	8.00600796658927e-08
RPS20	1.95735346759241e-11	16.7208672086721	6.72541507024266	-1.31395445922136	1.45295853555898e-10
CSDE1	0.000168921619310581	6.46341463414634	3.84163473818646	-0.750576190445881	0.000383898861277398
UBE3C	7.27495017649888e-11	5.37127371273713	1.72541507024266	-1.63832077909145	4.97348604620229e-10
REV3L	0.556568120951856	7.88346883468835	5.87484035759898	-0.424280926499213	0.60373083245491
VTA1	4.24482368075794e-05	1.88075880758808	0.586206896551724	-1.6818330003951	0.000108510062302819
BAZ1B	5.44780720540226e-05	3.06775067750677	1.38314176245211	-1.1492322064542	0.000136276652825068
RANBP9	0.872676759321779	4.82655826558266	4.83780332056194	0.00335732313612152	0.89205377434848
ZNF207	0.573310382384866	6.33875338753388	4.20051085568327	-0.59363434474767	0.619481373558841
UQCRC1	0.00116772166291327	1.77235772357724	1.08173690932312	-0.712320157396529	0.00222461173291526
STARD3NL	0.806180583954318	2.22222222222222	1.43805874840358	-0.627880478655861	0.832561055830987
CD9	8.65774673920006e-07	3.40108401084011	2.14942528735632	-0.66204367873883	3.10540193976454e-06
IDS	3.10229763172695e-11	2.97831978319783	0.874840357598978	-1.76740698433199	2.23668527528819e-10
CD4	0.0017118112604204	4.09756097560976	2.50446998722861	-0.710260095259568	0.00315224546964755
LRRC23	1.24027530363249e-07	1.05420054200542	2.5823754789272	1.29254944568618	5.15633924907029e-07
FYN	0.00185241792033343	19.8184281842818	5.14176245210728	-1.94650768099721	0.00338754851466223
HIVEP2	1.43915798915134e-29	22.9972899728997	1.47509578544061	-3.96258331821796	4.08005355342453e-28
CLCN6	0.0266530158919721	0.897018970189702	1.33077905491699	0.569060664240646	0.038992662899684
NME1-NME2	1.84802458001217e-74	11.7506775067751	0	-Inf	3.56668743942349e-72
BTBD7	0.13085282899069	8.03523035230352	6.27330779054917	-0.357113035293831	0.164154873968821
ABHD5	7.63897186930104e-09	2.13550135501355	4.19667943805875	0.974673454263053	3.88372450254839e-08
AKAP8L	0.00137822616350268	1.84552845528455	0.70242656449553	-1.39361467083069	0.00259802362451407
MBTD1	0.106964107633487	2.65040650406504	1.3690932311622	-0.952992955725106	0.136785395541498
UTP18	9.87810991689198e-05	2.00542005420054	0.994891443167305	-1.01129343368529	0.000235703069724032
RNF216	3.65504320511473e-08	4.31978319783198	1.7088122605364	-1.33796500457966	1.64640994643319e-07
TTC19	3.31929428570903e-06	7.41192411924119	3.1698595146871	-1.22542920878021	1.06976356619704e-05
PTBP1	0.273177358084123	2.05962059620596	1.67177522349936	-0.300997717616352	0.318643417681574
PIK3C2A	0.0412960892003826	3.24661246612466	2.10855683269476	-0.622679279106172	0.0581007451316459
PLAUR	2.45096100067543e-06	20.7506775067751	30.3435504469987	0.548231461719875	8.08076366714146e-06
RABGAP1	0.000144491412344654	4.40108401084011	2.10089399744572	-1.06685553979322	0.000332595370250217
CEP68	0.0034001347472728	3.05420054200542	1.26309067688378	-1.27383658064375	0.00589153182383112
MAP4K3	0.020224280493389	9.95934959349593	5.2962962962963	-0.911067693935772	0.0303032067828683
TYROBP	1.32623091845164e-21	33.7750677506775	13.8799489144317	-1.28295640546648	2.51133084860012e-20
ERCC1	0.000440154288755591	3.15718157181572	4.90421455938697	0.635384864836231	0.00091952298958183
ELOVL5	0.756224851252609	13.1192411924119	11.1928480204342	-0.229107101101278	0.788434719215789
ALOX5	0.248814411274377	4.24390243902439	3.06130268199234	-0.471245794872552	0.293018238858208
MAP4K5	1.80351684456623e-09	4.36314363143631	1.32183908045977	-1.72282141184594	1.00667936885799e-08
PSMC4	0.498540486644885	1.81029810298103	1.52362707535121	-0.248717456009469	0.548613193417551
SLC25A39	0.00232969661434223	1.27642276422764	0.740740740740741	-0.785065650828493	0.00416352169045959
MVP	0.00193025459263485	2.83739837398374	1.40229885057471	-1.01677487915625	0.00351197155396725
NUB1	0.23424448291551	6.42276422764228	9.20689655172414	0.519520598834756	0.277684577195849
CLK1	0.123033324749467	6.83468834688347	7.3882503192848	0.112357192435988	0.155198899847367
UFL1	3.98322629076229e-05	1.57994579945799	0.634738186462324	-1.31564152286886	0.000102396667659043
ZC3H3	0.000189179553380432	1.69376693766938	1.23371647509579	-0.457224491944321	0.000425314963648301
CAPN1	0.000531776986304609	1.1219512195122	0.611749680715198	-0.87499660299379	0.0010873907568364
MDH1	0.000317285597750953	1.96476964769648	1.13282247765006	-0.794438381831877	0.000684198599174949
SLC30A9	0.0131912855732563	2.49593495934959	1.08429118773946	-1.20282809376894	0.0205061558260843
YAF2	0.000732301422338937	4.40650406504065	2.21328224776501	-0.993447094145503	0.00145763131189876
ZMYND11	3.09564960798775e-05	2.07588075880759	0.647509578544061	-1.68075013615226	8.12871257607668e-05
WAS	0.0847653607808741	2.06775067750677	1.05747126436782	-0.96744378056585	0.111116139080049
BID	0.003932946397637	18.4119241192412	5.14687100893997	-1.83887287069452	0.00672878452892686
RGPD5	0.000570769310966664	3.65853658536585	1.76500638569604	-1.05159328278058	0.00116238652696052
ATP2C1	0.288052029482913	12.8021680216802	7.35632183908046	-0.799331644298127	0.334443929194985
RALBP1	0.000675008294554318	2.13008130081301	0.886334610472541	-1.26498514091099	0.00135704792551024
RUFY3	0.209464762875967	7.89159891598916	4.26181353767561	-0.888850160247022	0.251638539648456
SLC11A1	2.43066891984694e-05	5.05149051490515	7.41123882503193	0.55300557766843	6.52949498918198e-05
AGPS	3.35517450340636e-08	4.37940379403794	1.06896551724138	-2.0345191614321	1.52089120669314e-07
MARCO	9.90321007042482e-19	0.373983739837398	2.1264367816092	2.50739051394981	1.51046529280826e-17
CD74	0.00177679502712902	158.756097560976	109.713920817369	-0.533065413850661	0.00326233349657279
ZRANB1	0.0430646909782293	2.04336043360434	2.18135376756066	0.0942800551211816	0.0603290394552637
SAMD4A	1.76393543522823e-17	4.06775067750678	0.720306513409962	-2.49754840045254	2.43171099285035e-16
RUNX3	1.43337746880727e-05	14.4173441734417	5.32822477650064	-1.43607857909943	4.04310744152607e-05
SERPINB1	2.03958721252153e-06	17.7181571815718	5.42784163473819	-1.70677802708548	6.84134266873866e-06
SPAST	0.00680309503018588	1.92953929539295	0.936143039591316	-1.04345553406323	0.0111198471861475
AQR	2.90367327002412e-08	2.62059620596206	1.01532567049808	-1.36795252053577	1.33798277952076e-07
RTF2	0.00307729891948222	2.92682926829268	1.48020434227331	-0.983542237275004	0.0053748200943376
SLC45A4	0.0121203356880743	2.48238482384824	3.58365261813538	0.529704014292311	0.0189647160844268
RNF10	0.0285171623132214	4.43089430894309	2.85696040868455	-0.633116870556971	0.0414179798806787
GRAMD1B	1.09834749304846e-09	14.10027100271	3.24648786717752	-2.11877116820238	6.27717175828121e-09
RNH1	0.0211255661665605	4.60162601626016	3.20178799489144	-0.523265953949744	0.0314881700107959
NDUFS1	7.6970063516439e-06	1.48509485094851	0.647509578544061	-1.19758163718783	2.29492441310452e-05
RB1CC1	0.0398613105497284	7.17886178861789	3.87739463601533	-0.8886675441848	0.0562655573385477
ERP44	0.00214416105199793	6.5420054200542	3.8786717752235	-0.754170258818206	0.0038591822664726
ALAS1	0.00301651613700466	1.43089430894309	1.75606641123883	0.295430292710286	0.00527417351062348
BIRC3	0.423556779243266	8.54742547425474	9.1698595146871	0.101409692689259	0.473786874329628
SNAPC1	0.00381083869037309	1.47967479674797	2.78416347381865	0.911963787513792	0.00654217877122551
DERA	0.0304673959160423	1.28184281842818	0.874840357598978	-0.551127686722151	0.0440084607676167
STRAP	0.00122785139401751	3.97560975609756	2.23627075351213	-0.830081278470477	0.00232943602842339
DEF6	0.941544688894488	1.42276422764228	1.07024265644955	-0.410758670084778	0.951403795584483
PLEKHO1	0.284402732157163	4.79945799457995	3.21200510855683	-0.579397303289669	0.330661007869473
UBR2	1.01824287437516e-07	5.84552845528455	2.58876117496807	-1.1750715789242	4.27934903150298e-07
PHF20	1.74990131460943e-05	6.92682926829268	2.99233716475096	-1.2109223733145	4.84068621648849e-05
TYMP	0.0136903273798833	4.69918699186992	5.25287356321839	0.160695682047903	0.021209651988964
SEC63	3.58245558751318e-05	2.69105691056911	1.52873563218391	-0.815833961815517	9.29992867984539e-05
KPNA6	3.34854228554179e-07	4.08672086720867	1.25031928480204	-1.70864715489561	1.29154382696762e-06
VIM	0.238772962381444	77.8428184281843	54.2247765006386	-0.521611744704008	0.282385747167119
RNASET2	3.9888763463067e-10	1.29268292682927	3.46232439335888	1.42137245060156	2.48339720915224e-09
CD44	0.853621486603416	42.6287262872629	31.1430395913155	-0.452916189610464	0.874535038745599
AGPAT4	0.606364968540378	4.57723577235772	3.48020434227331	-0.395304589480379	0.650992599943435
SLAMF7	0.135757696197437	5.13821138211382	5.56194125159642	0.114322263357323	0.16984096721983
PRKCH	0.194139833006153	7.5609756097561	5.3882503192848	-0.488755525727843	0.234564170584338
IFNGR1	5.72653281030676e-05	4.29810298102981	2.80204342273308	-0.61722073653143	0.000142821777545325
VRK2	0.12294221266112	5.29810298102981	2.74329501915709	-0.949566105439947	0.155122962819588
TNFRSF1B	0.2139226776243	9.36314363143631	7.23754789272031	-0.371491999396739	0.256380223625206
VEZT	0.00619906246853526	4.55013550135501	2.0536398467433	-1.14772631498875	0.0102291665462381
POU2F2	0.0677365567194704	1.72086720867209	1.68199233716475	-0.0329646426336584	0.0909558580728666
SNX1	0.270646194573643	2.63414634146341	1.82120051085568	-0.532445728392538	0.315984784637166
BCLAF1	0.0187027884373954	3.3550135501355	3.13026819923372	-0.100032321578069	0.0282257420688271
SLC39A9	0.00145949145557472	1.31707317073171	1.52234993614304	0.208964525625736	0.00273375443227844
RABEP1	6.61188643247747e-08	5.06233062330623	1.94763729246488	-1.3780767036027	2.8602108722562e-07
NUP160	0.0112014947829045	1.49051490514905	0.985951468710089	-0.596222262374586	0.0176259331516509
GRN	5.61162958035021e-10	14.520325203252	7.41123882503193	-0.970287143519669	3.37235415978411e-09
FAM13B	3.32161713680069e-06	6.70460704607046	3.35249042145594	-0.999919568766167	1.06982508295673e-05
ARHGAP31	0.00200289957191929	13.9457994579946	4.05491698595147	-1.78208635641755	0.00362443204179264
SARS1	2.99559218455694e-07	1.65853658536585	0.600255427841635	-1.4662623873583	1.16255851369735e-06
ARID4A	0.0304582346399572	5.21951219512195	3.42528735632184	-0.60768995716963	0.0440078956012972
EIPR1	0.000165017976294228	1.31165311653117	0.621966794380587	-1.0764767664229	0.000375878440782767
PNPLA6	0.282895054080203	1.36314363143631	0.763729246487867	-0.835804406838067	0.329150323838104
ZCCHC8	0.00992022183536498	2.10840108401084	1.87228607918263	-0.171348448083025	0.0157780263612873
FUT8	0.00780057457320062	5.1680216802168	2.69859514687101	-0.93740356760846	0.0126309400478608
UBA6	0.14963522896608	4.68292682926829	3.77266922094508	-0.311824882629324	0.185720895115456
GAB2	5.25097431099161e-23	31.4037940379404	3.18646232439336	-3.30091136027642	1.11649953782017e-21
ATP6V0A1	0.216439505809149	2.51761517615176	2.75478927203065	0.129884183547157	0.258963624260923
PIAS1	0.00163936981615955	9.07046070460705	6.03959131545338	-0.58672490045937	0.00303667690568055
SLC4A7	0.383899301568631	3.19512195121951	3.60536398467433	0.174273919239285	0.433680030452812
MAP2K3	0.00131397966980637	6.13279132791328	2.68710089399745	-1.19049337120523	0.00248157696013864
TMSB10	8.92280138177789e-06	136.582655826558	59.7509578544061	-1.19274054633703	2.62607726297721e-05
RNF19A	0.00548069718765448	7.13550135501355	3.29757343550447	-1.11361001196952	0.00913692308559807
GABARAPL2	7.74954945026329e-09	6.56910569105691	2.42273307790549	-1.43906151129212	3.93595537868635e-08
VCL	1.23474309225863e-05	3.50406504065041	1.39080459770115	-1.33310981232399	3.52844011216048e-05
NSMAF	0.930408059868433	4.65853658536585	3.33205619412516	-0.483464091891254	0.942237667895014
ADSS2	0.000940013348199984	2.14634146341463	1.0242656449553	-1.06728968485533	0.00182899844174778
TIMP2	0.00142842374576776	4.24661246612466	2.20817369093231	-0.943458802060943	0.00267983444113175
RFC1	0.000448138760411904	2.02439024390244	0.9029374201788	-1.16478951921048	0.000935424417532003
TBC1D23	0.208154177988388	2.51219512195122	1.53256704980843	-0.712998329360294	0.25033721007714
CUL3	0.832191295935859	7.88888888888889	4.99616858237548	-0.658999960401177	0.856075424970509
AC118549.1	8.37027362916844e-06	3.19512195121951	1.36015325670498	-1.23210177909721	2.47945885898272e-05
FBXO42	0.728789297675016	3.89972899728997	2.45593869731801	-0.667099320631045	0.763957529921293
PI4K2B	1.37237393929361e-07	1.83739837398374	0.555555555555556	-1.7256613636309	5.66329969356524e-07
BOD1L1	0.020144266694917	3.43089430894309	1.93614303959132	-0.825399142487894	0.0302103796398964
TRIO	0.0475501399428418	11.6422764227642	8.50063856960409	-0.453730051074965	0.0659680957238541
VCAN	1.29605685803683e-23	2.04607046070461	6.3448275862069	1.6327251327774	2.84000581381171e-22
CLEC16A	6.52593196853187e-05	4.15718157181572	2.1749680715198	-0.934611539055035	0.000161315894670408
MSR1	1.27878533204468e-05	4.38482384823848	2.82886334610473	-0.632296400218242	3.63998826871967e-05
MTREX	0.183035895144355	2.62330623306233	1.5095785440613	-0.797240408327706	0.22287651585401
ZFYVE16	0.606051431954973	9.84010840108401	3.31417624521073	-1.57002388278561	0.650795224812766
PNKP	0.0121351218292771	1.4579945799458	0.886334610472541	-0.718062001209008	0.0189760178682806
STAU2	0.000528216505453018	2.06233062330623	0.638569604086845	-1.6913598500721	0.00108231540398662
INPP4A	9.13156400279664e-11	7.17886178861789	1.94252873563218	-1.88581918187577	6.18383106154299e-10
PSMA4	3.57647730233548e-10	4.9159891598916	2.29757343550447	-1.09737076050769	2.26029762004023e-09
RIPOR3	0.00181669603948454	4.20325203252033	1.54533844189017	-1.44358313010478	0.00332585944039891
TDP1	5.35098195404936e-05	1.37669376693767	0.549169859514687	-1.32588332841335	0.000134256137227098
CAPG	0.00069339411394345	10.9512195121951	9.36526181353767	-0.225700303373622	0.00139066813100249
AP2S1	9.39509793192722e-13	8.60975609756098	4.30140485312899	-1.00116444287774	8.19906111694101e-12
ADAM28	0.571480564481584	4.14905149051491	1.64112388250319	-1.33809741464919	0.617637189870469
DCUN1D1	0.00396385801004923	2.46883468834688	1.13282247765006	-1.12390844073163	0.00677474097221629
LCP2	0.791685343342423	11.9837398373984	11.1532567049808	-0.103613176202949	0.819446586817714
CTNNA1	1.37491589903041e-06	8.8970189701897	3.40996168582375	-1.38356649922871	4.72880601873516e-06
CNTLN	0.110175381558807	1.08672086720867	1.27841634738186	0.234376341150428	0.140533824265911
HSPA5	0.23814273568627	12.9918699186992	10.9833971902937	-0.242284740402955	0.28170680048885
OFD1	0.452382056742637	3.41192411924119	2.09450830140485	-0.703973959444215	0.5024464720528
WDR37	0.720233648149042	3.97560975609756	3.13409961685824	-0.34312511324113	0.756569488468054
YTHDC2	0.646341149485042	2.04065040650406	1.62452107279693	-0.329014590618217	0.688753427079197
ATP6V1H	0.145686540122943	7.33333333333333	4.30523627075351	-0.768376703222972	0.181448264665408
POLR2B	0.037884565732835	1.91327913279133	0.987228607918263	-0.954591260576978	0.0536867412729077
FAM214A	0.346417518382081	2.73712737127371	1.95785440613027	-0.483389087211024	0.395612905607939
ARAP2	8.82193380934488e-08	7.87533875338753	3.99744572158365	-0.978263537043505	3.74397376172904e-07
TPR	0.0165838792165295	2.98915989159892	1.62196679438059	-0.881995785162499	0.0252711527204813
KIAA0556	0.215893690773449	1.80216802168022	0.920817369093231	-0.968746572378374	0.258372177510414
DTNBP1	0.208181980400938	4.29539295392954	2.84418901660281	-0.594772773469624	0.25033721007714
SCML1	0.411376213273569	2.53387533875339	1.64878671775224	-0.619940760698453	0.461705622502073
MAP4	1.00004947125538e-13	11.0975609756098	3.37164750957854	-1.7187170135132	9.85903388361394e-13
HDAC9	0.060802821584154	9.38211382113821	5.92975734355045	-0.661939935030622	0.082394965895027
ZNF800	0.769481297769425	2.56639566395664	1.62068965517241	-0.663135752857924	0.800094726938868
SNX29	0.00408947342871784	5.75338753387534	3.81609195402299	-0.592315714346785	0.00697280926446012
RSF1	7.63648399372347e-05	7.57723577235772	2.89399744572158	-1.38860799078557	0.000186109163091328
VPS13D	1.81620612966992e-06	4.61517615176152	2.00127713920817	-1.20546474643661	6.14506743894081e-06
CELF2	3.30733955134938e-08	23.2384823848238	12.2324393358876	-0.92580372694218	1.50368013221059e-07
FAM120A	9.5549564604553e-07	3.78048780487805	1.59259259259259	-1.24719514811752	3.39807027062826e-06
R3HDM1	0.00385218496168385	3.45257452574526	1.3933588761175	-1.30910566716334	0.00660412167329332
VAMP3	0.00041671741033501	1.26016260162602	0.60536398467433	-1.05773514832778	0.000873470327928605
ARID1B	1.08403491525957e-11	20.2682926829268	8.06002554278416	-1.33036825139038	8.33030199812025e-11
NEDD4L	0.0272617872873653	5.83468834688347	3.46871008939974	-0.750256331153146	0.0397557827980236
HEXB	0.00340674158841866	3.56910569105691	2.07407407407407	-0.783095204301983	0.00590094210931475
NFE2L3	1.12029025295102e-10	3.42547425474255	5.43039591315453	0.664753642123357	7.43600064723309e-10
MCUR1	1.24184701989195e-05	1.63685636856369	0.772669220945083	-1.08300489839377	3.54616047597109e-05
TNIP3	1.2039142378186e-08	1.86178861788618	3.1941251596424	0.778731562132225	5.91698496118877e-08
HERPUD1	0.515639089687155	13.1707317073171	9.21200510855683	-0.515748381249061	0.565074678324993
PIK3CB	0.676778174131517	9.51761517615176	3.71519795657727	-1.3571610396657	0.716622257394377
CYBA	1.21556668698021e-23	40.6639566395664	16.7420178799489	-1.28027717419271	2.67531299792399e-22
HEBP2	1.19526031665099e-06	1.81842818428184	0.960408684546616	-0.920971595753191	4.17384569864625e-06
RRP12	6.03763553800123e-06	1.7479674796748	3.89272030651341	1.15510034595206	1.85075474219244e-05
FNIP2	4.89748659772963e-07	26.2466124661247	23.2618135376756	-0.174167655945861	1.83949010085384e-06
TTC17	8.25196610122147e-05	5.1029810298103	1.99744572158365	-1.35318397853752	0.000200524774314428
FOXN3	4.62360938230816e-12	20.3170731707317	6.66283524904215	-1.60848446001076	3.74214062587457e-11
MCF2L2	0.00167678403690658	4.42276422764228	1.17369093231162	-1.91389578191311	0.00310254509483673
KCNQ1	0.869554961649101	1.96476964769648	1.15708812260536	-0.763861436086706	0.889224943459382
TRAPPC3	0.187908777099008	1.83739837398374	1.25798212005109	-0.54655304002325	0.228134772957234
THRAP3	1.55896942996588e-08	9.67208672086721	3.96424010217114	-1.28678283509254	7.52202749958537e-08
PHPT1	0.000702535113054518	2.69376693766938	1.37164750957854	-0.973715254807518	0.00140731385122059
ARID4B	0.000917561027562202	21.9647696476965	12.4789272030651	-0.815697456518489	0.00178878058908591
OPN3	0.121105846003309	8.15176151761518	3.37037037037037	-1.27420470758201	0.153113916665307
SDCCAG8	0.988228237465925	4.24932249322493	3.11366538952746	-0.448618924725641	0.990201536662143
KIF1B	0.0421931460632288	13.6991869918699	5.14431673052363	-1.41303890001424	0.0592072726357053
TBC1D22A	0.568473436993986	11.4932249322493	8.28863346104725	-0.471577495940578	0.614916944780302
FAM168A	0.688472350119769	8.23035230352304	4.25287356321839	-0.95251622243948	0.728198421768539
RELT	0.000120795830267834	1.65582655826558	1.48914431673052	-0.153067987848878	0.000284045677733829
GALC	0.00112305609501299	2.82655826558266	1.09833971902937	-1.36372208416095	0.00214931177909046
NOP58	0.190497770452095	7.68834688346884	5.37931034482759	-0.515252205479287	0.230730826002562
SZRD1	0.168361054396643	2.09214092140921	1.20689655172414	-0.79367800939029	0.206814142218447
CUL1	0.000333989196683399	16.840108401084	4.58620689655172	-1.87652807968783	0.000716833955926987
CYFIP2	1.89031131388236e-07	3.53116531165312	0.707535121328225	-2.31927069374959	7.57634358870741e-07
TAB2	0.00839517398962319	14.5176151761518	6.37931034482759	-1.1863321092705	0.013502238166644
EIF2AK2	4.75170416636397e-05	3.01084010840108	1.51085568326948	-0.994800234279948	0.000120121166281181
AC022966.1	0.973005597635688	11.550135501355	10.978288633461	-0.0732566015855645	0.97885767621008
KMT2C	2.24450416037528e-05	20.7344173441734	8.97318007662835	-1.20833623773778	6.07493089361551e-05
PUM2	8.42223663680544e-06	8.66937669376694	3.91187739463602	-1.14806711674736	2.49190940114916e-05
ZFR	1.20803932221704e-07	6.92953929539295	2.31800766283525	-1.57987410358918	5.02648533904238e-07
TRAF1	1.67273038909741e-12	9.69105691056911	14.3984674329502	0.571189339727249	1.41786504940723e-11
RC3H2	0.000337820058328115	2.70731707317073	0.936143039591316	-1.53206297088925	0.000723508771954964
SOAT1	0.12293424071287	5.15718157181572	3.66283524904215	-0.493622028802762	0.155122962819588
GDI2	1.07893275322132e-05	10.5067750677507	5.11111111111111	-1.03961105907608	3.10975563220252e-05
PRDM1	0.0191472681483347	5.14363143631436	4.30523627075351	-0.256694856267544	0.0288271801885219
ATG5	0.482267016187436	3.04878048780488	2.20051085568327	-0.470393791110096	0.532456740864368
TMCC3	0.000392617081518722	3.5609756097561	2.43295019157088	-0.54956576917229	0.00082744750737545
PITHD1	0.743006694531611	1.54471544715447	1.26819923371648	-0.284559692754375	0.776589792368178
ATP11B	0.179592264151489	6.60975609756098	6.81609195402299	0.0443477619614877	0.219161960484478
CDK14	0.000107038160367566	14.8428184281843	8.81736909323116	-0.751344907080227	0.000254015139839003
SEC61A1	9.39810512376022e-11	2.6260162601626	0.860791826309068	-1.60913956546387	6.33866821384795e-10
PPP1R12A	0.000130660651968218	11.360433604336	5.4176245210728	-1.06828558723754	0.00030382537144417
CROCC	0.0014883375171912	0.932249322493225	1.38952745849298	0.575806595317597	0.00278202488044017
ATP2B4	0.00336856246652018	3.19241192411924	1.75351213282248	-0.864399404914004	0.00584489849827049
ZC3H11A	1.43983327238455e-72	4.39566395663957	0.00638569604086846	-9.42702150056055	2.33067205187925e-70
TBXAS1	3.59167251150194e-09	6.49864498644986	3.46998722860792	-0.905208584422893	1.91327098330326e-08
PARP12	0.103466819452355	1.88617886178862	0.964240102171137	-0.968002152866932	0.132752876505221
MXD1	0.115312222684167	14.0433604336043	13.4533844189017	-0.0619190472567822	0.146527407806825
CDK17	1.52132416634884e-07	15.4634146341463	4.4176245210728	-1.80751622443944	6.2166161781258e-07
SLC2A3	3.38425813337819e-13	9.27371273712737	19.7688378033206	1.09200911494727	3.08767405696214e-12
YBX3	0.109619254157525	5.49593495934959	5.05874840357599	-0.119584442329365	0.139860009499736
WNK1	4.54454160761781e-05	11.1978319783198	7.22988505747126	-0.631174821774102	0.000115582918332621
CCAR1	0.0121306930603136	3.40921409214092	1.58492975734355	-1.10502029797958	0.0189750055413509
OGFR	0.779094994017988	1.15989159891599	1.00766283524904	-0.202976987618333	0.808248641716408
GNA15	0.00319058253562042	7.23577235772358	3.44699872286079	-1.06980625633871	0.00555528909220793
SNRNP40	0.00836228018657002	1.47154471544715	0.827586206896552	-0.830349876150381	0.0134541335689024
MPC1	0.00010360970543881	2.10840108401084	1.24393358876117	-0.761239874134494	0.000246521338023684
BCAT1	0.000153691790305225	13.3035230352304	8.73052362707535	-0.607668260920553	0.000351996989389146
SFSWAP	0.000150904403685245	2.76151761517615	1.40996168582375	-0.969805370618289	0.00034606981458672
TNK2	1.02301484285722e-05	1.58807588075881	0.707535121328225	-1.1664061796037	2.96562015104421e-05
MON2	0.0954947619866879	6.14092140921409	3.35376756066411	-0.872672436158274	0.123758449289566
GPBP1	0.00265757520502929	20.3170731707317	13.6360153256705	-0.575270459807563	0.00470229632540091
CS	2.81221152250806e-10	2.50406504065041	0.698595146871009	-1.84174350985415	1.80687290908392e-09
WAPL	1.70003165317602e-07	5.78861788617886	2.22860791826309	-1.37707610182118	6.86856589020714e-07
VMP1	0.0024207226947528	21.3739837398374	22.2694763729247	0.0592118097285939	0.00431363156330595
APPBP2	5.35778512588911e-11	3.50677506775068	1.16219667943806	-1.59329065813709	3.71344830962867e-10
EIF4B	2.78387722704586e-08	3.36856368563686	1.06130268199234	-1.66629740551278	1.28988882043547e-07
RPL18	1.08757304961524e-09	52.2384823848238	21.8837803320562	-1.2552510055641	6.22995612211104e-09
EPN1	1.20042062090993e-05	1.0189701897019	0.471264367816092	-1.11250333684789	3.4460587389737e-05
MED29	0.0926706772403639	2.42818428184282	2.45721583652618	0.0171466704817934	0.120447549068261
RNF4	1.29465898347124e-22	7.15447154471545	0.864623243933589	-3.04870168190146	2.67349743994184e-21
CASP8	0.22537704605734	3.04065040650406	2.242656449553	-0.439171322304079	0.268186392486538
ST3GAL6	0.00114051432719912	5.02981029810298	4.22477650063857	-0.251628967186942	0.00217856904982306
TAF2	0.29910994969572	2.22222222222222	1.56704980842912	-0.503952057073186	0.346190547715199
HIPK2	5.57226621074231e-09	7.72086720867209	1.89016602809706	-2.03024993703818	2.89158550625697e-08
TNPO3	0.000820284748374899	4.64227642276423	2.03575989782886	-1.18926501332417	0.00161355894447089
SLC12A2	0.235362943229249	2.41192411924119	2.63473818646232	0.12747508880208	0.278812853900938
SNX24	0.0425151919617503	1.28455284552846	1.00510855683269	-0.353914914621417	0.0596091738653431
FAR2	1.03300116318048e-06	1.40108401084011	0.53639846743295	-1.38516644387946	3.65042242030961e-06
SBNO2	1.52475783821509e-06	2.20325203252033	2.70242656449553	0.294620878808353	5.21556566609633e-06
ANKS1A	0.000738832356907022	3.04878048780488	1.62324393358876	-0.909352462330085	0.00146946522669815
AP3D1	0.00241133036050933	2.53658536585366	1.26947637292465	-0.998654169251763	0.00430147733701949
GNAI3	0.424656073912507	4.53387533875339	3.77266922094508	-0.265159110504208	0.474910670580111
OAT	1.29809919869232e-05	1.83468834688347	2.90166028097063	0.661343604699041	3.6863960266203e-05
PKN2	7.37150968051152e-05	5.20867208672087	2.69093231162197	-0.952809513187089	0.000180176500617666
ANKRD44	7.02474724029296e-06	12.7723577235772	6.15325670498084	-1.05360277900753	2.11712802713454e-05
KARS1	0.000280109304554964	1.55826558265583	0.630906768837803	-1.3044424054777	0.000611125430546439
NDUFB4	6.05100606727643e-07	3.16531165311653	1.45593869731801	-1.12039794105856	2.23757910431784e-06
SPEN	0.00148215458160617	5.67750677506775	2.98850574712644	-0.925833205346592	0.00277206548285492
ZC3H15	1.06705817766085e-08	4.65040650406504	1.84418901660281	-1.33437030184302	5.32606729912371e-08
MAP2K4	0.0593809062573799	3.0189701897019	1.78288633461047	-0.759841782361024	0.0807515955554288
SLK	0.0202370864288707	2.61246612466125	1.29501915708812	-1.01243889045727	0.0303133431940517
CYB5R4	0.00193410613278757	3.68834688346883	2.2911877394636	-0.686878667815378	0.00351642919359711
FAM107B	0.00465959093699464	28.4146341463415	12.2656449553001	-1.21201104398418	0.00786208047136486
TBC1D1	0.00664852450684444	4.10569105691057	2.48659003831418	-0.723456400870663	0.0108813750734982
CDK13	1.24334028514358e-06	8.50135501355014	3.4661558109834	-1.29435629965539	4.33269552142395e-06
MTHFD2	0.413215211570046	4.07046070460705	3.49297573435504	-0.220735471064997	0.46345863470239
SLC9A7	4.463245720696e-06	8.92411924119241	2.49680715197957	-1.83762539563128	1.41392468601342e-05
YBX1	2.77937369269752e-07	19.6124661246612	11.7828863346105	-0.735077970434842	1.08367499533459e-06
PDE4A	0.000481790895001609	10.970189701897	3.09195402298851	-1.82699770192602	0.000996959468502299
PPP2R5A	0.000513891298971154	2.05420054200542	0.89272030651341	-1.2022968840263	0.00105684694190051
ELAVL1	1.98519876022741e-05	2.01355013550135	0.80970625798212	-1.31427086162983	5.44059387155715e-05
DIP2B	1.2588409397424e-31	8.12737127371274	0.945083014048531	-3.10427583758307	3.89929866396751e-30
NFYC	0.265911651091176	2.55013550135501	1.54278416347382	-0.725037664634103	0.310963566808558
CD84	0.0162839618593568	1.59078590785908	1.21711366538953	-0.386275780430755	0.02488213173272
SPI1	0.000149434372578021	6.30081300813008	3.90421455938697	-0.690505655226431	0.000343186124300462
ZBTB11	0.769680521835647	1.49864498644986	1.46232439335888	-0.0353952784810454	0.800136080085203
ATXN3	0.0985651013284235	2.04336043360434	0.945083014048531	-1.112430743983	0.127375657601347
ARFGEF1	1.32051685396681e-07	6	2.73818646232439	-1.13174180755442	5.47632526711194e-07
MTFR1	1.23161154184429e-21	6.41192411924119	0.448275862068966	-3.83829862926587	2.34989609010443e-20
MYO9A	0.0556799390901506	2.85636856368564	1.61941251596424	-0.818711612728452	0.076318474284178
PFKP	0.244642508523907	2.27642276422764	1.57343550446999	-0.532850468201866	0.288850848887757
IDI1	0.595048614068316	3.4579945799458	3.24904214559387	-0.0899211497111587	0.640213110076074
SP100	0.000782639998777332	7	3.57598978288633	-0.969012307516316	0.00154678515709518
KLF6	1.05797036009789e-11	26.5718157181572	39.2554278416347	0.56299533487399	8.15498504911092e-11
PLPP1	0.00406609099118468	4.11653116531165	1.99744572158365	-1.04327284842538	0.00694001516794718
TRAM1	3.575309215941e-13	4.67208672086721	1.28991060025543	-1.85679597268059	3.25016334159274e-12
TNFRSF1A	2.20009711216614e-05	3.68021680216802	1.96168582375479	-0.90769675475422	5.96117025315858e-05
EVI5	5.26385979233211e-06	4.98644986449864	2.59770114942529	-0.940777578317519	1.63727648158013e-05
PKM	0.480990500093576	12.9241192411924	10.4968071519796	-0.300115401078241	0.531398135065954
DNTTIP2	0.000258675436601023	3.08672086720867	1.4125159642401	-1.12780785270405	0.000568564757277238
TP53BP1	0.657570427447181	1.91327913279133	1.30395913154534	-0.553148713624023	0.699234669406644
RHOA	1.7828901610845e-05	18.5284552845528	13.7522349936143	-0.430076506606781	4.92109066464358e-05
IDH3G	0.0603401296208764	1.40650406504065	1.01660280970626	-0.468357599044876	0.081856385627888
ROCK1	3.13387879940281e-10	12.8807588075881	4.8735632183908	-1.40216872152747	2.00328711024246e-09
CBFB	0.000486862219401668	4.76422764227642	2.18007662835249	-1.12786350334631	0.00100703817681681
PDK3	0.288056329609551	1.99186991869919	2.03959131545338	0.0341566664568613	0.334443929194985
HDAC4	0.00350661269968489	5.15447154471545	3.06768837803321	-0.748672586385574	0.00606346744556126
IFI35	3.09152211686445e-08	2.30894308943089	0.987228607918263	-1.22577650753164	1.41803089418883e-07
MEF2A	0.0766031877209748	10.2466124661247	11.5977011494253	0.178691835330791	0.101584248410109
OTUD5	0.513092110428157	2.21409214092141	1.64750957854406	-0.426428409065712	0.563144402915243
ACSL4	0.138321591018128	5.11111111111111	4.11877394636015	-0.311422006707762	0.172790078100315
INPP5A	3.29628834242459e-11	4.11111111111111	0.837803320561941	-2.29484485685959	2.36634834081353e-10
ATP11A	0.129957562158146	3.53387533875339	2.55427841634738	-0.468335360799635	0.163113318386587
LAPTM4A	4.01302601731184e-11	5.95934959349593	2.44572158365262	-1.28489470327329	2.82828153860545e-10
TTC7A	0.00274526868664452	4.6639566395664	1.55044699872286	-1.58887016701517	0.00484039292676817
IP6K2	0.505833715485338	2.65311653116531	1.63218390804598	-0.700884419887345	0.555907486707277
SRBD1	0.647233492910526	1.37669376693767	1.14431673052363	-0.266721255945206	0.68955789117304
KIF2A	3.17635242504453e-10	5.7479674796748	3.28991060025543	-0.805003518646582	2.02785451257932e-09
PSME4	0.0835457958090923	8.26558265582656	6.64112388250319	-0.315689110652439	0.109689378171121
SIRT2	0.0537365485014205	1.82384823848238	1.79182630906769	-0.0255548922210626	0.0739172150164825
MAST4	1.12998165322951e-15	4.86720867208672	1.03192848020434	-2.23775164322	1.32482428409011e-14
NUCKS1	0.00699427993918718	5.13008130081301	3.69476372924649	-0.47349957900475	0.0114026305181421
VPS35	2.51069010652334e-07	3.74254742547425	1.42273307790549	-1.39535557814866	9.8580930786652e-07
DNAJA2	0.000400170954412299	2.71273712737127	1.33205619412516	-1.02609430754687	0.000841952976620929
BCL3	0.0274686448164244	2.69376693766938	1.25542784163474	-1.10144592645235	0.0399877167649602
KCNAB2	0.058741419901064	2.70460704607046	2.00638569604087	-0.430820031273709	0.0799686503156644
CLEC2D	0.00186019071773387	4.13279132791328	1.81353767560664	-1.18830980417621	0.00339928514988658
ATP1B3	0.0397742731801599	35.9837398373984	25.786717752235	-0.480716983382709	0.0561743041987172
MAPK6	0.47189565962831	6.28726287262873	4.54533844189017	-0.468044363735793	0.52180970031178
RAB27A	0.00545420410124513	3.32520325203252	1.80970625798212	-0.877686981975531	0.00909880192155853
UFD1	1.1830794394474e-06	1.72086720867209	0.803320561941252	-1.09908806601088	4.1399530175363e-06
PHRF1	0.640042651810834	1.54742547425474	1.24137931034483	-0.317925922987706	0.68334766527378
NUCB2	1.98088728098194e-06	1.9810298102981	0.780332056194125	-1.34409051736435	6.65779797452604e-06
DAPP1	0.299139540632344	11.10027100271	6.66411238825032	-0.736110262413192	0.346190547715199
SLC44A1	0.0027266543551364	6.88075880758808	2.33716475095785	-1.55780823770675	0.00481433904084252
SMG6	1.87707916746494e-06	5.6070460704607	1.88250319284802	-1.57458861199558	6.33009627845367e-06
EXOC5	1.66232318956498e-07	2.13279132791328	0.734355044699872	-1.53819317090639	6.7270465848686e-07
DGCR2	0.0012744313843946	1.84552845528455	0.616858237547893	-1.58102310040694	0.00241051514771659
RNF126	0.0121561240648118	1.63956639566396	0.900383141762452	-0.864703376106445	0.0190029378682946
ZXDC	0.0406109522285387	1.85907859078591	1.10472541507024	-0.75089993487937	0.0572592745947758
JMJD6	0.00224224702661942	2.54742547425474	2.18263090676884	-0.222971756119505	0.00402561559197719
POLB	0.0196313567477397	5.23306233062331	2.00766283524904	-1.38213843792269	0.0294940563353766
PABPC1	0.809742595613311	26.3116531165312	19.0140485312899	-0.4686361455527	0.835723641461866
EIF2B3	0.128310309647728	1.36043360433604	0.966794380587484	-0.492785555195685	0.161166741880425
TCOF1	0.563875270725547	2.94308943089431	3.20561941251596	0.123271769803128	0.610864876619343
CDC42	5.29061153181914e-08	27.9512195121951	11.0983397190294	-1.3325673597281	2.32471879743156e-07
OSBPL3	0.00116441177951597	7.78861788617886	2.86079182630907	-1.44495282074301	0.00221914861739884
ATP2B1	0.00048847588298416	15.3875338753388	21.5172413793103	0.483731096070681	0.00100995961302617
NCK2	1.85051339361939e-07	3.73983739837398	1.25542784163474	-1.5747964365556	7.42870096734568e-07
MAP4K4	9.00330687126384e-05	29.1192411924119	8.53001277139208	-1.77135295466309	0.000216996128146023
MGAT4A	0.000322504269949135	2.95392953929539	1.90549169859515	-0.632472090639695	0.000694560698113631
RPL31	1.59681959471815e-11	7.24661246612466	2.38314176245211	-1.60444197047224	1.20132544622124e-10
WDR1	1.07633556033821e-12	3.84010840108401	1.63729246487867	-1.22983498752992	9.34438034909539e-12
SNX13	0.0333680633115403	2.05420054200542	1.35249042145594	-0.6029586554094	0.047785656877086
ARHGAP10	5.01698414471558e-05	15.5880758807588	6.61941251596424	-1.23566777328524	0.000126254896881559
RPS6KA2	1.64997760992822e-07	2.85907859078591	1.1264367816092	-1.34378392926767	6.68247590526215e-07
ING3	0.0718850640540376	1.5609756097561	0.893997445721584	-0.804105380840628	0.0959870280529965
VASH1	0.469020744389873	1.88075880758808	1.74201787994891	-0.110555414784733	0.519088243349886
BUD23	0.0534978671508533	2.86991869918699	1.59514687100894	-0.847320603615024	0.0736292642246247
SEL1L	6.86780911027137e-06	2.23848238482385	0.879948914431673	-1.3470292899458	2.07481433566175e-05
ATP6AP1	5.32371903890017e-06	2.67208672086721	1.43805874840358	-0.893844215528326	1.65312018175749e-05
DAZAP1	0.000349739844004468	1.62872628726287	0.71264367816092	-1.19249136011264	0.00074680618604869
FAM50A	0.133784150770498	2.25745257452575	1.4176245210728	-0.671220215358724	0.167539023849852
ACTN1	0.142252780709748	4.22764227642276	2.9463601532567	-0.520919516297273	0.177435857221356
PTPN18	0.060270835883331	1.0840108401084	0.891443167305236	-0.282164454795717	0.0817844928238386
TFRC	0.0782846281580703	6.07046070460705	6.05363984674329	-0.0040031643899897	0.10348584407197
SREBF1	0.027493413167484	1.31978319783198	1.50063856960409	0.185275588139375	0.0400121656828407
AFF4	0.00206869006587819	14.2005420054201	14.2413793103448	0.00414288592745665	0.00373003476484971
UBE2D1	0.0556261979967985	4.07859078590786	4.22605363984674	0.0512403134348297	0.0762656452316762
MPP5	2.53886616699887e-18	2.58807588075881	0.393358876117497	-2.71796187345885	3.75812106961662e-17
SMC1A	0.0289382030364475	2.02168021680217	1.23882503192848	-0.706582374411392	0.041968758045345
MARK2	1.83166882767504e-06	3.53929539295393	1.485312899106	-1.25269529130386	6.18527199008974e-06
CHFR	2.08317120393461e-13	4.51490514905149	1.14687100893997	-1.97699254185505	1.98355846325311e-12
FCGR2B	0.000993794074858116	2.15447154471545	2.20051085568327	0.0305044448225861	0.00192171817635377
NFATC3	0.0710604853892478	1.76422764227642	1.15453384418902	-0.611726261981092	0.0950123942667853
ACADVL	0.0278562060619318	2.25474254742547	1.27075351213282	-0.827278493940726	0.0404931755558441
STK10	0.892759605704582	11.7967479674797	6.44955300127714	-0.871118123492026	0.908695274122838
FBXW11	0.00297128473430767	8.95392953929539	4.16347381864623	-1.10473321353165	0.00520415595000206
ACAP1	0.0164944603785378	1.5609756097561	1.67049808429119	0.0978303328251257	0.0251731150180969
DERL2	0.04002221495882	1.26829268292683	0.859514687100894	-0.561293516203732	0.0564767926499884
NDE1	0.00524139362043118	4.2710027100271	1.89527458492976	-1.17216793406622	0.00879054585137823
SCARB1	0.224259117038174	1.68021680216802	1.61047254150702	-0.0611633361766624	0.267172898693627
SELENOO	0.0219184580384727	1.54471544715447	0.891443167305236	-0.793126374073096	0.0325597461329355
ALPK1	0.764841701268608	2.19512195121951	1.82247765006386	-0.268399969526868	0.795930248230169
PDE8A	0.0129203480300168	7.15718157181572	4.90676883780332	-0.544618273732211	0.0201098965305907
KDM5A	0.000786583097437984	7.07588075880759	3.90421455938697	-0.857877396656517	0.00155152279203766
PTGS2	1.5819134447963e-10	3.17073170731707	5.2477650063857	0.726887309466245	1.04037243328805e-09
IGF2BP2	0.306364362875954	2.74254742547425	1.49425287356322	-0.876092251454188	0.353735934862296
MAP3K13	0.457782509779481	3.14092140921409	3.39846743295019	0.113696452785104	0.507882519140711
ST6GAL1	0.049669745956751	2.75609756097561	1.55427841634738	-0.826382002374416	0.0686619243005445
FRY	0.0776791825147849	2.71544715447154	1.46360153256705	-0.891666955668948	0.10279381272658
PICALM	0.0123721127105174	25.9376693766938	13.2528735632184	-0.968743645467129	0.0193105012694794
NSF	0.0484156035012595	8.87804878048781	3.30268199233716	-1.4266045730614	0.0670575485424566
CLASP1	2.90411613644325e-10	8.47425474254742	3.47126436781609	-1.28762525438829	1.86353641594274e-09
MRPS34	0.152748736648846	1.3929539295393	1.14176245210728	-0.286885019241205	0.189210851765961
CLNS1A	0.0958325775493349	2.76693766937669	1.48914431673052	-0.89380656890795	0.124132130651152
EED	0.303380147524044	2.42005420054201	1.58365261813538	-0.61178345107763	0.350612984863117
TSG101	0.00206310431594644	2.02981029810298	1.02043422733078	-0.992161706761419	0.00372263842409897
NCBP3	0.000805169996935127	1.82113821138211	0.740740740740741	-1.29779982399447	0.00158569193273959
MGLL	0.00443465904850589	4.47967479674797	2.6066411238825	-0.781202033490239	0.00751540665498229
DPP8	3.71306336122085e-07	2.24661246612466	0.660280970625798	-1.76659931241146	1.4244764485173e-06
SLC24A1	9.86021171691922e-37	6.48238482384824	0.181353767560664	-5.15964604592407	3.63812811731622e-35
LMAN1	9.84117005082187e-06	1.52032520325203	0.688378033205619	-1.14310698908693	2.86776953048921e-05
ZZEF1	9.22267665809071e-08	3.72086720867209	1.50830140485313	-1.30271415198059	3.89885353582975e-07
ENO1	0.745032114992648	14.2628726287263	12.779054916986	-0.158483433730716	0.778220473154269
MYDGF	0.0333673737163099	3.59620596205962	2.41634738186462	-0.573647773261443	0.047785656877086
ARHGEF10L	5.03151694987371e-10	1.69918699186992	3.90421455938697	1.20018771285429	3.06781920467391e-09
SRI	9.78745215271775e-09	3.31165311653117	1.36143039591315	-1.2824283382902	4.91625974998375e-08
EIF4G3	0.000137245206690314	10.4254742547425	5.06768837803321	-1.04071329514038	0.000317225447799169
SEMA3C	0.711821481779541	5.01084010840108	3.35376756066411	-0.579269799741954	0.748987250067045
GRAMD4	0.0305367707401174	2.05962059620596	1.33716475095785	-0.623201372630784	0.044095975704722
ZNF638	0.0164880932027388	6.1029810298103	3.61813537675607	-0.754267716932776	0.0251710531461343
RASAL2	1.25720016605221e-12	7.94308943089431	3.84418901660281	-1.04702097227312	1.07655809441126e-11
MARK3	0.0138614440164858	9.03794037940379	4.15197956577267	-1.12219469661224	0.0214482658263107
SLC25A3	7.29449596098405e-13	10.4281842818428	4.70242656449553	-1.14901066365078	6.44432759370035e-12
FNDC3B	0.841702281586179	44.4037940379404	36.2899106002554	-0.291114448722075	0.864087980564535
FOSL2	0.531872998043369	11.5447154471545	6.76883780332056	-0.770252562005921	0.581214874604013
FRYL	0.000471261296009654	7.29268292682927	3.87994891443167	-0.910412012368979	0.0009773089883479
TMEM131	7.34513891584545e-06	12.9620596205962	4.42784163473819	-1.54961944601412	2.20047206446045e-05
FSCN1	5.69530497281123e-08	4.02168021680217	4.62196679438059	0.200708524521091	2.4899687469861e-07
ACTB	4.80808674595592e-12	163.49593495935	91.4661558109834	-0.837944842989826	3.87893557736444e-11
PLD1	2.12476197578742e-09	1.42547425474255	4.87228607918263	1.77315686119895	1.1768273283114e-08
DLG1	0.00167910808144629	4.12737127371274	2.57854406130268	-0.678666522386464	0.00310570009314319
RAB7A	1.73025750130568e-07	40.0325203252033	73.8633461047254	0.883686173709826	6.97384107755173e-07
ARHGAP15	6.25149410039792e-23	15.9810298102981	4.32822477650064	-1.88451304856857	1.31255219229275e-21
RBM7	0.0230237559660112	1.40921409214092	0.725415070242657	-0.958012184754417	0.034100710577758
BAZ2A	0.0103510618057528	1.48238482384824	0.796934865900383	-0.895386295160953	0.0163853716533967
MLH1	0.283129449205284	1.66124661246612	0.938697318007663	-0.823534315197699	0.329333235074667
KLHL20	0.0448217658376768	2.15447154471545	1.23116219667944	-0.8073132051724	0.0625112898758928
ANKRD13A	2.43560525275054e-05	1.73983739837398	0.745849297573436	-1.22199641947293	6.53575783866428e-05
PAG1	0.383790292094644	8.19512195121951	4.34993614303959	-0.913771195773175	0.433654511535898
NT5C2	0.000411415761795572	7.41734417344173	4.15836526181354	-0.834886226329354	0.000863078717679841
STXBP2	0.019720704140685	1.77235772357724	1.07151979565773	-0.726011316288904	0.0296194233397059
DGKD	4.88733590785967e-07	1.77235772357724	0.611749680715198	-1.53465647099255	1.83705255323145e-06
TOP2B	9.22097826072664e-05	2.68563685636856	1.24648786717752	-1.10739540085425	0.000221285838892043
TM9SF3	9.08925556444734e-05	4.75067750677507	2.23754789272031	-1.08621471238901	0.000218647576329802
NFKB2	0.00142821357929238	2.53116531165312	2.23116219667944	-0.182006338023547	0.00267983444113175
PPP1R12B	0.0416777146187464	1.8970189701897	1.27586206896552	-0.572261735270555	0.0585658840540099
IL4R	1.17830894212063e-06	4.57181571815718	1.85312899106003	-1.30280394545147	4.12613696549988e-06
USP33	0.0742893198006685	3.01084010840108	1.71264367816092	-0.813941070715263	0.0988600198663448
SNRPA	0.881952396568327	1.75338753387534	1.40485312899106	-0.31972558481113	0.899702607436443
DYNC1I2	6.02348583933056e-06	1.65311653116531	0.708812260536398	-1.22171296244342	1.85075474219244e-05
APBB1IP	0.0020099670165625	8.76151761517615	4.89016602809706	-0.84129733850657	0.00363591005375293
CAPZB	3.45463949274269e-15	15.0894308943089	6.54789272030651	-1.20443580468208	3.91317854956723e-14
GPR137B	0.000307130549292844	17.420054200542	7.38697318007663	-1.23769386795462	0.000664588657331389
UBE2A	0.0886428399198859	3.55013550135501	2.54661558109834	-0.479292893257261	0.115775578010929
CST7	0.00151486492426915	6.29539295392954	2.39080459770115	-1.39680021045605	0.00282482058341977
PIAS2	0.000981006318320694	2.11653116531165	1.37164750957854	-0.625791951387211	0.00189918584310696
ACER3	0.564196430497032	7.65582655826558	6.30395913154534	-0.280299964271139	0.611080873782453
UBE2K	4.62432809634226e-13	10.5772357723577	4.02298850574713	-1.39462312539496	4.1437282834724e-12
PIK3C3	0.0189532958129648	2.55284552845528	1.30012771392082	-0.973452894767733	0.0285522781115153
N4BP2	0.719528203776047	1.81842818428184	1.33716475095785	-0.44351472050002	0.756145031737844
SYNJ2	0.0239385168080256	3.95392953929539	1.00127713920817	-1.98144581503333	0.0352578448320142
PPP2R5C	9.90787349728587e-11	11.5989159891599	4.57471264367816	-1.34223695053319	6.62902789458407e-10
GNB1	4.67094793026104e-08	24.5826558265583	9.25542784163474	-1.40926920119162	2.07423156761504e-07
MLLT10	0.0827735387732586	4.47154471544715	2.91187739463602	-0.618823691311719	0.108760832040904
NRDC	0.000530318171159258	5.59891598915989	2.86334610472541	-0.967445467290277	0.00108571078408333
VDAC3	0.132225887166947	2.17615176151762	1.52745849297573	-0.510645994549854	0.165753060655443
PCM1	2.4573276485329e-09	5.35230352303523	2.31800766283525	-1.20727459629936	1.34469685281768e-08
TNRC6C	6.7242420748572e-05	2.69918699186992	0.780332056194125	-1.79036485348	0.00016564676844199
CBFA2T2	0.0562576000378436	4.97560975609756	3.06257982120051	-0.700125891230229	0.0770471170823961
ITCH	5.55848418114805e-16	12.7886178861789	3.1213282247765	-2.03462837754876	6.72107798096408e-15
SDF4	6.55627431479617e-06	1.77235772357724	0.929757343550447	-0.930743676530031	1.99028339453401e-05
THOC1	0.191857169420326	2.09485094850949	1.34993614303959	-0.633956433772809	0.232209183828074
SLC1A3	8.59326996840213e-08	4.79674796747967	1.80842911877395	-1.40731958611801	3.66052875224464e-07
XRCC5	0.000213607148702129	5.17615176151762	3.06513409961686	-0.755929723657875	0.000475968326903767
SP140	0.346037797664957	2.15718157181572	2.22860791826309	0.046995209322721	0.395449252717548
MKNK1	9.22330855163256e-12	2.02710027100271	1.0536398467433	-0.944035641985103	7.16448333004523e-11
TNS1	9.96023823632066e-10	0.658536585365854	1.79693486590038	1.44820261840011	5.75149314958079e-09
SAR1A	1.0774172731697e-08	4.66124661246612	2.06896551724138	-1.17180624304812	5.36357130631503e-08
CDC14A	0.0421574981736674	5.67208672086721	4.07535121328225	-0.476955194207042	0.0591979247828829
FDFT1	0.586669906549759	2.38482384823848	2.40102171136654	0.00976574180969553	0.632282987772056
DNM2	1.18481755143235e-06	6.71273712737127	3.11621966794381	-1.10710421202676	4.14314597427703e-06
EPB41L2	0.0111211047566052	5.82113821138211	5.6117496807152	-0.0528506147927808	0.0175214140246923
STX7	0.0205521767505169	3.76693766937669	2.25925925925926	-0.737542326151056	0.0307486055259671
RFX3	0.538752558340641	3.68021680216802	2.30779054916986	-0.673278464610777	0.587581034069406
RIF1	5.5603192618111e-05	3.49051490514905	1.27586206896552	-1.45196750155284	0.000138952599879323
RAB21	0.0042364420543746	6.07588075880759	3.65389527458493	-0.733658271712888	0.00720645815977295
SMARCA2	0.946383397039009	4.90785907859079	4.38441890166028	-0.162708180223556	0.955715815323354
SESN1	0.299317754344067	2.3929539295393	2.49680715197957	0.061291773315604	0.346237088819393
CNOT4	0.00011522093442171	6.84552845528455	3.2477650063857	-1.07571466832809	0.000272212169928503
PSEN1	0.181669697298783	8.71815718157182	4.78033205619413	-0.866912378983421	0.22142787006201
CLDND1	2.58927042192469e-05	2.17615176151762	0.974457215836526	-1.15910842191343	6.92588431621434e-05
HSP90AA1	7.83955275732824e-08	104.653116531165	137.595146871009	0.394814310370889	3.36517328796177e-07
DLGAP4	0.0286274763618254	3.22222222222222	1.95402298850575	-0.721608553396286	0.041566167935081
RSBN1	0.565595707251884	1.96476964769648	1.28607918263091	-0.611380708126157	0.612332094711964
CXCL2	5.98628005552935e-12	8.00813008130081	15.669220945083	0.968396138405208	4.76056312498356e-11
TCF7	0.0206547294324596	1.30623306233062	1.43039591315453	0.13100218948436	0.0308836210643869
OSTM1	0.00964942315381627	1.60975609756098	0.905491698595147	-0.830068794791894	0.0153619306427189
PCNP	0.000107490678668068	2.64769647696477	1.46871008939974	-0.850188097367292	0.00025490936935556
MEF2C	0.196128257868387	5.40108401084011	7.1213282247765	0.398897359798721	0.236807410486902
PTPRC	0.00997062214812565	23.8428184281843	12.8697318007663	-0.889572796185114	0.0158481412541319
STK17B	0.114547620118321	14.6314363143631	9.42784163473819	-0.634071970434293	0.145666487013111
HSPB11	0.0167638977532002	2.16531165311653	1.272030651341	-0.76744125209054	0.025522220547803
PHLPP1	0.547052334132676	9.13821138211382	7.5581098339719	-0.273886330978806	0.594436685291851
WDR70	0.000145597481293933	4.14634146341463	2.28735632183908	-0.858157806824697	0.000334987694237944
FYB1	9.97172437378874e-05	7.97018970189702	5.37675606641124	-0.56787804216395	0.000237823730549771
BZW1	0.0768045532964507	7.75609756097561	4.40485312899106	-0.816237034496459	0.10179747713724
ME2	1.13544147935667e-08	3.7289972899729	1.34099616858238	-1.47548263337926	5.63008433143456e-08
CCNT2	0.282906605562723	3.61246612466125	2.21328224776501	-0.706796617159448	0.329150323838104
FAM135A	0.00607852227957857	2.35772357723577	1.6117496807152	-0.548766886984186	0.0100401661615949
EPB41L3	0.0280156291567658	10.9728997289973	6.01277139208174	-0.867842813868658	0.0407131268776863
MRPL22	0.0138028129737083	1.15447154471545	0.855683269476373	-0.432083826111348	0.0213707236970282
GSK3B	0.0044226462724813	9.03794037940379	5.24648786717752	-0.784642070984397	0.00749758074165918
ERC1	0.0569161143739888	9.86991869918699	6.38697318007663	-0.62790580849991	0.077779156298659
XPO1	0.00307943558613404	4.21951219512195	2.20051085568327	-0.939237734084733	0.0053748200943376
RNF13	0.0554776407083377	2.75338753387534	1.92592592592593	-0.515655464734146	0.0760827551446949
DOP1A	0.0491348615236504	2.05420054200542	1.17241379310345	-0.809095185987928	0.0679974448774621
KAT6A	2.88065775486031e-06	10.0813008130081	4.82886334610473	-1.0619262632388	9.39866099732707e-06
TUT7	0.0543285208277783	4.95121951219512	4.24393358876118	-0.222381832166102	0.0746292136637809
TNPO1	3.17045669320627e-05	3.45257452574526	1.70498084291188	-1.01791702691203	8.31644102797128e-05
ITGAE	1.37844298739791e-12	6.28726287262873	0.727969348659004	-3.11048247219347	1.17237744250215e-11
DIS3	0.630880597497114	1.45528455284553	0.997445721583653	-0.544991031074078	0.674570389567551
PIBF1	0.0264447990700536	3.02710027100271	1.78288633461047	-0.763721735504307	0.0387219147165244
PDS5B	0.000848419168452556	4.55826558265583	2.0970625798212	-1.12011506970798	0.00166368401222936
CYLD	0.175985101856326	5.82384823848238	4.40740740740741	-0.402042500222912	0.214864535551106
ZNF586	4.76900031560531e-12	1.84010840108401	0.486590038314176	-1.91901206798205	3.85359800059701e-11
RPS5	5.16683627702003e-20	30.0677506775068	11.8416347381865	-1.34434868730855	8.90968537391289e-19
YTHDC1	0.903299532501511	3.95121951219512	2.80970625798212	-0.49187868714556	0.9176759553166
CHMP2B	0.00408161431412258	1.98644986449865	1.10344827586207	-0.848173377200988	0.00696177451674613
SMAP2	9.15363185184401e-11	8.86720867208672	4.01915708812261	-1.14158706087397	6.19042110950852e-10
STARD7	0.103681594083246	2.75338753387534	1.27075351213282	-1.1155234625718	0.13296439229924
REST	4.98340794016804e-06	2.53387533875339	0.846743295019157	-1.58134898589306	1.56194509954798e-05
SSH1	0.67132873893421	3.47967479674797	1.76500638569604	-0.979279077964689	0.711903552825838
GSTP1	8.77056148571506e-20	21.520325203252	10.1558109833972	-1.08339442988491	1.47192901455914e-18
APLP2	0.000557848284883858	8.07317073170732	8.9514687100894	0.148989009453001	0.00113791979412488
WBP11	0.187945227462177	1.98915989159892	1.09578544061303	-0.860193906574312	0.228134772957234
EIF3I	0.0344895672083025	2.9159891598916	1.727969348659	-0.754907729810732	0.0492792278619766
TXLNA	2.50976446006283e-05	2.32249322493225	1.12771392081737	-1.04227325769468	6.72397120159919e-05
NCOA1	1.37314732624124e-06	8.56639566395664	3.68710089399745	-1.21620141889916	4.72596247124729e-06
RAB10	0.0407949989758441	17.2574525745257	10.9131545338442	-0.661151335210792	0.0574703270243643
HADHA	1.81396802464941e-06	2.95934959349594	1.36781609195402	-1.11340586740024	6.14203208346204e-06
CD59	0.0329923011671998	0.672086720867209	1.14942528735632	0.774193389599517	0.0473150520883134
CD82	0.481271083804292	2.3739837398374	1.42911877394636	-0.732184229855424	0.531492481178238
ATRX	1.74195748083005e-07	7.82926829268293	3.89655172413793	-1.0066795152166	7.01536327351942e-07
AK6	1.01106526042962e-09	2.61517615176152	0.632183908045977	-2.04849190841912	5.83163847912165e-09
PREP	0.0271903513721182	1.9810298102981	1.27075351213282	-0.640566371752071	0.0396862080236443
WDR47	0.173844416445575	2.07046070460705	2.21072796934866	0.0945696901002453	0.212457691603482
SLC25A24	0.000363774948409179	2.41192411924119	0.94125159642401	-1.35753220798934	0.000774468685242792
PILRA	0.56696613060962	2.99457994579946	2.49808429118774	-0.261531490557205	0.613683357074865
AKR1B1	0.000589143801071097	1.57994579945799	0.854406130268199	-0.88688116378968	0.00119495699020807
EPS15	1.76459364673708e-08	7.66937669376694	2.82630906768838	-1.44019009314888	8.4330770660254e-08
MGST2	4.69856799772186e-11	12.810298102981	6.66283524904215	-0.943095922561551	3.27464086285671e-10
MAST2	0.000451576856776136	3.78861788617886	1.35504469987229	-1.48333119569132	0.000941817401206422
DNAJA1	1.35912247091434e-07	19.3739837398374	23.8224776500639	0.298202832132214	5.61785548521265e-07
B4GALT1	5.22405623213107e-06	19.2872628726287	10.5849297573436	-0.865636724173896	1.62919733946133e-05
CHMP5	5.97916140045745e-07	3.07046070460705	1.4661558109834	-1.06641671037547	2.21427541752734e-06
NFX1	0.0169646312256944	3.12466124661247	1.85951468710089	-0.74877364868372	0.0257887062982534
SNX10	0.257791392862334	3.77235772357724	3.39719029374202	-0.151124456690821	0.302525072353413
MRPL28	4.09639779367628e-05	1.55013550135501	0.722860791826309	-1.10060458517715	0.000105095827434623
RBM22	0.275467818206302	1.5609756097561	0.96551724137931	-0.693074068451884	0.321048255256616
TMED2	4.28168022337975e-13	3.03794037940379	1.04342273307791	-1.54176978589039	3.85735572009328e-12
ERO1B	0.98082519610193	11.0325203252033	9.9757343550447	-0.145267452089491	0.984662076251932
ZFAND6	0.449243418190776	9.44986449864499	6.64240102171137	-0.508588817411149	0.499402630146503
LAT2	0.568734787009954	3.02168021680217	2.01277139208174	-0.586167666581936	0.615067060606886
HUWE1	0.0746510964087479	6.79674796747967	4.21583652618135	-0.689025700810147	0.0992841775189761
PPP1R15A	3.72188696532623e-15	12.059620596206	18.1877394636015	0.592781723178821	4.20640288108266e-14
FTL	2.4464110422262e-06	474.634146341463	284.538952745849	-0.738189727501372	8.07106548973772e-06
BAX	0.0221343592964178	3.24932249322493	2.20051085568327	-0.56230044841992	0.0328610103400664
NLK	0.362074967204521	3.30623306233062	2.3690932311622	-0.480853452172727	0.411806932328261
PGS1	0.761154167855554	3.63143631436314	3.67560664112388	0.0174421001645184	0.792750438833369
PSMC5	0.000754653227288688	2.34417344173442	1.35376756066411	-0.79209926430417	0.00149855555778973
UIMC1	0.000283321931944189	5.27642276422764	1.95657726692209	-1.43122807802598	0.000617597504125083
LPCAT2	0.924664670359331	2.17886178861789	3.63856960408685	0.739796723914278	0.937177805668173
SH3BP2	0.716796205367835	2.15176151761518	1.44572158365262	-0.57372844554172	0.753747560464333
ADD1	3.16118326987036e-08	4.36585365853659	1.36781609195402	-1.67438950518696	1.44601801715674e-07
RTRAF	4.14257727134135e-05	5.49322493224932	2.89144316730524	-0.925863621865661	0.000106166765820178
SF3B2	0.114650101092661	2.75880758807588	1.61302681992337	-0.774274413518788	0.145759870099562
GNAS	0.56800631472626	21.8536585365854	19.5721583652618	-0.159071961265055	0.61454413266416
DNM1L	5.8592641780413e-06	5.24661246612466	2.55172413793103	-1.03991386071282	1.80379065309271e-05
RFX2	0.525765456681327	3.28184281842818	2.78544061302682	-0.236600586284223	0.575167007112906
DDX18	6.16247358148207e-06	2.6639566395664	1.38058748403576	-0.948288289836575	1.88441757659214e-05
KHSRP	0.00121200004807679	1.05420054200542	0.561941251596424	-0.907658122692177	0.00230110338299256
ANKRD10	0.908328367006411	7.49593495934959	4.29374201787995	-0.803872923144971	0.922296994261062
ATRN	0.101800924487636	2.289972899729	1.41634738186462	-0.693155372238481	0.131017450392141
NSFL1C	3.63621495966507e-05	1.46341463414634	0.727969348659004	-1.00738897922937	9.42485881590874e-05
C20orf194	9.37371794599444e-05	4.78590785907859	2.03320561941252	-1.23503649833546	0.000224414678687978
XRN2	0.00031005089382379	4.43631436314363	2.35121328224777	-0.915956186354892	0.00067032976527694
DYNLL1	0.00278201262405535	11.2113821138211	9.26181353767561	-0.275597523721623	0.00489829450789816
SNX5	0.000391287959698674	2.87262872628726	1.48659003831418	-0.950364697772922	0.00082499284948233
RPL6	2.83963476253429e-06	33.8265582655827	19.8876117496807	-0.766286358237567	9.28292328234337e-06
P2RX7	3.50560756328157e-10	2.17886178861789	3.99106002554278	0.873197292027239	2.22391134671895e-09
ESF1	0.00380680174241019	1.6070460704607	0.863346104725415	-0.896400349494464	0.00653748499090155
ANAPC5	1.02566646671642e-05	2.49051490514905	0.984674329501916	-1.33872549260464	2.97159025980542e-05
SLC23A2	1.11703403926305e-13	4.27913279132791	1.48275862068966	-1.52903469022531	1.09634980060246e-12
SLC8B1	0.160997427229925	3.14905149051491	2.63984674329502	-0.254463171209726	0.198595154827867
TMEM230	1.56762106212757e-05	3.00542005420054	1.81864623243934	-0.724701710425957	4.38235236198114e-05
KDM2B	0.000163556598131621	10.8861788617886	6.95019157088123	-0.647372996026433	0.000372718896196401
OAS1	8.42402426825418e-07	1.1869918699187	0.519795657726692	-1.19129356656557	3.0345839036683e-06
RPLP0	1.61238705181926e-11	18.4010840108401	8.37164750957854	-1.13620728525362	1.20913948612734e-10
PEBP1	4.99998014631397e-19	5.03523035230352	1.92592592592593	-1.38650556434463	7.8405938669386e-18
ERP29	3.48254461435655e-11	5.14363143631436	3.14942528735632	-0.707698683848915	2.47878140068669e-10
FUS	1.85290857552993e-09	8.30352303523035	11.4865900383142	0.468155095513414	1.03195285593887e-08
IGBP1	0.0243427806682934	2.3929539295393	1.39974457215837	-0.773629035918584	0.0357692747857969
FXYD5	0.0178916674322696	4.55826558265583	3.83141762452107	-0.250606696102545	0.0270667431941902
GRAMD1A	0.223417108728626	2.15989159891599	1.79948914431673	-0.26337150891148	0.266296211781531
MLF2	0.000160947814899526	2.7289972899729	1.43295019157088	-0.929382498628636	0.000367107334166282
DDX24	4.09597707278645e-12	6.02981029810298	1.98850574712644	-1.60042788289273	3.34205088638088e-11
ARHGAP4	0.00252876817095679	1.82926829268293	1.06257982120051	-0.783695465027746	0.00449339896666472
RCOR1	0.0136179980403064	15.6449864498645	9.51085568326948	-0.718053359026136	0.0211236828952883
GPATCH2L	0.717034225368269	3.36856368563686	2.8544061302682	-0.238942956212449	0.753839879090294
BLVRB	1.71306671767469e-06	3.53658536585366	2.45849297573436	-0.524582852218265	5.81608172482516e-06
SLC9A1	8.77279590071143e-21	1.82926829268293	6.48020434227331	1.8247726208951	1.594996008325e-19
SPTLC1	0.188688329529571	2.48780487804878	1.46871008939974	-0.760323688812715	0.228926024559813
PAPOLA	0.0833853099255657	6.07317073170732	4.05874840357599	-0.581415015392519	0.109535990891751
CCNK	0.0123922081129625	2.02168021680217	1.8250319284802	-0.147633110390066	0.0193358520867058
RGS1	0.171201762375556	20.2411924119241	20.9157088122605	0.0472926083549001	0.209534254536717
NDUFB2	8.00057424734513e-16	5.8970189701897	1.78416347381865	-1.72473802707152	9.49098855157869e-15
NUDC	2.21799222354981e-07	3.95121951219512	2.28991060025543	-0.787006722689207	8.80528874823809e-07
MAEA	0.000371070253653947	2.18970189701897	0.920817369093231	-1.24974752474162	0.000787660969896576
ICAM1	0.672712947585832	1.23306233062331	0.867177522349936	-0.507846462071971	0.712941368698658
IRAK3	3.62668043723286e-06	4.49864498644986	6.44444444444444	0.518565473511369	1.16211254368036e-05
LYZ	7.48686546754067e-05	6.26016260162602	2.20945083014049	-1.50251230500998	0.000182729041420813
SPG21	0.0383925014966001	1.97018970189702	1.25925925925926	-0.645759208772327	0.054329828683006
DNAJB11	0.000109381285929024	2.77506775067751	1.1992337164751	-1.21041014357687	0.000258781373310628
GOLGA3	0.00360960221222962	1.69105691056911	0.628352490421456	-1.42827920475365	0.00622867396869609
PABPC4	0.310900216088625	2.63956639566396	1.79693486590038	-0.554762840076454	0.357984691219073
USP48	0.00100923529013619	3.96476964769648	1.99872286079183	-0.988158603549151	0.00194932358964719
GLG1	4.47880501295252e-09	6.82926829268293	2.67816091954023	-1.35048836352133	2.36326430651901e-08
TNRC6A	1.05106687023058e-10	4.92953929539295	1.74712643678161	-1.49646880399623	7.01363504629927e-10
PLEKHG2	0.0883244939374969	1.8780487804878	2.80459770114943	0.57855930563734	0.115449937634373
EXOC1	0.00104814415743544	2.01084010840108	0.828863346104725	-1.27859219985231	0.00201903546334397
OSBPL8	1.61165069151129e-05	26.929539295393	37.3908045977011	0.473493967562273	4.49292398333536e-05
DTX2	0.332538656551778	1.31165311653117	1.00383141762452	-0.385869226246633	0.380803053075496
DLD	4.89266621159437e-06	1.51490514905149	0.51213282247765	-1.56463753761891	1.53830821113913e-05
WDR7	5.05200768082426e-06	4.92953929539295	2.23882503192848	-1.13871103812259	1.57865707013479e-05
TXNL1	0.00530189274277208	5.0189701897019	2.73818646232439	-0.874170684033109	0.00888310443513532
CMTM6	0.10545058716739	7.98644986449864	6.17113665389527	-0.372018097029566	0.134987511838256
MAP3K20	0.00066276903779405	3.19512195121951	2.13920817369093	-0.57879411397791	0.00133511643181475
SEL1L3	5.24796037985431e-06	13.520325203252	2.09961685823755	-2.68693186155739	1.63363927953529e-05
CDV3	3.01377109480458e-11	8.17615176151762	3.00638569604087	-1.4433918673389	2.17912152071029e-10
ALKBH5	0.0826934590439599	1.75338753387534	1.36143039591315	-0.365021670463976	0.108712543223105
NLRP1	0.000127375094770426	1.42276422764228	2.44827586206897	0.783069517884021	0.000297011257229553
SPAG7	0.103874750454858	1.81571815718157	1.23627075351213	-0.554545539301185	0.133174117982237
PSME1	3.83291038737931e-13	7.96205962059621	3.43167305236271	-1.21422956577376	3.47803694825848e-12
PPP2R3C	0.0323102801171153	1.4769647696477	0.763729246487867	-0.951502236696828	0.0464032586226916
SCFD1	9.69698044117929e-07	6.03523035230352	2.6117496807152	-1.20839220618932	3.44126222445811e-06
HECTD1	6.53959410607782e-05	5.57994579945799	1.76883780332056	-1.65744934492635	0.000161494504056587
HNRNPC	0.0251120737449424	42.9539295392954	37.4329501915709	-0.198481363567873	0.0368349564607194
SUPT16H	0.000172272625568834	1.68021680216802	0.793103448275862	-1.0830664382844	0.000390679730541335
TOX4	0.147216705448605	2.48780487804878	1.23499361430396	-1.01036975516761	0.183081394780942
TRPM7	1.88840896035751e-12	8.70189701897019	3.37675606641124	-1.36569197944872	1.59261111984437e-11
SNAP23	0.000832762317417089	3.27913279132791	1.57471264367816	-1.05822573898976	0.00163489879060992
EZR	2.51346344294387e-06	27.0867208672087	10.6194125159642	-1.350881794688	8.27053085684744e-06
MYL6	5.61867043818739e-09	25.0975609756098	20.0830140485313	-0.321571362912912	2.91018213411911e-08
MFSD11	0.359530485475079	1.95663956639566	1.04725415070243	-0.901766418612369	0.409191194400986
DPYSL2	0.000115899833476171	5.01084010840108	1.89399744572158	-1.40361811818021	0.000273558496887783
GPATCH2	0.245936012658874	1.86178861788618	1.18390804597701	-0.653132251423214	0.290173268639132
NUP50	0.0170072652589928	1.3739837398374	0.66794380587484	-1.04056629198704	0.0258222260422469
COMT	6.42545800843016e-05	2.56910569105691	1.66155810983397	-0.628729493411108	0.000159145845440783
ADA2	0.00446635047044041	2.00542005420054	1.4176245210728	-0.500428990509488	0.00756655862953072
ECHDC1	0.0162463381717723	2.9349593495935	1.87739463601533	-0.644608579115245	0.0248397699408755
LRRFIP2	0.00027001987532064	13.4065040650407	4.43422733077905	-1.59617844294479	0.000591427208362711
SUCO	0.898739632445672	3.49051490514905	3.07024265644955	-0.185087188634076	0.914225719767359
MAP3K1	0.000228536807494425	5.93224932249322	1.74968071519796	-1.7614875525637	0.00050581725577778
HOOK2	0.341325867061732	2.58807588075881	1.70242656449553	-0.604287349064782	0.390598221417508
ARCN1	9.59205709574465e-08	1.87533875338753	0.587484035759898	-1.67452966792299	4.04478508457535e-07
TMEM38B	0.247124991367478	2.36585365853659	1.46487867177522	-0.69157965884426	0.291370584276787
NANS	0.494583210662633	2.21680216802168	1.54916985951469	-0.516984689051883	0.544709754608267
TBC1D2	0.0101986026393853	2.00542005420054	2.33716475095785	0.220854981424448	0.0161695380867095
BTAF1	0.391723551831912	7.11924119241192	5.63729246487867	-0.336721062084663	0.441906074761802
WAC	0.0087266206669736	15.6964769647696	9.29885057471264	-0.75531648444156	0.013969706884953
CREM	0.00661060250449865	23.3523035230352	12.4086845466156	-0.912214685136841	0.0108299064210167
HIVEP1	0.545270146695528	24.2168021680217	9.53639846743295	-1.34449194601177	0.592716348480413
TREM2	7.55739876097082e-17	2.69647696476965	1.20689655172414	-1.15977368755322	9.82461838926207e-16
FKBP5	3.10407588332316e-24	7.75067750677507	3.31673052362708	-1.22456062421799	7.24476873605378e-23
SRPK1	0.000135238119204936	2.26016260162602	0.831417624521073	-1.44278133150967	0.00031330381535314
HSP90AB1	0.044189878167595	35.319783197832	36.0779054916986	0.0306390977740317	0.0617329645448195
CDC5L	0.00850989423569948	2.53929539295393	1.11238825031928	-1.19076782029097	0.0136648477679168
SIRT1	4.55526693663738e-05	2.58807588075881	3.42911877394636	0.405957958719019	0.0001157970085514
HNRNPH3	0.0683782153710617	2.88346883468835	2.78416347381865	-0.0505615070675456	0.0916947848027759
JAK2	0.963595320793724	4.69918699186992	3.41507024265645	-0.460495924359127	0.970363499848065
ABL1	1.88645919597787e-08	5.00271002710027	1.03065134099617	-2.27915346559864	8.94730836050752e-08
ACOT7	0.11618907069979	2.90785907859079	1.52362707535121	-0.932447524291938	0.147566883515957
SH3GLB1	4.51569306306686e-10	3.89159891598916	1.83780332056194	-1.0823806483134	2.78033715220485e-09
PCSK5	0.596627547732236	3.50135501355014	2.29246487867178	-0.611013717214156	0.641636741217394
RAB18	6.21069556575872e-06	3.77506775067751	1.67560664112388	-1.17181902921381	1.89800672040056e-05
NRP1	0.24778099598604	3.55555555555556	5.93358876117497	0.738829942960079	0.292075414108045
WASHC2A	0.967764463814457	1.45257452574526	1.52873563218391	0.0737267552550849	0.97402851649649
MYO9B	3.11055656243353e-07	24.7262872628726	7.04086845466156	-1.81222033645167	1.20438061962125e-06
PSMD8	1.02197808769228e-05	4.15989159891599	2.35121328224777	-0.82314052013828	2.96432719308663e-05
CIRBP	0.000102026802225182	6.65853658536585	4.36526181353768	-0.60913695191667	0.000242870253114783
ATP5F1D	2.66764119804224e-13	6.3739837398374	3.18263090676884	-1.00197548304301	2.49277905619664e-12
HNRNPM	0.057501218673003	8.58807588075881	4.66283524904215	-0.881127482177994	0.0784292240557567
MARCHF2	0.00258987704223216	1.78319783197832	1.01532567049808	-0.812524214794168	0.00459385047646553
NDUFB7	6.14172308552586e-16	3.40108401084011	1.1021711366539	-1.62564639088982	7.39068739644335e-15
TECR	0.188039332714165	1.90785907859079	1.63218390804598	-0.225150988920947	0.228193802070056
TIMM13	3.95908350016116e-12	2.65311653116531	0.9514687100894	-1.47945992548482	3.24618970650469e-11
POLR2E	0.000323990224210003	3.3739837398374	1.74457215836526	-0.951579749895997	0.000697162497892708
GADD45B	3.41339824881262e-19	16.8563685636856	24.6219667943806	0.546652244347113	5.43759759128309e-18
MKNK2	0.110794917519962	3.28726287262873	1.92081736909323	-0.775166474673518	0.141252260191862
RANBP1	4.43309990225788e-08	3.67479674796748	2.13793103448276	-0.781449141816645	1.97560349107727e-07
MED15	0.000169387968924264	5.84010840108401	2.242656449553	-1.38078651567175	0.000384784440046155
SMARCB1	0.00787807001537888	1.62872628726287	0.823754789272031	-0.983457321631214	0.0127481958520384
BCL2L13	0.00328568994063894	4.51761517615176	1.64878671775224	-1.45415659490987	0.00571295638327311
OSM	5.75215044529985e-06	2.23577235772358	5.45721583652618	1.28739180131729	1.77954937943987e-05
SPECC1L	6.42181535451283e-40	3.67479674796748	0.0817369093231162	-5.49053295436699	2.66319582222689e-38
SNRPD3	2.52590208560797e-35	3.83468834688347	0.178799489144317	-4.42269481200492	8.92603990533859e-34
MAPK1	2.42779324911332e-13	8.39566395663957	3.1455938697318	-1.41631200752125	2.27713392972909e-12
CYTH4	0.708606176026227	2.20054200542005	1.8492975734355	-0.250881521332615	0.746250214637399
GRK3	0.0816046998213152	8.11924119241192	5.28097062579821	-0.620541785630758	0.107421926469926
GGA1	0.325228743413596	1.81571815718157	1.73052362707535	-0.0693316403345456	0.37345488202504
HIRA	3.92421674256346e-31	3.52574525745257	0.30779054916986	-3.51790740171848	1.18624816952912e-29
LGALS1	7.03346351043162e-05	39.0542005420054	22.1724137931034	-0.816711890957091	0.000172333593238994
EIF3L	8.507160180136e-20	4.72357723577236	0.689655172413793	-2.7759327483055	1.43251442227928e-18
SNU13	0.00027041972415413	3.96476964769648	2.21711366538953	-0.838554312924652	0.000591871930674123
DDX17	0.000208310546980602	9.99457994579946	5.44955300127714	-0.875008036458871	0.000465406199799048
TCF20	1.97465679775043e-05	4.13279132791328	1.27330779054917	-1.69853532417006	5.41466000607194e-05
TOMM22	2.91296188975755e-11	2.24932249322493	0.865900383141762	-1.37721755432859	2.11231831832419e-10
XBP1	0.0471241334754813	4.65582655826558	4.1455938697318	-0.167458527821136	0.0654675807807212
RTCB	2.71708320354964e-09	2.75338753387534	0.893997445721584	-1.62286506617048	1.47557613803161e-08
JOSD1	4.18087925793931e-05	4.60162601626016	2.28735632183908	-1.00846261279772	0.000106984457503006
FBXO7	0.00423799482452969	2.04065040650406	0.984674329501916	-1.05131049598754	0.00720645815977295
GTPBP1	0.169388651085381	4.40921409214092	2.75606641123882	-0.677910877415155	0.207720491482513
PPP6R2	5.37557423353709e-05	4.96747967479675	2.272030651341	-1.12853176650337	0.000134738419100345
SUN2	8.5070006506924e-13	4.26016260162602	0.556832694763729	-2.93559266871232	7.46295966174379e-12
CYB5R3	0.000968802068597778	1.52032520325203	0.745849297573436	-1.02742389295942	0.00187773224419608
PACSIN2	0.00705607372172644	14.029810298103	6.23882503192848	-1.16914924723582	0.0114996355750644
AP1B1	1.73838185196347e-12	2.63143631436314	1.05874840357599	-1.31349068515409	1.47102869024497e-11
HMGXB4	0.202167808624909	1.78319783197832	0.911877394636015	-0.967555000936786	0.24357216414881
TOM1	1.71553780516922e-07	5.49593495934959	7.17752234993614	0.385120986874303	6.92563854090036e-07
HMOX1	0.207819419895044	6.05420054200542	8.20434227330779	0.438451215803355	0.250021061863661
TSPO	4.90810193082591e-10	7.71273712737127	4.57088122605364	-0.754770609340743	2.9962111300346e-09
RPL3	1.78856459749063e-09	49.2439024390244	22.037037037037	-1.16001483468155	9.99445116949664e-09
RBFOX2	6.02941609260851e-29	4.11653116531165	1.16475095785441	-1.82140763156799	1.66239615124778e-27
ASCC2	0.314909702040388	1.65582655826558	0.874840357598978	-0.920459883201485	0.362185854879364
MTMR3	0.285951696510523	5.60162601626016	2.86462324393359	-0.96750025956982	0.332307923364938
MYH9	1.44782177502781e-15	18.10027100271	4.57726692209451	-1.98345296805574	1.66632331813981e-14
TXN2	0.00429984710765889	1.8970189701897	1.10727969348659	-0.776714419841139	0.00730420879696422
EIF3D	0.100158799780648	2.57994579945799	1.76245210727969	-0.549756702873057	0.129069557601256
TNRC6B	1.17768700076136e-05	10.2628726287263	5.29501915708812	-0.954726796005649	3.38273232388123e-05
KIAA0930	0.000723270413495125	1.58536585365854	0.915708812260536	-0.791854996999507	0.00144194316047618
CSF2RB	0.0136762669191004	2.53929539295393	1.33844189016603	-0.923873727352381	0.0211944124150852
FAM118A	0.00113580858355052	1.79674796747967	0.836526181353768	-1.10290545491842	0.002172060774488
ST13	1.5436337107212e-08	5.46612466124661	2.64750957854406	-1.04588245873419	7.45897259275372e-08
RBX1	5.00273447781949e-07	5.01084010840108	2.68582375478927	-0.899687865903061	1.87761567761393e-06
EP300	5.65996917917247e-05	8.35772357723577	3.88761174968071	-1.10422589764213	0.000141231851522066
RANGAP1	1.18936430368537e-14	2.44986449864499	0.583652618135377	-2.06952009858776	1.28349033890176e-13
ZC3H7B	0.000168305502089367	2.42547425474255	0.905491698595147	-1.42149354614275	0.000383019051920383
ACO2	0.0019613434204031	2.09485094850949	1.0242656449553	-1.03225766870057	0.00355950136838436
DESI1	0.211012039294018	1.95392953929539	1.40996168582375	-0.470722483693298	0.253315409851048
CERK	0.000113182421891418	2.49864498644986	0.979565772669221	-1.35093166415705	0.000267648158836539
BRD1	0.0316619913376562	2.13550135501355	0.913154533844189	-1.22564387902127	0.0455504221709744
RBM23	0.0234492299056207	1.5420054200542	1.7037037037037	0.143866617647359	0.0346388683151029
AP4S1	1.24995786079303e-12	3.76693766937669	0.644955300127714	-2.54612108120236	1.07218607614691e-11
SOS2	7.28479921075863e-11	7.68292682926829	2.31800766283525	-1.72877067817712	4.97348604620229e-10
NIN	0.00156359914818652	3.47967479674797	1.63346104725415	-1.09102042947131	0.00291245008374163
PYGL	1.43815557940189e-05	0.902439024390244	0.531289910600255	-0.764330140160815	4.05430600979701e-05
PSMC6	0.0475043412542605	2.71273712737127	1.79565772669221	-0.595236870994103	0.0659410192016263
DDHD1	0.184681798426707	6.26287262872629	4.9272030651341	-0.346055607649172	0.224608159114206
CNIH1	1.97116576656978e-08	1.8970189701897	0.786717752234994	-1.26981606236807	9.31385105145683e-08
ATP6V1D	0.0313943888807345	2.05691056910569	1.59386973180077	-0.367945347783863	0.0452043166150719
PSMA3	2.08631896810436e-05	4.44986449864499	2.57854406130268	-0.787204707676976	5.6866640857945e-05
AHSA1	0.749852669880639	3.03794037940379	2.98467432950192	-0.025520035253246	0.78260413840704
SPTLC2	0.0212207149361041	3.17073170731707	1.80459770114943	-0.813138555367472	0.0316074643957763
AL159141.1	0.000655142755541026	10.1571815718157	3.39591315453384	-1.58062866703216	0.00132081412105459
LGMN	5.0425878469188e-07	13.5420054200542	7.71519795657727	-0.811666322729973	1.89115888010751e-06
SNW1	0.000897900872592049	1.56910569105691	0.959131545338442	-0.710141931705609	0.00175454306022854
ITPK1	0.00190295432321125	2.40650406504065	0.919540229885057	-1.38795426125108	0.00346858873733166
PPM1A	3.76453714993905e-06	2.63685636856369	0.831417624521073	-1.66517375284612	1.20168240575026e-05
ERH	0.0017357474854132	3.9159891598916	2.77011494252874	-0.499430930946412	0.00319280824113029
HIF1A	0.0042136307040052	19.7425474254743	11.0842911877395	-0.832791639531764	0.00717475360458028
SUSD6	0.611660483775738	11.6314363143631	7.12899106002554	-0.706259442921099	0.655695857207147
SRSF5	0.504181411149494	10.0867208672087	6.77777777777778	-0.573572997878182	0.554334426193725
SLC10A1	3.25138174204292e-11	0.753387533875339	2.76500638569604	1.87581874565994	2.3374546678469e-10
EIF5	0.000395499290303071	10.970189701897	11.1111111111111	0.0184146196984983	0.000833171888640139
DICER1	9.43137147552486e-06	2.59620596205962	1.15708812260536	-1.16590609692059	2.75956979966086e-05
PCNX1	0.00389348774806943	7.96476964769648	4.28735632183908	-0.893544313184427	0.0066658210575955
RPS6KA5	0.704859383004408	2.11924119241192	2.23371647509579	0.0758982853836557	0.743220084874158
PPP4R3A	4.61149384685426e-05	5.31978319783198	2.71008939974457	-0.973027007782051	0.00011698926250513
PSMB5	0.08079298835274	1.59620596205962	1.242656449553	-0.361219320279994	0.106409242927572
YY1	1.70291154333119e-05	4.85907859078591	2.23116219667944	-1.12288737118226	4.72111056598669e-05
ACIN1	0.444271427774909	3.32520325203252	1.99872286079183	-0.734364083073569	0.49486215861809
TRIP11	0.637262649007064	1.77506775067751	1.0727969348659	-0.726497069989334	0.680862059515627
APEX1	5.0599442508841e-06	2.11653116531165	0.992337164750958	-1.09279944096491	1.58001246116592e-05
ARHGAP5	0.00020068201124498	7.07046070460705	1.42273307790549	-2.31313920270807	0.000449965295990755
SRP54	0.155443111117617	4.51490514905149	2.98978288633461	-0.594654957484179	0.19207425057577
CHD8	0.00027825747846479	2.96476964769648	0.9757343550447	-1.60335968598745	0.000607613588745133
NFKBIA	4.88107135420471e-22	41.9539295392954	65.9795657726692	0.653213338784403	9.60518276682323e-21
PSME2	0.000119105074972454	12.8644986449864	5.03448275862069	-1.35347976461659	0.000280332676459556
SEC23A	0.00161210484969373	1.67208672086721	0.853128991060025	-0.970813877906011	0.00299280138208033
PNN	0.0325647435489522	4.91869918699187	4.06641123882503	-0.274520703570109	0.0467285911148533
MMP9	0.197835461641481	3.2059620596206	3.49680715197957	0.125280881687467	0.238696404548438
TRPC4AP	4.69565620728781e-05	5.23035230352304	2.52490421455939	-1.05067946765688	0.000118824018397228
ABHD12	6.84751447632835e-12	7.4390243902439	2.44444444444444	-1.60560681063718	5.39416446502601e-11
CD40	0.96340738034944	3.97560975609756	2.83652618135377	-0.487050969357054	0.970363499848065
ZMYND8	0.357944790414394	2.55826558265583	2.13537675606641	-0.260675408511603	0.407571354277157
NFATC2	0.00556769844280901	3.58536585365854	1.56194125159642	-1.19878014898193	0.00926349827122534
STK4	8.83761966927534e-12	20.6829268292683	6.61941251596424	-1.64366526885146	6.89691687409388e-11
ADNP	0.110377534862632	5.79132791327913	3.5095785440613	-0.722596395072356	0.140755900874381
TPD52L2	0.000253946265825374	2.29810298102981	1.00893997445722	-1.18760310272938	0.000558904544698126
DNAJC5	8.35308735069971e-07	5.0189701897019	2.06896551724138	-1.27848177671889	3.01119197742896e-06
NELFCD	0.00197492064975576	2.63956639566396	4.18518518518519	0.664990504229773	0.00357896418218649
CTSZ	0.0023298463345577	21.8184281842818	14.0536398467433	-0.634603340448487	0.00416352169045959
PRPF6	0.000365130372128067	1.75338753387534	0.699872286079183	-1.32498131026263	0.000776695297727274
PRELID3B	1.10191351186514e-06	1.72086720867209	0.679438058748404	-1.34072183738898	3.87756101159837e-06
PSMA7	2.08362414450158e-15	12.7859078590786	6.23882503192848	-1.03520834761436	2.37627862661567e-14
DIDO1	0.000125617709096162	2.03523035230352	0.897828863346105	-1.18067970967238	0.000293595558567555
GID8	0.000285614178482142	1.24932249322493	0.624521072796935	-1.00032377670775	0.000621514287781175
RNF24	0.000380826109545735	5.12466124661247	1.62707535121328	-1.65517557692411	0.000806663325327353
RASSF2	8.04337759603505e-06	4.46612466124661	1.60536398467433	-1.47612308399336	2.3910941218545e-05
CSNK2A1	0.000222489988593458	3.72086720867209	1.56066411238825	-1.25347883155902	0.000493788041911531
CDS2	6.11473863382647e-10	2.68021680216802	1.00893997445722	-1.40950935892529	3.65718217694174e-09
HM13	3.86129240901473e-08	6.24390243902439	2.72158365261814	-1.19800161489025	1.73619760828279e-07
SEC23B	0.187436935142472	2.4769647696477	1.48148148148148	-0.74153275627378	0.227627913975054
HCK	2.22806735168633e-07	5.63956639566396	7.41123882503193	0.394130472587375	8.81738325769874e-07
TM9SF4	0.192521254798453	1.7289972899729	0.895274584929757	-0.949533470984891	0.232900592232073
SAMHD1	0.0038740345846608	5.54742547425474	3.45210727969349	-0.68434108171936	0.00663704525292861
NOP56	0.0230713191471812	2.03523035230352	1.17369093231162	-0.794139537455882	0.034150996896919
MAPRE1	0.416226686588728	2.9159891598916	2.6845466155811	-0.11930689982509	0.466419274967003
RPRD1B	1.61602921665485e-08	2.52845528455285	0.96551724137931	-1.38888233786133	7.78985072927381e-08
CHMP4B	0.998898491592469	5.84552845528455	3.79438058748404	-0.623469062555684	0.998898491592469
CST3	3.56186749715204e-08	59.3387533875339	36.0906768837803	-0.717348417057487	1.60732473927239e-07
PPP1R16B	5.70901694145534e-08	12.7262872628726	3.80842911877395	-1.74054364205725	2.49328520558946e-07
APMAP	0.0284683987673304	1.29268292682927	0.860791826309068	-0.586632166054298	0.0413591271032032
ZNF516	7.16221233924647e-07	8.43360433604336	1.77905491698595	-2.24503829361558	2.61381683769737e-06
ADNP2	0.331868868963911	2.61246612466125	2.02171136653895	-0.369835287323425	0.380209585493357
USP14	4.72488596173928e-09	3.75338753387534	1.28352490421456	-1.5480819661009	2.48007089497989e-08
VAPA	2.21416135736793e-10	8.97560975609756	4.08173690932312	-1.13682675580199	1.43548600662432e-09
LPIN2	0.0016988803414477	4.33875338753388	2.40357598978289	-0.852098171018365	0.003135337092087
SMCHD1	1.02410989585781e-12	20.0623306233062	4	-2.32641730718722	8.90638380834400e-12
MYL12A	6.97565734649955e-16	16.6693766937669	8.19667943805875	-1.02408867755245	8.33424965827018e-15
CEP192	0.0666230965784602	2	1.14814814814815	-0.800691191776593	0.089580573052174
RNMT	0.21933159056869	3.63956639566396	2.7816091954023	-0.38784684194118	0.262111436407165
SMAD7	0.121800844659333	2.28726287262873	2.01787994891443	-0.180781836873364	0.1538762936809
ANKRD12	0.538907332790604	3.04878048780488	3.49680715197957	0.197805953922856	0.587622119935517
MIB1	1.57642985230099e-05	2.05691056910569	0.865900383141762	-1.24820610350977	4.4020728986346e-05
RBBP8	3.01038920577679e-06	3.15176151761518	1.88633461047254	-0.740572761939074	9.79010566078285e-06
RIOK3	0.190677280368499	4.55013550135501	3.07024265644955	-0.567556825456489	0.230892517589075
TBL1X	1.16374189694617e-16	8.66666666666667	1.40229885057471	-2.62768337570578	1.50119713081642e-15
ALG13	0.000178165339686155	3.54742547425474	1.41379310344828	-1.32720136639433	0.000402899357613847
XIAP	0.244044221467344	2.83739837398374	1.60408684546616	-0.822816469269826	0.288280109068534
STAG2	0.016989722169273	8.44444444444444	4.87739463601533	-0.7918918046698	0.025811209762462
ATP11C	0.0141498850382099	4.42547425474255	2.6602809706258	-0.734253442751693	0.0218608753453625
ELF4	0.0554502293597343	1.82655826558266	0.825031928480204	-1.14660591771858	0.0760659515929871
RBBP7	1.83857002891915e-05	1.90243902439024	0.855683269476373	-1.15270142619007	5.05808355543657e-05
EMD	0.0653495565749133	1.59891598915989	0.703703703703704	-1.18405412690869	0.0880569481452511
PGK1	0.00807801936612379	10.1544715447154	6.67816091954023	-0.604592398712917	0.0130410181767467
MAGT1	0.9966508346051	3.26016260162602	2.88761174968071	-0.175067141655192	0.996849489345902
SMS	9.77450018529991e-06	4.63143631436314	2.25925925925926	-1.03560984021633	2.85243824878589e-05
EEA1	0.0946849770730789	4.20325203252033	2.01787994891443	-1.05866561920227	0.122835888043617
RP2	0.0986905494019139	4.8780487804878	2.00510855683269	-1.28262383866869	0.12747211760587
TIMP1	1.28480827908333e-05	51.5609756097561	45.2886334610473	-0.187130553703918	3.65278637078762e-05
RBM3	2.3710995998053e-09	6.41192411924119	2.84802043422733	-1.17079785476277	1.30176999910536e-08
PBDC1	7.48170293583749e-06	1.289972899729	0.659003831417625	-0.968981999115334	2.2360443914254e-05
GLA	0.0464848225972613	2.11924119241192	2.514687100894	0.246831107363557	0.064651008811823
ARMCX3	0.0570490685238704	1.81029810298103	0.869731800766284	-1.05758479569263	0.0779184066011926
RUBCNL	0.659219575413505	2.09756097560976	3.15453384418902	0.588714079096985	0.700542954134894
TNFSF13B	3.5224253686711e-12	6.88075880758808	3.1213282247765	-1.14040760105942	2.90715962170914e-11
FNDC3A	0.327595119281493	14.5365853658537	11.6334610472542	-0.321408047028431	0.375742241955322
STK24	0.728610791999049	8.60433604336043	4.97445721583653	-0.790524754828503	0.763957529921293
ACP5	1.03783457235526e-15	5.81029810298103	1.78799489144317	-1.70026956985609	1.22250091175556e-14
DNAJC3	0.879267207694224	7.07317073170732	5.13026819923372	-0.463322836642425	0.897328218061748
ARHGEF7	0.395253478254006	6.06775067750678	4.31673052362708	-0.491222772913695	0.445503583530683
KPNA3	0.0113430346551212	3.10027100271003	1.83908045977011	-0.753409731679359	0.0178207100499055
FLT1	2.79260917222122e-15	3.14905149051491	12.6577266922095	2.00702906981566	3.1776219560558e-14
RGCC	0.0142248885535116	7.89159891598916	6.16602809706258	-0.355976170674319	0.0219632279266219
VWA8	0.158718298180229	1.50406504065041	1.05747126436782	-0.508248494968788	0.196024715793352
DGKH	0.146822425475996	2.05691056910569	1.40357598978289	-0.55137189569688	0.182636324005589
INTS6	5.69300728752389e-08	8.67750677506775	19.8224776500639	1.19178480748766	2.4899687469861e-07
TSC22D1	2.80118315853719e-05	4.36043360433604	1.6066411238825	-1.4404238950748	7.43328243762011e-05
MGRN1	0.159034862496537	2.24661246612466	1.10089399744572	-1.0290757236373	0.19636735728534
CORO1A	0.00898006084001438	3.93766937669377	2.5823754789272	-0.608643196960471	0.0143509379920994
PHKB	0.000683943890803746	3.57181571815718	2.51340996168582	-0.507011640899456	0.00137446153145903
NUTF2	0.278924500941537	1.21951219512195	0.94125159642401	-0.373651873352612	0.324818553196712
NUP93	0.00191888328554252	1.68021680216802	0.75095785440613	-1.16184355166852	0.00349254854075167
NFAT5	0.246303281283482	50.1165311653117	33.1021711366539	-0.598360716442708	0.29053828525635
LONP2	8.71515275672982e-05	3.10840108401084	1.39591315453384	-1.15496348157457	0.000210759694136242
N4BP1	3.17864584244098e-08	10.5636856368564	3.64240102171137	-1.53615160004465	1.45135985781336e-07
CTCF	0.0121647416240231	2.91327913279133	1.30651340996169	-1.15692200596214	0.0190104869104167
CYB5B	0.889295259036251	1.79674796747967	1.47765006385696	-0.282083402235742	0.905536446802741
NME3	0.262540193747397	2.09485094850949	1.42273307790549	-0.55818257781546	0.307666205563858
VAC14	0.9118905268479	2.32520325203252	2.06257982120051	-0.172906879148903	0.925539373730332
WDR59	1.51227715783586e-08	5.73170731707317	0.955300127713921	-2.58493897935032	7.31850004807859e-08
COTL1	0.00483365066887266	22.5284552845528	12.7139208173691	-0.825339386825353	0.00814208091856428
USP10	4.88292458001004e-06	4.22222222222222	1.59514687100894	-1.40431324768436	1.53717161496176e-05
ABCC1	9.27099629518484e-09	7.35772357723577	2.86334610472541	-1.36155741111694	4.67086941859814e-08
SLC7A5	0.00130970220292751	7.35772357723577	7.42911877394636	0.0139316149055803	0.00247442983971771
UBE2I	0.0456466470216295	2.92411924119241	2.35759897828863	-0.310683803072887	0.0635204866207812
EEF2K	4.50502523630386e-12	3.3739837398374	0.757343550446999	-2.15543322364008	3.6520543838082e-11
GSPT1	8.76476842137518e-10	4.57181571815718	1.54022988505747	-1.56962155761813	5.10820068971668e-09
ELOB	4.38252486009315e-26	6.60162601626016	1.81736909323116	-1.86096996261049	1.10510099235917e-24
GGA2	5.99033332157252e-06	5.60975609756098	2.03192848020434	-1.46508842328628	1.84188067448841e-05
CPPED1	3.90728992527886e-10	3.710027100271	1.35759897828863	-1.45037234095744	2.44169126339344e-09
BFAR	0.00299891493562389	1.59620596205962	0.708812260536398	-1.17117135382364	0.00524705549057206
XYLT1	1.79949777055e-11	18.3794037940379	3.43422733077905	-2.4200325203832	1.3437321149732e-10
PYCARD	3.31871458624776e-09	5.57181571815718	3.30268199233716	-0.754509480614268	1.77730093850494e-08
STX4	0.734311028243871	2.11382113821138	1.99361430395913	-0.0844669830023464	0.768782128046681
KAT8	0.404449937578073	1.02168021680217	0.814814814814815	-0.32639959073444	0.454541945524473
IL21R	0.0301287809187009	3.99728997289973	2.1698595146871	-0.88142059318299	0.0435946432093544
VPS35L	0.000390709607426844	1.8130081300813	0.899106002554278	-1.01182227323481	0.000824466278413752
AQP9	0.364969277715056	1.60162601626016	1.53256704980843	-0.0635871209122961	0.414816723799355
LACTB	0.233894538635293	3.58265582655827	1.90166028097063	-0.913769914156236	0.277400802380501
CSK	0.0392579524167798	2.23306233062331	1.52618135376756	-0.549097115545752	0.0554919451344792
HERC1	3.66827843915484e-11	10.7262872628726	5.02681992337165	-1.09343288293892	2.60359564465049e-10
TRIP4	4.52280216512966e-06	2.06233062330623	0.609195402298851	-1.75929867872868	1.43098494732791e-05
RAB11A	0.052328796421854	2.59078590785908	1.90932311621967	-0.440328530125926	0.0721389836386987
CTSH	0.00222958937717021	9.73983739837398	6.08301404853129	-0.679111351376564	0.00400575706933051
EHD4	0.0159330521089005	3.36856368563686	1.86334610472542	-0.854237904365239	0.0244355067522832
TMEM87A	0.00128691748108476	3.20054200542005	1.78033205619413	-0.846169894759379	0.0024322982749843
ZNF106	0.235699056283367	2.26287262872629	1.23882503192848	-0.869182941517569	0.27914511787348
ATP8B4	0.000242564716242455	11.5094850948509	4.39208173690932	-1.38984648405126	0.000534793385810474
GABPB1	2.60682359688262e-07	5.35230352303523	1.82375478927203	-1.55324816515337	1.0211585331114e-06
DMXL2	0.0036748809774105	6.20325203252033	6.3154533844189	0.025861566860142	0.00633260739857345
EIF3J	0.0140993661425419	3.88888888888889	2.26181353767561	-0.78187801604178	0.0217962474748229
SPG11	0.119559127932581	4.0189701897019	3.1213282247765	-0.364665803866546	0.151425467936823
SLC30A4	6.58327799197861e-05	1.58536585365854	1.8544061302682	0.226141432294339	0.000162493305281597
BLOC1S6	2.1332521060638e-05	3.2710027100271	1.38186462324393	-1.24311666815885	5.80512964654455e-05
SGK3	0.400485295139181	4.02981029810298	3.15836526181354	-0.351533898893125	0.45048984779386
CSPP1	1.91111846295751e-05	1.95934959349593	0.80970625798212	-1.27490429804236	5.24616654656498e-05
CA2	3.45043851918907e-07	1.46612466124661	3.69476372924649	1.33347433287214	1.32575042031323e-06
RIPK2	2.63082999703507e-18	9.75067750677507	17.2528735632184	0.823262300580874	3.88279556621235e-17
NBN	4.36903886261969e-05	2.95121951219512	3.514687100894	0.252085024754546	0.000111345033075803
CPQ	0.262893116052756	4.56368563685637	4.03703703703704	-0.176902594392542	0.308007858125783
DECR1	0.0371629780662029	1.91056910569106	1.14048531289911	-0.744354573395578	0.0527684844188472
IMPAD1	0.000949084347479959	1.48780487804878	0.60536398467433	-1.29731058133758	0.00184378832971523
IKBKB	0.0988316711476807	2.66937669376694	1.44061302681992	-0.88982005317559	0.12762154550156
STK3	0.726316898436567	5.2710027100271	4.26309067688378	-0.3061776917416	0.762161898024821
RAB2A	2.72379634927758e-07	12.5392953929539	5.40996168582376	-1.2127660008036	1.0644867664077e-06
EIF3E	4.89210203142483e-10	6.45257452574526	3.39208173690932	-0.927703965154054	2.99008136342141e-09
EMC2	0.933439764434566	1.02981029810298	0.942528735632184	-0.127770093501197	0.944837169112503
NDRG1	3.45842389586765e-21	2.67750677506775	6.56960408684547	1.29491620451263	6.38028349612642e-20
TRPS1	0.000162812311979723	21.3252032520325	9.66666666666667	-1.14146909251933	0.000371191359161404
UBR5	0.00835290673193595	9.05149051490515	5.44061302681992	-0.734386163478859	0.0134471883159623
GSDMD	0.0187133023160258	1.97831978319783	0.933588761174968	-1.08341654904559	0.0282331181665116
ERI1	0.167345013434625	1.6260162601626	1.37931034482759	-0.237394584675695	0.205666734610568
MTMR9	3.350068117261e-06	1.8130081300813	0.70242656449553	-1.36796608346008	1.07829646006515e-05
LEPROTL1	1.01200210465048e-08	3.84552845528455	1.57088122605364	-1.29160776506459	5.06303744878974e-08
PPP2CB	1.88512086205164e-07	3.28455284552846	0.998722860791826	-1.71754067739624	7.56157992468036e-07
ERICH1	0.21541867471789	2.14092140921409	2.83269476372925	0.4039433158666	0.257865197932818
KLHDC4	1.23815770093164e-08	2.21951219512195	0.804597701149425	-1.46390311448437	6.06745638991696e-08
ASAH1	0.97448592277949	7.69647696476965	6.47892720306513	-0.24844326049155	0.979757635846019
BNIP3L	0.000252029265495162	5.24119241192412	6.37547892720306	0.282638648154762	0.000554928852239896
MAN2B1	0.00225916980208532	2.32520325203252	0.873563218390805	-1.41237281384429	0.00404730955618141
KCNN4	1.80068641150623e-05	1.01355013550135	1.02937420178799	0.0223500774096862	4.96747906153835e-05
TULP2	1.31000639074414e-11	1.40379403794038	4.44444444444444	1.66267181181889	1.00207501048081e-10
NUCB1	9.12086590082768e-07	2.58265582655827	1.33333333333333	-0.953817898570702	3.25986503492545e-06
GYS1	9.23831891976145e-08	1.06775067750678	2.44827586206897	1.19719131098113	3.90217881644469e-07
ECH1	3.29107794943468e-06	1.4579945799458	0.973180076628352	-0.583206666293947	1.06135148780612e-05
HNRNPL	4.26486792026726e-07	0.994579945799458	1.66538952745849	0.74370041015722	1.61884320906968e-06
NFKBIB	9.01427209151193e-06	1.95392953929539	2.43422733077905	0.317085463438475	2.6483780911814e-05
SNRNP70	0.190321445553383	2.60162601626016	1.77777777777778	-0.549338590990435	0.230684302847071
CLPTM1	0.00311111698663892	1.71815718157182	1.17113665389527	-0.552952597774998	0.00542822845582549
RELB	0.760488556936538	10.2520325203252	7.54661558109834	-0.442008268705833	0.792221627300716
CLASRP	0.731847983403323	1.79132791327913	1.83397190293742	0.0339420810847151	0.766523310523455
FCGRT	5.51281194554171e-15	6.80487804878049	3.18135376756066	-1.09692849826131	6.13376726002845e-14
DOT1L	0.448952234135745	2.7289972899729	1.91187739463602	-0.513380953179012	0.499189521580582
CD37	0.000321287382144875	2.50135501355014	1.6309067688378	-0.617035519173695	0.000692237047489473
OAZ1	6.88646383726301e-18	39.0216802168022	17.1443167305236	-1.18654549137336	9.84509274512415e-17
TBC1D17	0.173127147970493	4.62059620596206	2.86334610472541	-0.690376952336753	0.211668115125156
IL4I1	0.0723650273947967	17.7886178861789	6.84035759897829	-1.37881076942005	0.0966022100205081
LILRB1	0.579140690363911	2.01084010840108	1.4418901660281	-0.479837097078447	0.624973760052926
C19orf53	0.0101293676762796	4.07859078590786	2.4176245210728	-0.754480567174004	0.0160699231740661
FAM32A	0.134815007562542	1.26829268292683	0.758620689655172	-0.741437090013283	0.16878785128464
AKAP8	0.143579506650368	2.26287262872629	1.32183908045977	-0.775608826205372	0.179001730278645
URI1	1.80551465357214e-05	3.22222222222222	1.22094508301405	-1.40005768299555	4.97532813378638e-05
PDCD5	0.185779990985112	1.9810298102981	1.16091954022989	-0.770982602988975	0.225834301056999
RPS16	2.24608874153185e-08	44.9972899728997	18.0638569604087	-1.31673214844282	1.05040757735385e-07
GPI	0.064407452100574	1.95392953929539	2.39719029374202	0.294965994359407	0.0868574562323785
PLD3	6.25698288821333e-12	5.7940379403794	2.08429118773946	-1.47501228697964	4.95229339638083e-11
TBCB	0.00574786655025761	2.27642276422764	1.51340996168582	-0.588965665111146	0.00954427344447144
SLC1A5	2.1399665484058e-05	0.598915989159892	1.01404853128991	0.759701146520881	5.82024506227659e-05
HNRNPUL1	1.78262626330823e-09	6.93224932249322	1.88761174968072	-1.87676148596613	9.97237300923155e-09
TGFB1	1.08054396972211e-06	14.5121951219512	6.38314176245211	-1.18492716478156	3.80770339892244e-06
DENND3	0.307313207699123	2.78861788617886	1.99616858237548	-0.482316695124949	0.354373238506623
RPS19	1.46749415635306e-11	83.0054200542005	28.1826309067688	-1.55839924755586	1.10901892719573e-10
NOP53	0.0162418930435014	2.91869918699187	1.86973180076628	-0.642494187490809	0.0248397699408755
ETFB	1.85784796710476e-05	1.66937669376694	0.860791826309068	-0.955573250743687	5.10552086469424e-05
CDC37	0.0062073100563309	5.87262872628726	2.78799489144317	-1.07477851433353	0.010236043990361
NAPA	0.288202865181467	6.10027100271003	6.01277139208174	-0.0208432276463562	0.334536659144252
RABAC1	6.04544871529889e-28	2.79945799457995	0.163473818646232	-4.0980160300957	1.62224928627646e-26
KDELR1	7.43507161659188e-05	2.14092140921409	1.45721583652618	-0.555017258006428	0.000181553232954054
CARD8	0.553451646050621	1.27642276422764	0.881226053639847	-0.534522189177896	0.600609939420851
PLA2G4C	0.859133001646369	2.3360433604336	2.06513409961686	-0.177831586846081	0.879283989855492
PPP2R1A	0.000764150325088783	1.6449864498645	0.807151979565773	-1.02716344930922	0.00151621444495671
DNASE2	1.05543294220235e-05	1.55826558265583	0.845466155810983	-0.882122230255164	3.05254322995469e-05
JAK3	0.960809100294649	1.84281842818428	1.57215836526181	-0.229167380883889	0.968724144118656
RPL18A	4.7699683900064e-20	63.0271002710027	20.992337164751	-1.58610949239651	8.25369013139728e-19
ELL	0.638031693495633	3.22764227642276	3.08939974457216	-0.0631541351148336	0.681490642392739
COPE	3.76166270157885e-12	6.82655826558266	3.17369093231162	-1.10499676151524	3.09443007156109e-11
TMEM147	1.07428104380899e-08	1.86720867208672	0.871008939974457	-1.10012373491076	5.35326939208889e-08
USF2	1.16947565966997e-05	2.35230352303523	1.20561941251596	-0.964299674313282	3.36107036668036e-05
FKBP8	0.0071067118565499	2.13821138211382	1.75095785440613	-0.288260125464877	0.0115746446271235
SIPA1L3	3.83719638498692e-06	10.8373983739837	2.34227330779055	-2.21003713344572	1.22254294983266e-05
ETHE1	2.25527177244877e-06	1.71273712737127	0.597701149425287	-1.51880751982434	7.50326727574366e-06
AVL9	0.000345386018856756	3.59349593495935	1.61813537675607	-1.15105574220242	0.000738137582037139
CDK6	5.1968791264604e-08	12.0406504065041	3.87484035759898	-1.63570454699362	2.28753854882266e-07
PMPCB	9.09763549008361e-06	1.92411924119241	0.650063856960409	-1.56554485954699	2.67126593851607e-05
DNAJC2	0.102445056921263	1.66666666666667	0.936143039591316	-0.832164703323435	0.131610162731925
NAMPT	6.99498877762248e-22	39.6585365853659	97.5210727969349	1.29808255408486	1.36049820488797e-20
TWISTNB	0.088790710625163	5.19512195121951	3.50702426564496	-0.566910202751695	0.115920854577039
PIK3CG	0.464570366782734	2.89430894308943	1.63346104725415	-0.825286874036562	0.514616799230852
ITGB8	0.0675204343126604	8.26016260162602	4.35504469987229	-0.923482654812432	0.0907384947458302
HBP1	0.0727667140110451	3.13279132791328	2.52873563218391	-0.309032458764352	0.0970609704698098
SP4	0.513657412384515	1.27913279132791	1.08556832694764	-0.236715509567422	0.563487074764092
MTPN	8.91534446279817e-05	5.40379403794038	2.45083014048531	-1.14070218943346	0.000215186140040025
STEAP1B	2.21153958180116e-18	35.810298102981	12.8199233716475	-1.48198688984841	3.29302837432588e-17
ZC3HAV1	0.0341184722869514	31.4065040650407	16.3243933588761	-0.944033982141906	0.0487767788991231
OGDH	5.91573471388832e-07	12.3929539295393	3.51085568326948	-1.81962550352466	2.19402489240884e-06
TFEC	0.153570119882241	13.2547425474255	7.91187739463602	-0.74441667354047	0.19008753368749
H2AZ2	2.08096363901836e-05	6.49051490514905	4.24648786717752	-0.612062806578273	5.68132510369648e-05
LMBR1	4.57633647010196e-06	5.26558265582656	1.65644955300128	-1.66849891256429	1.44701048563148e-05
DNAJB6	0.838752202994971	24.0460704607046	23.1060025542784	-0.0575334637524808	0.861588240456247
BRAT1	5.00769181785304e-06	1.11382113821138	2.09450830140485	0.911094024593119	1.56857662559217e-05
SSBP1	0.000740879801731978	4.17073170731707	2.7088122605364	-0.6226401020283	0.00147237023567963
TAX1BP1	2.23299632532416e-07	8.20325203252033	3.82247765006386	-1.10168788756006	8.82992557957182e-07
CPVL	4.45856492994242e-12	8.88617886178862	1.82886334610473	-2.28061590035945	3.6202392910115e-11
GARS1	0.148342931546817	2.43089430894309	2.61941251596424	0.107756110329946	0.184390594625199
CHCHD2	3.64413443321603e-10	18.159891598916	8.80970625798212	-1.0435897695527	2.29438727551795e-09
HSPB1	0.259774247613423	11.6178861788618	7.71775223499361	-0.590094966347946	0.304709484461
PDAP1	0.000115510504477014	2.07046070460705	1.04342273307791	-0.98862805112071	0.000272767864219132
PTCD1	1.47204797374313e-58	4.33062330623306	0.0638569604086845	-6.0835869943839	1.31906013075768e-56
ZKSCAN1	0.221074634898961	2.15989159891599	1.17624521072797	-0.876770059129781	0.263943021157027
EIF3B	0.000917442324745361	2.6449864498645	1.41379310344828	-0.903689322011979	0.00178878058908591
SNX8	0.0802034576834234	6.24932249322493	4.0779054916986	-0.615871451312323	0.105716036421176
NUDT1	4.02202161188703e-07	2.22493224932249	1.03831417624521	-1.09951836093342	1.53129775784895e-06
WASL	0.041027760387793	2.11653116531165	1.0485312899106	-1.01333181759482	0.0577657973136771
USP42	0.381768063858425	1.92953929539295	1.29374201787995	-0.576706463395904	0.431953132906782
LSM5	3.81775045216009e-06	2.67479674796748	1.20306513409962	-1.15271451607426	1.2178939458957e-05
C1GALT1	0.939828532297954	1.51761517615176	1.18390804597701	-0.35824897955008	0.950052291513121
RPA3	6.29228794391901e-07	1.85365853658537	0.689655172413793	-1.42642840906571	2.3165591271156e-06
ZNHIT1	3.38927281847388e-05	2.52032520325203	1.73690932311622	-0.537087461088337	8.84418668908057e-05
PHF14	0.0725433414160026	2.79945799457995	1.88633461047254	-0.569561919330915	0.0968144912833779
NRF1	0.0746265691271533	4.1680216802168	2.40740740740741	-0.791882471036445	0.0992778695334187
EZH2	6.99496071151984e-05	7.97018970189702	11.5172413793103	0.531109234519812	0.00017164162763035
AHR	2.33620085373569e-10	11.3116531165312	1.68710089399745	-2.74519162514365	1.51070307784094e-09
CHCHD3	9.24736956626922e-10	4.88075880758808	2.23116219667944	-1.12931006422016	5.37075237077997e-09
TMEM176B	0.37819012090697	7.17073170731707	7.19667943805875	0.00521105755026197	0.428387816413358
COA1	0.00595930162772885	3.37940379403794	2.26819923371648	-0.575221374710209	0.00986923286070738
BLVRA	0.00676436280019154	1.71544715447154	1.22477650063857	-0.486066175640855	0.0110601409356015
TMEM248	0.0234322361138251	2.31707317073171	1.20945083014049	-0.93795148553552	0.0346239578383906
STAG3L4	0.261767009297715	1.87533875338753	1.23499361430396	-0.602647639390528	0.306903470246714
RHEB	0.248055233010298	10.3441734417344	7.31034482758621	-0.500807005719535	0.292261366340849
PRKAG2	0.416417377915642	7.94579945799458	5.84291187739464	-0.443504851305689	0.466528779276779
BCL7B	0.00201163946102809	1.55555555555556	0.836526181353768	-0.89494732148152	0.00363762407763566
CLIP2	0.00364957160936267	4.52845528455285	1.54533844189017	-1.55109617712988	0.00629331626659171
EIF4H	0.369524816504102	3.12466124661247	1.99106002554278	-0.650163076184632	0.419424458090383
FSD1L	0.00022000817659915	2.36585365853659	0.73690932311622	-1.6828018262146	0.000488928711326189
SPIN1	8.1551811843071e-08	2.49864498644986	0.901660280970626	-1.4704900583888	3.49467969110615e-07
TMEM245	6.58160465173669e-20	3.71273712737127	0.596424010217114	-2.63807292936887	1.11954210652253e-18
MEGF9	0.0547785427434415	2.67208672086721	2.41634738186462	-0.145138954269161	0.0752268000784317
TRIM14	4.90442464300152e-09	1.36856368563686	0.604086845466156	-1.17983469553041	2.56625681528484e-08
TGFBR1	0.494346332283111	7.1219512195122	4.31034482758621	-0.724469264727419	0.544594927639221
SEC61B	2.10992195671486e-06	19.4065040650407	7.16730523627075	-1.43703754941368	7.05839225253011e-06
TLE4	0.0497204662623836	5.16531165311653	6.35249042145594	0.29846689707632	0.0687131092549273
SUSD1	0.341802692800461	2.31165311653117	2.42273307790549	0.0677105408625411	0.391054699606182
AKNA	4.66956818949029e-06	4.78861788617886	1.54150702426565	-1.63526785502724	1.47463141440291e-05
ENG	0.0180734690582465	2.75609756097561	1.47509578544061	-0.901818318784725	0.0273170685946629
PLGRKT	0.00438289289016684	2.5609756097561	1.34865900383142	-0.925167890980626	0.00744024239609513
RIC1	0.603304816323215	6.27913279132791	4.48403575989783	-0.485767539214711	0.648123221646305
KDM4C	0.109063439051854	8.92140921409214	5.70242656449553	-0.645695651643685	0.139221657889138
DOCK8	0.22318498524746	11.3794037940379	8.42401021711366	-0.433845880628195	0.266082740786827
FUBP3	5.97735955863386e-05	1.84281842818428	0.66794380587484	-1.46411529112141	0.000148707933888075
DDX58	0.0877568515500625	2.68563685636856	2.13793103448276	-0.329048925866789	0.114797674942183
EDF1	0.0168909346194447	8.65311653116531	5.74457215836526	-0.591020383022921	0.0256844575516283
PIP5K1B	0.336685915834701	2.01355013550135	2.39208173690932	0.248525292473805	0.38546427690133
BAG1	0.000592079129608014	2.9349593495935	1.45338441890166	-1.01392417653239	0.00119994065927828
RAPGEF1	0.0274343082943391	40.5907859078591	20.610472541507	-0.977774691088891	0.039960916987226
SETX	0.00169153272791292	5.80758807588076	3.50574712643678	-0.728217192014631	0.00312407479892051
UBE2R2	3.67228970650361e-05	13.5230352303523	5.50191570881226	-1.29741305691106	9.50853960125651e-05
ABHD17B	0.75131985482592	3.3360433604336	2.01277139208174	-0.728954718258726	0.783748207082483
ZFAND5	0.0797736432205731	8.25745257452574	7.03703703703704	-0.23072867245861	0.105232424206319
HPS1	0.145095756942288	1.23848238482385	0.766283524904215	-0.692623155792833	0.180802212152074
RASSF4	0.481287731062956	2.36585365853659	2.83780332056194	0.262413766529007	0.531492481178238
DNMBP	4.17775555776316e-14	3.46070460704607	0.448275862068966	-2.94860708062881	4.2783627324195e-13
EIF3A	9.08211271396848e-07	8.7479674796748	3.86973180076628	-1.17671427614811	3.2483279828007e-06
DDX50	0.0775263401618244	2.34417344173442	1.19284802043423	-0.97466907404507	0.102618616442109
MAPK8	0.105056155666808	12.0135501355014	7.24137931034483	-0.730326118566318	0.134585598451887
SEC23IP	0.0242663286566942	1.43089430894309	0.757343550446999	-0.917897316043094	0.0356778309989134
ATE1	2.32037999149742e-05	2.04607046070461	0.947637292464879	-1.11044894882228	6.26677437962005e-05
CDH23	0.842517091054949	2.22764227642276	2.01787994891443	-0.142677231847862	0.864747548151715
VSIR	3.697399907687e-05	2	1.12388250319285	-0.831508783766381	9.56368697771823e-05
MICU1	0.252169677160841	3.37669376693767	2.31928480204342	-0.541931356963731	0.296482530457615
PPP3CB	0.00583748178746073	2.64227642276423	1.15197956577267	-1.19766627661224	0.00968026556823461
CCSER2	9.3049461782975e-15	10.189701897019	2.69731800766284	-1.91751431843719	1.01725969330494e-13
LIPA	9.17294906815349e-13	3.79132791327913	1.23627075351213	-1.6167085011208	8.01913909825683e-12
FBXW4	0.322690111444858	1.6070460704607	0.906768837803321	-0.825604571384604	0.370794362086168
TNKS2	1.82263645653821e-06	4.08672086720867	1.70625798212005	-1.26010791202526	6.15891564909679e-06
GBF1	0.0117567870805805	7.31978319783198	4.46998722860792	-0.71153020901992	0.0184245963680053
ARHGAP21	0.000191104436634402	4.8319783197832	2.26053639846743	-1.09594883388528	0.000429450095401446
CPEB3	9.56366765663774e-05	2.91327913279133	1.64367816091954	-0.825716097486765	0.00022874396711634
LARP4B	4.75293622048686e-10	12.9945799457995	4.71647509578544	-1.46212904393052	2.91211647794909e-09
GTPBP4	0.0560439908903669	2.02981029810298	1.16730523627075	-0.798163044631326	0.0767755245121106
MAP3K8	0.993812018765141	20.6964769647696	12.1289910600255	-0.770925661363913	0.995001737861827
GLRX3	2.12873930410807e-06	2.92140921409214	1.02043422733078	-1.51748126105517	7.11186007191365e-06
TASOR2	4.98456876906046e-12	4.65582655826558	1.38314176245211	-1.75108828476078	4.00842405178612e-11
XPNPEP1	0.033990511658371	0.959349593495935	0.877394636015326	-0.128830752495542	0.0486215471783654
SMC3	0.0002898347958725	2.18970189701897	0.878671775223499	-1.31733821928034	0.000629879170934693
SHOC2	0.329128373898261	5.44986449864499	3.6117496807152	-0.593522452726598	0.377328348234287
CCDC6	4.83942132365087e-07	3.70731707317073	1.01787994891443	-1.86480809212607	1.82177165807052e-06
CUL2	0.00149331816949552	2.23035230352304	1.17369093231162	-0.926219060363236	0.0027881336606203
CCNY	8.33415657495102e-11	10.2411924119241	3.93614303959132	-1.37952914797582	5.66677475516317e-10
UBE2S	1.02005163276123e-09	2.53929539295393	3.98339719029374	0.649571108484321	5.8767153768035e-09
RPL28	3.76584018256172e-26	96.4173441734417	29.3180076628352	-1.7175056241959	9.54393234146197e-25
ZMIZ1	0.0104122520944757	9.24932249322493	4.09195402298851	-1.1765577579208	0.016471841428146
PPIF	0.35588021043308	10.3658536585366	5.54150702426564	-0.903488652881279	0.405588665898977
TSPAN14	0.000290954806774887	3.25745257452575	1.757343550447	-0.890347917239732	0.000631492742385979
TBC1D12	0.140853194328022	2.8970189701897	1.98212005108557	-0.547524786764008	0.175908742941268
NUFIP2	0.00125982829343329	7.00542005420054	9.15964240102171	0.386819716435433	0.00238559184016915
RPL19	2.90911374186509e-12	66.5582655826558	31.8109833971903	-1.06509286761091	2.42490577353472e-11
FBXL20	0.0370732542088986	4.2059620596206	2.40868454661558	-0.804190372742676	0.0526708917384635
PSMD3	0.229434205032629	1.28184281842818	0.94125159642401	-0.44556705547497	0.27262629430588
CASC3	0.0567386458894992	1.86991869918699	1.02554278416347	-0.866587865378861	0.0775788896658057
KPNB1	1.30294935635387e-06	4.51219512195122	2.12515964240102	-1.08625823504818	4.49979344128267e-06
RPS6KB1	0.703714036329726	2.289972899729	1.90166028097063	-0.268070983818091	0.742480452965215
MED13	0.00177531896442634	14.7859078590786	7.44444444444444	-0.989986733948316	0.00326081645808615
PFN1	7.84037239585555e-07	30.680216802168	24.9731800766284	-0.296929132419618	2.84185389459033e-06
CPD	0.0149181278296683	5.44173441734417	2.74329501915709	-0.988156767196004	0.0229770305246395
GOSR1	0.0659126904647888	2.17615176151762	1.39463601532567	-0.641890527828107	0.0886966695500966
CCDC47	0.624029009064849	1.7479674796748	1.92848020434227	0.14178599267118	0.667671123131644
AKAP10	0.219575264943185	2.91327913279133	1.72669220945083	-0.754632999425283	0.26234016178212
SMARCD2	0.0827626501007182	1.12466124661247	0.776500638569604	-0.534431504021346	0.108760832040904
SYNGR2	2.39776097591405e-09	5.04607046070461	2.17369093231162	-1.21501352710348	1.31496880624445e-08
UTP6	0.000501525851733869	1.73441734417344	1.01021711366539	-0.779785701645215	0.00103395921281863
DDX5	0.873161784057661	23.2818428184282	18.5606641123882	-0.326956923894697	0.892367786639785
CYTH1	0.449712342262812	25.9485094850948	18.8544061302682	-0.460749961079031	0.499813185708702
PSMD11	1.63359183304363e-08	3.08130081300813	1.40868454661558	-1.12919095453151	7.86695184089533e-08
LGALS3BP	2.01187382083836e-09	1.94579945799458	0.810983397190294	-1.26261874339417	1.11676801249634e-08
CCL2	2.79439259058e-06	2.97560975609756	11.8939974457216	1.99897643294544	9.14694195664086e-06
ABI3	0.000721171582314741	1.68021680216802	1.0242656449553	-0.714057470049962	0.00143890218690074
HDAC5	0.214670499398642	1.17073170731707	1.01787994891443	-0.201843079403641	0.257215034857303
LUC7L3	0.837760101150641	5.2059620596206	3.61941251596424	-0.524409251978153	0.860745329151088
SMURF2	0.539997946294988	6.63685636856369	4.96679438058748	-0.418185030360414	0.588555537469212
DUSP3	0.494667666749676	1.47967479674797	1.0779054916986	-0.457049443443312	0.544709754608267
EFTUD2	0.00102119385657304	1.86720867208672	0.955300127713921	-0.966857204047299	0.00197090414318597
PRKAR1A	1.59730933760326e-06	2.3739837398374	0.988505747126437	-1.26398879468741	5.44517544571546e-06
YWHAE	0.000207990581169764	12.0406504065041	6.17369093231162	-0.963708159475066	0.00046489832352333
WSB1	1.79534049905967e-12	12.230352303523	18.4457215836526	0.592820265087052	1.51666980206758e-11
PMP22	0.325148708568979	4.96476964769648	2.98850574712644	-0.732302464856822	0.373448436621455
SUPT6H	0.621246960457346	3.99186991869919	2.88122605363985	-0.4703818538677	0.665119958944946
TMEM33	2.0370771540431e-06	1.7940379403794	0.814814814814815	-1.13866628427299	6.83749375183162e-06
SLAIN2	0.756965994998299	2.77506775067751	1.85823754789272	-0.578588053434999	0.789043490424068
OCIAD1	4.09660100562222e-05	3.32520325203252	2.03065134099617	-0.711499974721832	0.000105095827434623
LAMTOR3	0.812335298698675	1.82926829268293	1.46360153256705	-0.321743854411933	0.838227129111649
NFKB1	0.83080622280698	65.1463414634146	45.1928480204342	-0.52758968366298	0.854825840895105
AREG	0.000374204455576302	8.7289972899729	4.22094508301405	-1.04824988021841	0.000793307122130073
MANBA	0.000139589673822743	18.9512195121951	6.6360153256705	-1.51390156563279	0.000322199164324988
UBE2D3	0.0424767834184406	20.4010840108401	12.4916985951469	-0.707676146830372	0.0595719673543138
ELF2	8.28113827037597e-09	15.4742547425474	5.64367816091954	-1.45516230572384	4.18898708072043e-08
NDUFC1	0.00116206124062996	1.65040650406504	0.825031928480204	-1.00029955444305	0.00221551037442293
TBC1D9	3.05314961306781e-06	2.90785907859079	5.09450830140485	0.808985556099997	9.91631375946555e-06
ZNF330	0.708625403098287	0.978319783197832	0.984674329501916	0.00934053179721872	0.746250214637399
GAB1	0.0731040096952992	3.92953929539295	1.39591315453384	-1.49315099046104	0.097459064997612
KLHL2	0.0320302320917839	4.45528455284553	1.95402298850575	-1.18907013733231	0.0460274068260514
RPL34	8.04662809594727e-18	51.7046070460705	12.0676883780332	-2.09914348741858	1.14385211856837e-16
GRPEL1	0.377073047703101	1.53116531165312	1.03831417624521	-0.560387006458167	0.427315391457579
FRG1	0.00291027973950874	1.66124661246612	0.909323116219668	-0.869401323955028	0.00510621808841079
CLCN3	0.000663307956827593	2.58265582655827	1.13026819923372	-1.19219025017023	0.00133566586170179
GALNT7	0.67537413925438	2.37669376693767	1.4367816091954	-0.726115237570978	0.715437498581059
DHX15	0.00376113092819736	4.01626016260163	1.84674329501916	-1.12086938658536	0.00647012512776632
FBXW7	2.43183841471298e-08	14.260162601626	4.39080459770115	-1.69943319491847	1.13200047913077e-07
TBC1D19	6.37061988583612e-07	0.840108401084011	0.416347381864623	-1.0127877422738	2.34024674869148e-06
NSD2	0.115141068865319	2.21409214092141	1.3397190293742	-0.72478479679906	0.146346981653032
STIM2	0.905548460572554	3.04607046070461	2.38441890166028	-0.353311599225369	0.919660428081983
RAPGEF2	0.254463764993647	20.3441734417344	12.6717752234994	-0.682997016996943	0.298899619086639
KLF3	0.00336590530652458	2.29810298102981	1.03703703703704	-1.14797602860867	0.00584230813840897
KLHL5	4.01840065764036e-09	4.51490514905149	1.26309067688378	-1.83773746583708	2.12479815595778e-08
HTATIP2	0.113398615159295	1.03794037940379	0.812260536398467	-0.353709117871246	0.144388289994758
CTSC	3.07330549155943e-06	22.7750677506775	12.9157088122605	-0.818328525198324	9.97532144673041e-06
MTCH2	2.19537679592637e-07	2.36314363143631	1.25287356321839	-0.915466489788332	8.72240757083019e-07
FNBP4	0.100482069207615	5.91327913279133	3.48659003831418	-0.762141641747037	0.129419667167303
HSPA8	0.973251090662508	19.1734417344173	15.4418901660281	-0.312259975020917	0.978908393053611
LPXN	0.300341246721283	15.6775067750678	6.22733077905492	-1.33201032460529	0.347260916139953
ATG2A	0.000221989828098958	0.86449864498645	1.40740740740741	0.703104403575644	0.000493114190969708
EHD1	0.00121286623234672	5.25745257452574	4.59897828863346	-0.193050544114854	0.00230187698710887
UNC93B1	0.000381935131379479	1.64227642276423	1.07918263090677	-0.605757943534049	0.000808671092515707
KMT5B	0.000507289685211314	2.6449864498645	1.18518518518519	-1.15814783366596	0.00104455463290536
PPP6R3	0.000128014891637159	12.2981029810298	6.6360153256705	-0.890046669455101	0.000298364480369375
MS4A6A	7.73732921825118e-06	8.85907859078591	5.48914431673052	-0.690575385570127	2.30420878440264e-05
MS4A4A	0.00318222171436815	4.62059620596206	2.89527458492976	-0.674378839401394	0.00554265482912162
CPT1A	5.42421613832169e-07	2.10027100271003	0.597701149425287	-1.81307927180884	2.0206916542018e-06
CHORDC1	0.0012296686722389	5.31978319783198	6.33205619412516	0.251306607389907	0.00233200203979395
EIF4G2	7.85703837355211e-05	8.93766937669377	3.97701149425287	-1.16821394558907	0.000191205715608557
IL10RA	0.000470359626430572	4.22493224932249	2.24904214559387	-0.909617510097221	0.00097612266560323
BIRC2	0.0287569575447737	5.02710027100271	3.08301404853129	-0.705385001983789	0.0417420922648754
UBE4A	0.0433520329285852	2.14905149051491	1.18646232439336	-0.85703376055197	0.0606976844965515
DDX6	1.81731368660585e-06	7.53116531165312	2.81098339719029	-1.42179818053965	6.14506743894081e-06
CBL	0.0100749042219046	4.36314363143631	1.77139208173691	-1.30048439190902	0.0159986928435181
HIPK3	0.163513406057263	5.03523035230352	3.42145593869732	-0.557447411770918	0.201401637603178
SLC15A3	0.346190210360727	1.95934959349593	1.50446998722861	-0.381119504351302	0.395529867297525
AMBRA1	2.49310568234977e-21	6.85636856368564	1.68837803320562	-2.02180669930463	4.65070792343165e-20
MADD	2.5403253892845e-10	2.28726287262873	0.482758620689655	-2.24424825571676	1.63637391571625e-09
CD81	7.39798380804717e-10	10.0054200542005	6.25798212005109	-0.677012294986486	4.3725656947916e-09
C11orf58	9.01440769178524e-06	4.85094850948509	2.72669220945083	-0.83111500887441	2.6483780911814e-05
RPS13	2.07581424554554e-32	49.7750677506775	13.1034482758621	-1.92547676133644	6.63467253767358e-31
NUP98	0.953212806395158	14.7940379403794	11.250319284802	-0.395049934995092	0.962418885813059
NDUFS8	3.28381768521578e-12	2.68563685636856	1.31673052362708	-1.02830412104902	2.72366894948972e-11
TCIRG1	0.113471626246614	2.6260162601626	1.07407407407407	-1.28978235639058	0.144444601853249
CHKA	0.167847173394944	3.38482384823848	3.6845466155811	0.122406350694243	0.206233378084189
HPS5	0.000691869651056555	2.92140921409214	4.51724137931035	0.628777549717769	0.00138816549740176
GTF2H1	0.425617108131835	2.22764227642276	2.08045977011494	-0.0986151863868099	0.475879378031539
PSMD9	3.68178734960147e-44	2.70189701897019	0.0421455938697318	-6.00244706627039	1.72665503928039e-42
CD69	0.000130202185398862	6.64227642276423	11.3333333333333	0.77082257772274	0.000303040151359689
CLEC2B	0.000288146878611955	11.8238482384824	6.59259259259259	-0.842781823513174	0.000626540979994353
CORO1C	0.00068570294268782	11.710027100271	4.44061302681992	-1.39891365509275	0.00137689370404461
SLC11A2	8.43121056158272e-05	2.76964769647696	3.22733077905492	0.220638976776509	0.000204385577768223
MLEC	0.338415738060354	1.76422764227642	1.39974457215837	-0.333873141435753	0.38735633521598
ATP5F1B	3.46765134874401e-14	5.02168021680217	2.0242656449553	-1.31077153223114	3.59518067520608e-13
PTGES3	6.72228229136652e-07	12.0379403794038	7.73435504469987	-0.638235678791894	2.46401844690118e-06
RSRC2	0.00188739864487697	5.07317073170732	4.94891443167305	-0.0357756157650869	0.0034452405965779
METAP2	1.88332194476112e-08	2.92411924119241	1.07918263090677	-1.43806310954911	8.94087939338817e-08
ELK3	2.80220500177598e-08	3.81571815718157	1.22222222222222	-1.64244799538192	1.29598752985363e-07
ARPC3	8.05761315612567e-19	4.01355013550136	13.2324393358876	1.72112821561207	1.24027922752879e-17
VPS29	1.05730643748939e-06	4.53116531165312	3.1992337164751	-0.502155735228957	3.73105745662571e-06
SH2B3	0.0107360790479735	10.059620596206	5.15325670498084	-0.965019528193074	0.0169573952353576
DUSP16	0.0236798164821939	9.1680216802168	4.91570881226054	-0.899210997213794	0.034928077339109
ALDH2	0.0187942779836874	6.44986449864499	3.1698595146871	-1.02484994929559	0.0283382472722787
CDKN1B	0.825081976425089	1.61517615176152	1.31800766283525	-0.293332756269552	0.849807339429618
NAA25	2.92717298788291e-08	6.13008130081301	1.83397190293742	-1.74093467139741	1.3475737663483e-07
CDK2AP1	9.07671714210907e-10	1.9810298102981	0.623243933588761	-1.6683817496202	5.2777481598034e-09
ARHGDIB	6.1272565658219e-07	8.20867208672087	7.30012771392082	-0.1692271529302	2.25911634440076e-06
SLC38A1	5.73875864202109e-10	6.62872628726287	2.27458492975734	-1.54312837865641	3.44462809397869e-09
VDR	0.0132394044066074	2.6260162601626	2.30140485312899	-0.190361050832187	0.0205745838688002
COPZ1	0.87428522963377	1.56910569105691	1.55172413793103	-0.016070430726738	0.893267546632083
CAND1	0.00171178467410858	2.65040650406504	1.35759897828863	-0.965156264651774	0.00315224546964755
RAB5B	0.198935813841373	1.51219512195122	1.11621966794381	-0.438023333559234	0.239908655096373
CNOT2	0.000391229168972593	10.1680216802168	5.31034482758621	-0.937161560887651	0.00082499284948233
CPSF6	5.08938475362844e-05	2.85907859078591	1.4367816091954	-0.992709488720793	0.000128012695206554
MRPL51	0.00183563590411302	2.92953929539295	1.95785440613027	-0.581400317306517	0.00335930742773127
GAPDH	0.000172294588220003	1.73983739837398	0.717752234993614	-1.27739465813202	0.000390679730541335
CHD4	8.08077093541779e-20	0.249322493224932	1.64112388250319	2.71859919679358	1.36529658430729e-18
UHRF1BP1L	0.161764622571256	3.17886178861789	1.74074074074074	-0.868808942453943	0.199394467222442
CHPT1	7.31798019167192e-09	1.48238482384824	0.462324393358876	-1.68094262694	3.735668830296e-08
TPI1	0.857074121361747	10.6151761517615	10.0421455938697	-0.0800607651318174	0.877534776778871
GNPTAB	0.00344882898996819	5.33062330623306	2.36653895274585	-1.17152556748191	0.00596972192882386
PTPN6	0.988688979105263	2.6070460704607	2.50830140485313	-0.0557053606859934	0.990450294061197
COX6A1	3.58483914890312e-24	7.07317073170732	1.64750957854406	-2.10207023237728	8.28973403188749e-23
FGFR1OP2	0.00010491622162205	2.64769647696477	1.53767560664112	-0.783986566439328	0.000249275378834965
TDP2	0.000326603731437552	1.72628726287263	0.874840357598978	-0.980580875639056	0.000702184029286048
DSE	0.107766978005808	11.449864498645	8.77905491698595	-0.383192980915257	0.137671765690719
RWDD1	2.001796810759e-08	2.91869918699187	0.966794380587484	-1.59404453578912	9.43194027829921e-08
TMEM14C	0.00358102543046925	2.61517615176152	2.04086845466156	-0.35772493045811	0.00618361514456115
GCNT2	0.000942689840661815	3.59349593495935	3.54916985951469	-0.0179064321426704	0.00183349520172131
NEDD9	0.0902439605015566	2.53929539295393	2.62962962962963	0.0504313857424227	0.117688724118363
CEP85L	0.0346082364339528	3.36314363143631	2.09323116219668	-0.684078752261542	0.0494347083477299
RNGTT	0.0207024106968474	4.22493224932249	2.14048531289911	-0.980990270229077	0.0309456946311529
MAN1A1	0.697275994792673	14.7181571815718	12.0561941251596	-0.287822494905642	0.736052080477146
SERINC1	3.56096947200252e-06	4.00542005420054	2.06641123882503	-0.954826152946818	1.14251565284582e-05
NCOA7	0.000716216571945026	4.19241192411924	1.71775223499361	-1.28725851523569	0.00143243314389005
RIPOR2	0.0481874394078074	7.17886178861789	4.34355044699872	-0.724880328892425	0.0667599588482544
UST	6.69451795625298e-34	7.11924119241192	0.425287356321839	-4.06521360929301	2.25456987278372e-32
PPARD	0.735534972374217	8.8319783197832	7.45721583652618	-0.244099532176727	0.769902897658286
MAPK14	0.0047127177587268	2.93224932249323	1.65772669220945	-0.822801607058321	0.00794637691978867
KCTD20	5.81827135111369e-09	5.05691056910569	1.26564495530013	-1.99838351489592	3.00371251439182e-08
STK38	0.169151875432596	2.53387533875339	1.20178799489144	-1.07616313327711	0.20753156746229
SRSF3	0.000119531341286762	9.98644986449865	10.9987228607918	0.139292208954157	0.000281204064968107
MRPL18	0.000226821656604918	4.36585365853659	6.88761174968072	0.657740048573347	0.000502956726842014
PHACTR1	0.00921071415578749	7.91869918699187	6.31034482758621	-0.327544613586632	0.0146961410600132
CD83	4.23323932527083e-19	44.3712737127371	61.3409961685824	0.467225628484099	6.70107095716373e-18
MDN1	5.65620422029581e-07	2.3360433604336	0.9272030651341	-1.33310981232399	2.10243205758847e-06
BACH2	1.23591570528471e-16	11.2357723577236	1.34099616858238	-3.06672227978657	1.59021154079966e-15
ZNF451	3.15250518144695e-13	3.61788617886179	1.00510855683269	-1.84779569229807	2.8920056673676e-12
E2F3	0.000258315440168303	2.79945799457995	1.35504469987229	-1.04680708918094	0.000568022295689984
PTP4A1	2.53805727762682e-62	3.09756097560976	0.0127713920817369	-7.92207308455776	2.6533273789857e-60
ASCC3	0.00339519198303972	4.01084010840108	2.28863346104725	-0.809418029689353	0.00588567689705242
CRYBG1	0.00656638504387152	5.68563685636856	3.57343550446999	-0.670010206643159	0.0107644953120377
ACOT13	8.68414769074108e-07	0.848238482384824	2.63473818646232	1.63511776772322	3.11264665086705e-06
SMAP1	0.0238209910143106	3.03252032520325	1.64878671775224	-0.879112526899848	0.0351053547459062
RPS12	5.11457901189137e-22	90.3712737127371	23.3422733077905	-1.95291918431723	1.00253740162777e-20
C6orf62	0.274928179100262	5.26287262872629	4.08301404853129	-0.366215947869317	0.32053661773353
SNX3	2.1467586370213e-09	10.1436314363144	4.99872286079183	-1.0209427835038	1.18769954140826e-08
HBS1L	0.0338840747282828	3.31165311653117	1.69476372924649	-0.966467405679181	0.0485058584302347
TRIM38	0.0120421936435448	3.20325203252033	3.91698595146871	0.290206639858843	0.0188659780528591
SLC16A10	0.00190915146226068	17.2276422764228	20.0574712643678	0.219414458215356	0.00347735827136991
HECA	0.00871624271445235	4.44173441734417	2.59259259259259	-0.776727618257565	0.0139693727055643
PHACTR2	1.06342798776453e-05	7.7940379403794	4.05108556832695	-0.944062395965964	3.07212529798642e-05
CUTA	0.00023106417473683	2.18970189701897	1.1992337164751	-0.868621626328665	0.000510784153669345
QKI	0.771244696319386	25.9674796747967	20.5031928480204	-0.340857407096369	0.801430086173261
CCND3	3.59339548814185e-06	1.6260162601626	1.06130268199234	-0.615505514956181	1.15218265555884e-05
FAM120B	0.0244217268285647	2.0840108401084	1.19667943805875	-0.800326041533284	0.0358537815171848
BICRAL	0.0604661606647379	2.14092140921409	1.95913154533844	-0.128017566792176	0.0820051876258526
DUSP22	0.226720038174749	2.80758807588076	1.30012771392082	-1.1106779328415	0.269592689943339
EXOC2	9.34962810532734e-05	2.17886178861789	0.9029374201788	-1.27087677760017	0.000224051737500156
COX7A2	6.57009376495612e-32	7.7479674796748	1.89910600255428	-2.02849746380932	2.06054565703436e-30
TMEM30A	5.82435399005029e-06	1.289972899729	0.59514687100894	-1.11602310988431	1.79634962028718e-05
GMDS	1.12728765224562e-06	4.92140921409214	2.34355044699872	-1.07037563079098	3.95852305036286e-06
SENP6	1.39916438532732e-05	7.79132791327913	3.65772669220945	-1.09092195468549	3.9532696427773e-05
VEGFA	1.45053705003446e-11	3.76693766937669	5.43422733077905	0.528682757731811	1.09930701755566e-10
PRPF4B	0.00170685178991564	3.25474254742547	1.77011494252874	-0.878700384799065	0.0031454213300759
TENT5A	0.684580207007303	3.01626016260163	2.89399744572158	-0.0596972227520883	0.724425027153658
FBRSL1	0.000334223852556157	2.96747967479675	0.966794380587484	-1.61795715573345	0.000717030907279519
LY86	0.00195350473643562	1.69105691056911	1.20306513409962	-0.49121046048011	0.00354784175440968
ERBIN	0.857756810440086	9.27913279132791	6.5632183908046	-0.499586540826637	0.878054605219982
MAN2A1	0.000357537547967621	7.63685636856369	3.89655172413793	-0.970780922961625	0.000761835845308502
TENT4A	0.0474834936262652	4.99728997289973	2.07151979565773	-1.27045632744271	0.0659303184882675
HMGCS1	1.66884901017385e-08	2.36043360433604	7.01532567049808	1.57145817668898	8.00600796658927e-08
DAP	0.149374394108231	2.80487804878049	1.60025542784163	-0.809635844295471	0.1855348291176
HSPA9	0.0651521642516125	6.84823848238482	6.71775223499361	-0.0277543559957549	0.0878145474656437
PFDN1	0.145661950353201	1.85907859078591	0.836526181353768	-1.15210516097864	0.181448264665408
HBEGF	8.90959607896788e-11	2.61788617886179	4.54150702426564	0.794768738763352	6.04166934111633e-10
IK	1.85318196224957e-10	1.97560975609756	0.825031928480204	-1.25977614086366	1.20926750150434e-09
CERT1	0.0773941214354708	8.22222222222222	6.33716475095785	-0.375690841585247	0.10249767784724
FAF2	0.258563885152189	1.73712737127371	1.07407407407407	-0.693610047594241	0.303360667686155
RNF130	6.0087015309035e-16	13.0975609756098	5.59131545338442	-1.22803853147742	7.24799622165235e-15
ARSB	0.0214431086824892	4.53929539295393	2.44444444444444	-0.892961756977116	0.0319197624944322
CLINT1	0.00647108683938087	5.00813008130081	2.6845466155811	-0.899593578684524	0.0106291043404299
CNOT6	2.45540993730229e-06	2.3739837398374	0.713920817369093	-1.73347407798863	8.09011626092114e-06
TTC1	0.485518266175068	2.37940379403794	1.65261813537676	-0.525846718773495	0.535457287838789
MSH3	0.644784671624389	1.5230352303523	1.10983397190294	-0.456605444637171	0.687386760614231
LMNB1	0.109509424731605	3.0650406504065	1.41890166028097	-1.11113160383137	0.139755415387384
ARRDC3	0.00849171990806549	3.3739837398374	3.57088122605364	0.0818271271893483	0.0136400289688453
GOLPH3	0.00232702512219866	5.13008130081301	2.94508301404853	-0.800673389282578	0.0041614440709882
SUB1	9.02804545540818e-08	19.4254742547425	10.360153256705	-0.906904476284908	3.82301536668677e-07
FAM172A	0.000259730582416962	6.6260162601626	3.22605363984674	-1.03837131728269	0.000570634002875795
TARS1	0.504166763792054	1.49593495934959	0.872286079182631	-0.778174179718723	0.554334426193725
LNPEP	1.21811729946518e-05	2.55555555555556	1.1992337164751	-1.09152410425197	3.49286434783787e-05
PDE4D	3.74934804922601e-19	7.62330623306233	2.38697318007663	-1.67523447480019	5.95386978196713e-18
SLC12A7	0.000387811590392866	2.44444444444444	0.89272030651341	-1.45322646911059	0.00081949905253848
ST8SIA4	8.52513274768792e-06	15.8292682926829	5.14814814814815	-1.62046909282102	2.51938257525901e-05
GNPDA1	0.0253670792407454	1.30623306233062	1.01149425287356	-0.368924207380997	0.0371981308094858
SKP1	0.000290859332548738	12.4959349593496	7.53256704980843	-0.730245334580835	0.000631492742385979
NR3C1	0.0269777707154664	43.9918699186992	11.4176245210728	-1.94597440186357	0.0394103212373247
C5orf15	0.0175249956201474	1.37669376693767	0.703703703703704	-0.968167669431653	0.0265761341861286
SEC24A	0.0679773329851376	4.37669376693767	2.30779054916986	-0.923329149947332	0.0912303441881306
TTC33	0.0437920956230826	4.32249322493225	5.5632183908046	0.364056038834031	0.0612284022949647
RARS1	1.80528571157547e-05	1.62059620596206	0.587484035759898	-1.46390311448437	4.97532813378638e-05
MACROH2A1	0.000370855307236979	6.83739837398374	3.93231162196679	-0.798069830162128	0.000787537846684368
TCERG1	0.00188966254986843	3.01355013550135	1.48275862068966	-1.02318030708859	0.00344811879099628
CSNK1A1	0.000599529519793693	17.7750677506775	6.81864623243934	-1.38229781728292	0.00121454950759982
HMGXB3	0.841590270863664	1.75067750677507	1.30523627075351	-0.423602364986948	0.864087980564535
ERGIC1	7.13659335843623e-07	7.11382113821138	2.32311621966794	-1.61456337102001	2.6082611414882e-06
ATP6V0E1	4.81130357819619e-08	15.3035230352304	9.51213282247765	-0.68602304965314	2.13090214963711e-07
CPEB4	0.571326334018982	6.54471544715447	4.91060025542784	-0.414431082104591	0.61760352091927
SELENOK	0.383158309638283	5.89972899728997	3.99616858237548	-0.562031240177929	0.433037927424528
TIMMDC1	0.0712913469811271	6.15718157181572	2.73180076628352	-1.17241784357028	0.0952703007060708
BCL6	7.74794278840906e-12	3.44715447154472	5.20561941251596	0.594663889650814	6.07487139253698e-11
CD86	0.0421862595802939	25.4932249322493	23.176245210728	-0.137467034158935	0.0592072726357053
NIT2	9.99346155591464e-05	1.18970189701897	0.740740740740741	-0.683559530751068	0.000238228931532445
FAM162A	3.74175352914095e-06	2.37127371273713	2.78799489144317	0.233565717040455	1.19516990510689e-05
KPNA1	5.1933464279677e-05	3.86720867208672	1.514687100894	-1.3522728161604	0.00013056218625021
UBE3A	0.0348967845904068	2.64227642276423	1.52490421455939	-0.793062778602812	0.0498043416025772
ARMC8	4.82722133126558e-09	3.289972899729	1.05874840357599	-1.63571590599058	2.53113862489976e-08
SLC25A36	0.724112484952593	2.15176151761518	1.78544061302682	-0.269238042998166	0.760007623821818
RNF7	1.72620660646224e-13	4.17344173441734	1.70242656449553	-1.29364506172394	1.65940704046504e-12
TFDP2	3.34265619854943e-05	5.37940379403794	1.34355044699872	-2.00139579396866	8.72708054335122e-05
XRN1	3.38135493228288e-08	7.45257452574526	3.11749680715198	-1.25735081474888	1.53137536554111e-07
KAT2B	0.000281031624033577	6.50406504065041	2.10600255427842	-1.62683449828906	0.000612871225293563
PDCD10	2.43292235973209e-05	3.16260162601626	1.64750957854406	-0.940824986627376	6.53205157899178e-05
PFKFB4	1.57472814885661e-07	0.685636856368564	1.39974457215837	1.02964701703557	6.39618206450613e-07
PRKAR2A	5.0797186919838e-09	4.710027100271	1.68965517241379	-1.47900651176637	2.65521129128903e-08
USP4	0.000222281208972185	3.43089430894309	1.8058748403576	-0.925886775849587	0.000493542967532046
ACAP2	0.00273670555595603	8.80216802168022	5.70498084291188	-0.625636869112565	0.00482896289148578
GNAI2	1.2801156707889e-08	10.9485094850949	5.50574712643678	-0.991724221691309	6.25474239144956e-08
TFG	0.0748498984852182	3.43631436314363	2.24648786717752	-0.613190753898091	0.0994958385692251
RPL24	5.66616539650053e-06	31.1219512195122	14.6577266922095	-1.08627114504355	1.75402948548055e-05
FXR1	0.524874882031033	5.14634146341463	4.00127713920817	-0.363086627009088	0.574443218763735
CBLB	1.75156990371798e-16	13.4905149051491	4.49553001277139	-1.58538229268702	2.20285157314707e-15
BBX	0.0820886570263776	5.85094850948509	3.09323116219668	-0.919555869558821	0.107974018599833
GNB4	1.50473318233132e-15	5.56910569105691	1.80715197956577	-1.62372783208045	1.727860665661e-14
GBE1	5.12799732784109e-06	4.85094850948509	6.19284802043423	0.352336175014067	1.60026682780514e-05
SNX4	1.11420250855282e-12	3.2520325203252	0.905491698595147	-1.84456836448701	9.63977273778974e-12
FRMD4B	0.688726526447486	4.01626016260163	3.86590038314176	-0.0550482637089651	0.728198421768539
ATP6V1A	0.83575694095035	4.62059620596206	4.28735632183908	-0.107990693444629	0.859038986007549
KLHL18	0.545059625013258	1.77777777777778	1.82630906768838	0.0388559358170236	0.592716348480413
MRPL3	8.60448283071421e-07	1.30352303523035	0.54661558109834	-1.25381758859954	3.09071545057437e-06
WDR48	0.0421628902299768	2.33062330623306	1.10855683269476	-1.07203310837563	0.0591979247828829
EIF1B	0.124081283904179	3.68834688346883	2.66794380587484	-0.467246065667531	0.156442181565621
KLHL24	0.272835804305747	2.96205962059621	3.1698595146871	0.0978182232278072	0.318319010929142
SSR3	2.36898152400461e-09	5.22222222222222	2.74074074074074	-0.930097986769844	1.30176999910536e-08
NKTR	6.9901974216883e-07	3.49864498644986	1.57854406130268	-1.14820174863346	2.55661885291778e-06
FOXP1	1.01948154016575e-21	24.7750677506775	2.45849297573436	-3.33304286436505	1.95257952998158e-20
EIF4G1	0.00149324125342601	2.14363143631436	1.05108556832695	-1.02817675528181	0.0027881336606203
SPCS1	4.25159339806452e-11	6.5420054200542	2.93997445721584	-1.15392933385344	2.97967816640891e-10
INO80D	3.3927204343801e-17	5.33062330623306	1.34355044699872	-1.98825374421687	4.51582788851972e-16
EEF1B2	1.48601082007286e-20	19.0514905149052	7.42401021711367	-1.35963327195866	2.68230298385813e-19
DGUOK	0.938677971723235	1.79945799457995	1.37420178799489	-0.388968560020945	0.949271677167915
MOB1A	9.53645766370702e-12	9.35772357723577	3.32694763729246	-1.49195845291816	7.38486798711139e-11
KANSL3	0.055284470009517	1.49322493224932	1.27458492975734	-0.228403994464542	0.075859302845982
IL1A	1.80061393308468e-20	0.859078590785908	4.40613026819923	2.35865012518284	3.20407117596416e-19
CCL20	2.13076635154119e-17	3.32791327913279	23.2120051085568	2.80218140709349	2.90548520435698e-16
PIKFYVE	0.208500397136548	3.93766937669377	2.38952745849298	-0.720616635622702	0.250660036615045
NCL	0.0185850385797365	7.17344173441734	4.71902937420179	-0.60417532169253	0.028064918324742
SLC35F5	0.0162215720183137	2.38482384823848	1.09833971902937	-1.11855835516584	0.0248170269475299
ACTR3	0.00224919893597518	16.710027100271	8.96934865900383	-0.897638945504651	0.0040337670695938
SF3B6	5.73142207550484e-09	4.67750677506775	2.60536398467433	-0.844254803550742	2.96497690462714e-08
STAM2	0.0128357877682904	1.53658536585366	0.793103448275862	-0.954146957952392	0.0199906837434144
GPD2	0.115514813057428	3.83468834688347	2.35121328224777	-0.705703917599983	0.146747678967639
CYTIP	0.325583507874932	11.3658536585366	6.85057471264368	-0.730409115422763	0.37377671986191
ACVR1	0.435139396525352	1.96205962059621	1.10472541507024	-0.828681055789763	0.485444529071635
NRBP1	0.111969014493166	2.22222222222222	1.42784163473819	-0.638167117892901	0.142712856166296
ITGA4	0.0296223804729488	3.49864498644986	4.26436781609195	0.28553560152528	0.0428990202635663
PSMD14	0.0101088617444164	5.73983739837398	2.84163473818646	-1.01428874448186	0.0160424630719423
SNX17	6.09907321572473e-06	1.47154471544715	0.628352490421456	-1.22768537369577	1.86616764612846e-05
ASB3	4.80966692248765e-07	3.81571815718157	1.3154533844189	-1.53639448779736	1.81329140623915e-06
PPM1G	4.75245924124028e-07	3.53387533875339	1.36143039591315	-1.37612792270255	1.79577111992046e-06
IFIH1	0.762355082529166	3.29268292682927	2.28480204342273	-0.527194417671879	0.793836439952553
RPS15	6.64531471262255e-23	55.6612466124661	17.2554278416347	-1.6896229749501	1.38942455116416e-21
GCA	0.000868031222270241	2.22222222222222	1.42784163473819	-0.638167117892901	0.00169882241550393
AUP1	1.35990560699834e-05	1.94579945799458	1.03065134099617	-0.916806661775916	3.85101937692871e-05
RTN4	0.0173880216278252	20.9620596205962	13.3984674329502	-0.64571248614817	0.0263763883096816
POLE4	1.32442853399246e-07	1.8780487804878	0.950191570881226	-0.982944222259827	5.48801187743531e-07
CCDC88A	0.874398204275965	7.29268292682927	6.09961685823755	-0.257731045606257	0.893267546632083
FANCL	0.00336276334791955	1.86178861788618	0.846743295019157	-1.13669271993616	0.00583887421448453
STAT1	1.77498618166056e-05	8.84552845528455	4.98212005108557	-0.828188550177578	4.90721871338564e-05
GLS	0.899071164752954	19.7479674796748	11.1928480204342	-0.819126997597443	0.91428390464412
PAPOLG	0.000159964062715832	1.94037940379404	0.773946360153257	-1.32603328502195	0.000365195480758892
ELMOD3	0.0204926182526117	1.2520325203252	0.660280970625798	-0.923120062331767	0.0306686425265749
USP34	1.57546453402343e-07	13.1869918699187	5.23499361430396	-1.3328558215343	6.39618206450613e-07
CCT4	0.0159155403381397	3.10840108401084	1.71136653895275	-0.861023881901335	0.0244232970693532
GGCX	0.385671954444234	1.37669376693767	1.76117496807152	0.35533056351117	0.435486468812144
COQ10B	0.0570834092491677	2.90243902439024	3.20434227330779	0.142762499428272	0.0779440945883874
SF3B1	0.0288326195298981	5.07859078590786	3.18263090676884	-0.67420837586583	0.0418277203819106
ST3GAL5	0.000862468861103387	3.73983739837398	1.68582375478927	-1.14952182865036	0.0016892539988356
HSPE1	0.0407845376098167	14.1544715447154	9.92081736909323	-0.51272699418371	0.0574703270243643
KDM3A	0.00266048899795097	1.3360433604336	1.51724137931034	0.18348379319221	0.0047057926653923
CHMP3	2.96447317390771e-14	2.43089430894309	0.366538952745849	-2.72944873947422	3.09910966388935e-13
IL1R1	4.62834504791955e-09	3.31978319783198	0.813537675606641	-2.02880796286428	2.4370446432802e-08
UXS1	0.0133292603666601	1.78590785907859	0.795657726692209	-1.16643779321469	0.0207014015846179
HDLBP	0.691059639949922	4.71815718157182	3.41890166028097	-0.464690555240968	0.730511327842576
PPP1R7	0.011354501784184	1.55555555555556	0.943805874840358	-0.720867863760182	0.0178331423953162
ID2	3.1431320779484e-13	19.390243902439	20.1417624521073	0.0548589774483574	2.88868805259067e-12
HPCAL1	0.298921529648465	5.18970189701897	2.62835249042146	-0.981492901148996	0.346126952159188
ODC1	0.0709404006175136	2.65853658536585	1.86590038314176	-0.510760354646385	0.094877113619052
BIRC6	3.76463296746463e-11	15.260162601626	5.485312899106	-1.47612451075685	2.66137368291939e-10
NOL10	9.57882127559814e-06	2.62330623306233	0.983397190293742	-1.41554009292298	2.79944817477877e-05
PLEKHB2	0.550093272244156	7.13279132791328	5.72158365261814	-0.31805224802092	0.597352962588439
GORASP2	9.18226044138709e-05	1.8780487804878	0.720306513409962	-1.38255168096906	0.000220567653876881
STRN	0.000514420164272904	2.75880758807588	1.05619412515964	-1.38516981813507	0.00105750118161468
PRKD3	0.00223578319712207	2.69647696476965	1.28097062579821	-1.07383831604948	0.00401544741702167
RAB3GAP1	0.00240686640145959	4.15447154471545	1.86462324393359	-1.15578081912204	0.00429504111042824
DARS1	0.681283943184277	2.82926829268293	2.05108556832695	-0.464041310283214	0.721241102721245
SRSF7	5.49398088600956e-12	9.31436314363144	14.4789272030651	0.636425676378176	4.38993568248343e-11
SOS1	0.000714405424694624	9.00813008130081	3.63346104725415	-1.30988322080704	0.00142938055068486
KYNU	2.70742132599811e-13	22.9891598915989	27.2541507024266	0.245522217893543	2.52056404709806e-12
WIPF1	3.0928757721727e-16	3.75338753387534	1.42911877394636	-1.3930674311908	3.82267256767552e-15
COX7A2L	1.40921274416981e-05	3.27642276422764	1.8058748403576	-0.859423615670369	3.97942011831407e-05
PLEK	0.0227134359258725	18.3252032520325	20.9233716475096	0.191286150071398	0.0336709073784426
ATF2	0.198392513017143	3.14363143631436	2.00766283524904	-0.646915078986972	0.239310968826929
THADA	0.00841305426170974	3.39024390243902	2.32183908045977	-0.546121081202357	0.0135257711827361
AAK1	6.55833261678039e-14	6.45257452574526	2.05108556832695	-1.65348721898366	6.5819426142008e-13
C2orf42	5.36085950015768e-23	3.0650406504065	0.338441890166028	-3.1789261557699	1.13505455577178e-21
EPAS1	0.00540471043821928	2.17344173441734	3.01660280970626	0.472943331711592	0.00903124774524953
ARID3A	2.25746385297889e-06	6.11382113821138	1.28480204342273	-2.25052825382391	7.50326727574366e-06
SUMO1	9.3834996070327e-10	4.0840108401084	1.95657726692209	-1.06165461090351	5.4435145697214e-09
NFE2L2	0.910512063685069	18.7371273712737	16.5261813537676	-0.181146382613173	0.92432723762324
MSH6	3.38759823948828e-14	2.97560975609756	0.561941251596424	-2.40469411671118	3.51945506537312e-13
PLEKHA3	0.000460530593876469	1.49864498644986	0.744572158365262	-1.00917508826486	0.000956515943738461
CACYBP	0.000912427691819606	5.24661246612466	3.54022988505747	-0.567543186368025	0.00178084875828502
SCP2	1.15910693265188e-09	2.54742547425474	1.36270753512133	-0.902563976971219	6.60954385005356e-09
TMEM59	6.04619037184715e-24	5.89972899728997	2.05619412515964	-1.52067221041687	1.37284087266647e-22
RPL22	6.91092657457101e-13	0.907859078590786	3.4610472541507	1.93066835966545	6.12703702317974e-12
QSOX1	0.000719492952667428	1.82926829268293	2.1749680715198	0.249727536509705	0.00143729686619601
STXBP3	8.54418976800308e-08	3.13008130081301	1.23243933588761	-1.34468349537862	3.64271404042816e-07
PARK7	0.000101818998627309	8.97560975609756	5.28352490421456	-0.764509206494834	0.000242490619417103
SRSF4	0.000355994774195124	7.05962059620596	3.37292464878672	-1.06559056222942	0.000759017892421985
EDEM3	0.061798309742283	1.52032520325203	0.961685823754789	-0.660742397167509	0.0836536062278867
ATP5PB	1.31247969718605e-12	3.7289972899729	1.5095785440613	-1.30464192575521	1.12007195926524e-11
RAP1A	6.85984364220073e-17	15.2737127371274	5.42784163473819	-1.49260026162785	8.96424359285502e-16
HDAC1	0.121883704358305	1.40921409214092	1.71647509578544	0.284558118519661	0.153903479735776
CAPZA1	2.28003977401702e-06	11.5149051490515	6.33461047254151	-0.862174714269693	7.56695739815966e-06
RNF19B	0.39891124087071	6.02168021680217	3.41379310344828	-0.818790470376659	0.448920521796193
ASH1L	2.69405715073734e-13	22.9593495934959	6.75862068965517	-1.7642810189443	2.51278416029739e-12
SFPQ	0.150960627579552	12.6151761517615	8.06002554278416	-0.646304035623876	0.187273282866302
GON4L	1.20709465682533e-05	4.17886178861789	1.87228607918263	-1.15830915301187	3.4632366997996e-05
ARHGEF2	0.000769731116264895	3.96476964769648	1.64495530012771	-1.26918866725451	0.00152608089348765
LAMTOR2	3.19181224746699e-13	3.63685636856369	1.50446998722861	-1.27343662360037	2.92272150689587e-12
MEF2D	0.215261652516702	4.73170731707317	2.54022988505747	-0.897401774026341	0.257800232059382
DOCK7	0.763518030012639	2.36314363143631	1.45466155810983	-0.700023784299459	0.794717584443771
SRM	0.000150965887630596	1.4579945799458	0.901660280970626	-0.693329480516088	0.00034606981458672
C1orf21	5.83246433240404e-06	5.50135501355014	1.13409961685824	-2.27823963695308	1.79774607002478e-05
SWT1	0.00311428026256777	0.872628726287263	1.14814814814815	0.395868936169186	0.00543185900506259
IVNS1ABP	6.07768544477449e-07	4.67750677506775	6.26564495530013	0.421723278148002	2.24578980573479e-06
SMG7	5.36931545947122e-05	4.68563685636856	1.7522349936143	-1.41904887870011	0.000134648800477894
NCF2	2.52451703108175e-08	3.70460704607046	1.6602809706258	-1.15789311092089	1.17405249879224e-07
GADD45A	0.343808946022028	5.18970189701897	3.93614303959132	-0.398869021528179	0.393260380929687
PRDM2	0.492034418422775	9.65853658536585	7.04597701149425	-0.455004847619473	0.542167042522065
RGS2	0.0243365573150522	13.7913279132791	10.1698595146871	-0.439461624925877	0.0357692747857969
RO60	7.11448434309614e-06	2.90243902439024	1.01404853128991	-1.51713905883794	2.14160062589421e-05
UCHL5	3.06617575238287e-07	1.30894308943089	0.561941251596424	-1.21991115654176	1.18811350775732e-06
BCAS2	0.0573471970536201	4.57994579945799	3.41379310344828	-0.423954900157113	0.078261690186311
SRSF11	0.00195250727637342	8.70460704607046	5.34610472541507	-0.70329107249225	0.00354731408864657
PLEKHM2	0.00573401946008724	4.39837398373984	4.62962962962963	0.0739265040110433	0.00952443219156497
PHTF1	0.0413003901722959	3.82655826558266	2.34610472541507	-0.705779953390475	0.0581007451316459
ZBTB17	0.0107464648353786	1.4769647696477	1.27969348659004	-0.206837117699725	0.0169684583209345
CD58	0.984412619343678	13.8943089430894	7.94380587484036	-0.806591808609975	0.987382627184393
MAP7D1	0.000919225089972466	2.52032520325203	1.46871008939974	-0.779060251394301	0.00179132873843955
MRPS15	1.45034841417533e-05	1.65311653116531	1.15581098339719	-0.516282941710325	4.08638312315093e-05
RRAGC	4.15374331242274e-12	1.57181571815718	0.266922094508301	-2.5579414491647	3.38368245807424e-11
LGALS8	0.359345794376001	1.30623306233062	1.02809706257982	-0.345435854458627	0.409073774087743
MTR	1.47760250173242e-05	3.05149051490515	1.14431673052363	-1.41502768125327	4.15617116238413e-05
RLF	0.00767355669036972	7.31978319783198	6.73818646232439	-0.119440566488067	0.012437308615076
KMO	0.000407089194363687	9.50948509485095	9.39080459770115	-0.0181184540448152	0.000854716977956896
AKT3	0.0397468471654536	7.97831978319783	2.97062579821201	-1.42531806581444	0.0561671864478305
ETV3	1.3307342275445e-05	12.6991869918699	3.13282247765006	-2.01920121153618	3.77266912645102e-05
CD48	0.00808119448630069	1.31978319783198	1.34865900383142	0.0312246660454667	0.0130410181767467
SDHB	8.34959468187816e-06	3.12737127371274	1.67432950191571	-0.901367029654372	2.47479421817275e-05
RPF1	0.00713822197555588	1.29539295392954	0.675606641123882	-0.939134387097367	0.0116184229235613
KDM5B	0.376443726855368	4.10027100271003	2.81736909323116	-0.541370687855999	0.42669858173938
UAP1	0.137772559361965	2.56639566395664	1.85951468710089	-0.464817466500333	0.172147087370105
RBBP5	0.788031350203287	1.46883468834688	1.47637292464879	0.00738514991616257	0.816506569341337
GBP1	0.0598449747342199	5.00271002710027	3.47381864623244	-0.526187392738717	0.0812945542004102
GPR89A	0.0211280726238242	1.32791327913279	0.9757343550447	-0.444600602197466	0.0314881700107959
ECE1	9.40410486587175e-14	9.74525745257453	1.2234993614304	-2.99368695100891	9.28933035766623e-13
ID3	0.38274671470807	2.2520325203252	2.16347381864623	-0.0578779986687906	0.432865227497204
CD46	1.22772125937048e-05	3.1869918699187	1.5581098339719	-1.03239840361676	3.51437836823792e-05
APH1A	4.29894264378383e-10	1.87533875338753	0.706257982120051	-1.40888404863266	2.65993763088869e-09
SLC2A1	2.87450304456381e-11	1.95121951219512	3.65006385696041	0.903545613535497	2.09047192429293e-10
ATP6V0B	4.79357347155421e-11	9.80758807588076	6.03831417624521	-0.699752563425651	3.33159995571455e-10
AKR1A1	0.000745053903193298	4.93224932249322	3.91570881226054	-0.332972244657926	0.00148007936905145
PRDX1	0.170181129341896	1.63956639566396	1.90549169859515	0.216848996862636	0.208437614605232
NSUN4	0.482376221084994	1.23035230352304	1.17113665389527	-0.0711620549265052	0.532460157810053
TMED5	0.00199154575604476	4.22764227642276	2.37164750957854	-0.833963705044834	0.0036077893876652
DR1	0.0003119336687171	1.66124661246612	0.830140485312899	-1.00083884700561	0.000673240064353724
PRRC2C	0.00692350780964845	16.3252032520325	9.70625798212005	-0.750113842684262	0.0112982641264442
PTBP2	4.27886917805504e-06	5.18157181571816	2.08045977011494	-1.31648741068588	1.357229174177e-05
PRDX6	0.00107984157309552	3.98915989159892	2.38569604086845	-0.741674707577996	0.00207487436614584
DARS2	0.00119165500067428	1.3550135501355	3.16347381864623	1.22320237735363	0.00226590556778459
SYF2	0.809374057738503	3.02981029810298	2.23882503192848	-0.436485683314297	0.835515124816253
RSRP1	1.79629649497962e-10	5.58807588075881	8.5874840357599	0.619883900637414	1.17520414756294e-09
STMN1	0.0241395027172281	3.21409214092141	2.97701149425287	-0.110546496647782	0.0355121737423191
RPS6KA1	0.016180232086805	1.05420054200542	1.21966794380587	0.210339086706275	0.0247613310800816
NENF	1.84605099006369e-07	1.84281842818428	0.767560664112388	-1.26356124665716	7.41672047088839e-07
NSL1	0.00500890982222717	1.4769647696477	0.851851851851852	-0.793960959710348	0.00842316001606432
ARID1A	0.291483556880986	2.98373983739837	2.38569604086845	-0.322711505085352	0.337953902132345
RPA2	0.00249938180489154	1.7289972899729	1.05108556832695	-0.718055484573889	0.00444590496169647
STX12	0.729629690361936	4.12737127371274	2.88505747126437	-0.516623162324853	0.764519061648819
OSBPL9	0.294423721501053	4.67750677506775	2.63984674329502	-0.825285566984152	0.341205134986671
TXNDC12	4.43138360981323e-33	2.04878048780488	0.0791826309067688	-4.69343760506484	1.46293966802913e-31
ESYT2	0.766991301181107	10.8428184281843	8.91315453384419	-0.282731788120447	0.798001731147998
MESD	8.35792149917992e-05	2.04065040650406	1.1507024265645	-0.826514250089034	0.000202804884346638
CTSD	0.0356298030316003	24.2791327913279	15.3116219667944	-0.665089775692064	0.0507927135262984
COLEC11	5.35431245137082e-08	1.17615176151762	0.575989782886335	-1.02995910041974	2.3485961434422e-07
STAG1	2.42630314348204e-07	16.1761517615176	7.24010217113665	-1.15978647586102	9.54916797960226e-07
RPS25	1.12887451063902e-17	26.0108401084011	9.11621966794381	-1.51260540289782	1.58231628334821e-16
ATF6	0.436120664520091	12.5176151761518	10.1711366538953	-0.299478816359179	0.486431094590313
MREG	0.0019185695572956	4.8780487804878	1.57982120051086	-1.62654289747131	0.00349254854075167
NRP2	0.324086213107879	6.41192411924119	4.60408684546616	-0.477842305442248	0.372313328153694
CREB1	0.00143508717001587	4.42276422764228	2.00383141762452	-1.14218719623404	0.0026910565841329
KLF7	0.88470805416017	3.04065040650406	2.41123882503193	-0.334605402477596	0.901688070159018
C1orf54	0.0491887566991832	2.60975609756098	1.4125159642401	-0.885647808839397	0.068053261956576
LRMP	0.00666677210118904	3.62872628726287	1.38314176245211	-1.39151420894663	0.010907682557472
SPCS2	6.87680848812903e-08	4.56910569105691	2.5632183908046	-0.83395541081011	2.96969234022646e-07
HMGN3	0.000826559745968734	3.56368563685637	2.69220945083014	-0.404579423773095	0.00162399248444444
ANKRD13C	0.00012544511971349	2.50948509485095	1.06002554278416	-1.24329234825659	0.000293328802759689
PHF3	0.000269865456252177	3.28455284552846	1.38952745849298	-1.24110263345326	0.000591347100206735
PLAGL1	0.000157683600092043	4.72628726287263	2.2183908045977	-1.09119377729718	0.000360153074766441
TNFAIP3	0.000130627410049236	19.9376693766938	16.7458492975734	-0.251693228150968	0.00030382537144417
RAB32	0.84700362886969	2.41734417344173	2.35121328224777	-0.0400174798010427	0.868641775938709
SGK1	1.26169206224691e-13	9.02710027100271	18.0344827586207	0.998423508505414	1.23174528567218e-12
FBXL5	0.000331483201760878	2.18157181571816	1.29501915708812	-0.752394527229283	0.000711759823036408
MED28	0.0066815910190514	1.86178861788618	1.1213282247765	-0.731480650513387	0.0109283649718383
ZNF430	3.9277163194078e-05	2.8130081300813	1.06257982120051	-1.40454250144743	0.000101021427425876
VAMP8	6.60519088997181e-10	9.8319783197832	6.06130268199234	-0.697853846565219	3.93177317744704e-09
MYL12B	2.03892849680118e-17	14.8130081300813	6.96807151979566	-1.08803330672968	2.79544896091484e-16
FOXO3	0.887204019100267	17.7235772357724	13.5504469987229	-0.387329375813962	0.903957313268049
RPN2	6.78399451714984e-16	4.76964769647696	1.87994891443167	-1.34318924869829	8.12460250287778e-15
TGIF2	1.71739597985201e-14	2.73170731707317	0.337164750957854	-3.01827729537211	1.83750384368814e-13
PKD2	2.45105170038537e-05	1.34146341463415	1.85057471264368	0.464165673359313	6.57369183994323e-05
SPP1	9.29041412405378e-11	5.33333333333333	21.9642401021711	2.04204718291566	6.27446811231519e-10
CCNI	2.09967615167544e-08	14.7669376693767	7.15964240102171	-1.04441123777468	9.86533233062487e-08
MFSD1	1.17562067738585e-06	3.62059620596206	2.73052362707535	-0.407049645984206	4.11959815581159e-06
RAB3GAP2	1.85557858620167e-08	3.289972899729	1.19540229885057	-1.46057947790292	8.8258704697251e-08
UBN1	0.559348765530264	2.87533875338753	1.82758620689655	-0.653792475418742	0.606353878900597
UCHL3	7.68256197400737e-21	1.52574525745257	0.100893997445722	-3.91860185513377	1.40185803583887e-19
ELL2	0.000576536118964954	18.6205962059621	11.7318007662835	-0.666474790711006	0.00117270297728664
CYP20A1	0.000456575008782723	3.1680216802168	1.6360153256705	-0.953395945420654	0.000949872883114305
NDUFB3	3.11030498983629e-09	2.9159891598916	1.10855683269476	-1.39530262134279	1.67462558358353e-08
UBE2B	0.00314011589203418	9.13821138211382	6.06513409961686	-0.59137227131439	0.00547501791043347
ITGB1BP1	0.0131672202944719	1.73712737127371	0.996168582375479	-0.802241724099775	0.0204750887628323
SENP5	8.86671852543207e-05	6.38482384823848	2.89655172413793	-1.14031039011888	0.000214188825323528
PTBP3	0.0307778922938524	6.44444444444444	3.95402298850575	-0.70473473483189	0.0443803056122274
RAD23B	0.00607050971936043	3.90785907859079	2.27586206896552	-0.779965318949545	0.010030233049638
FKBP15	0.168565008856385	2.27913279132791	2.33588761174968	0.0354858782629276	0.206998661285342
SET	1.67022469401916e-13	8.48238482384824	3.27841634738186	-1.37147085247521	1.61487235348519e-12
RAB14	1.67489224514337e-10	2.85365853658537	0.964240102171137	-1.56534837804392	1.09864173674895e-09
CNTRL	0.145754203701437	3.70460704607046	2.08045977011494	-0.832418130311187	0.181487492350822
PHF19	0.00465011855150796	2.710027100271	2.78416347381865	0.038936643771557	0.00784873692952134
NEK6	0.731309387685036	3.15718157181572	2.53128991060026	-0.318764483585799	0.766119103842069
PPP6C	3.72990730943225e-05	2.73712737127371	1.11494252873563	-1.29569322524036	9.63177054608655e-05
NDUFA8	0.0137671839955097	1.38753387533875	0.943805874840358	-0.555960937084494	0.0213221386695888
MAPKAP1	4.38643889079601e-11	6.65311653116531	2.85057471264368	-1.22277748860351	3.0656198264644e-10
NR4A3	0.084301528172483	13.5149051490515	7.65389527458493	-0.820285320325329	0.110594789116214
INVS	0.000397481965668097	2.54471544715447	1.43805874840358	-0.82338172680419	0.000836997273907894
DENND1A	0.0039404697680414	6.70731707317073	4.37675606641124	-0.615873824565805	0.00673935831493924
ALG2	0.00371654040291358	1.89159891598916	0.664112388250319	-1.51010690441184	0.0063978043711219
CSF3R	9.26162388640674e-05	1.75067750677507	1.08556832694764	-0.689462814899505	0.000222113781226319
KDSR	0.771599407565939	1.42276422764228	1.09833971902937	-0.373372254194669	0.80163267643186
VPS4B	0.300590254521078	2.72086720867209	1.42017879948914	-0.937993972457909	0.347468762309783
C19orf25	0.0639127419989307	1.06775067750678	1.04342273307791	-0.0332510425413373	0.0862830614341227
YLPM1	0.00645644454445723	2.30894308943089	1.01532567049808	-1.18529006128477	0.0106085558852183
IFI27L2	8.50306640881796e-05	1.32249322493225	0.602809706257982	-1.13348577943169	0.000205928509842898
NPC2	1.02874143541435e-17	11.680216802168	2.90038314176245	-2.00975165450022	1.44600126692135e-16
AREL1	0.0338903028410528	2.53658536585366	1.14814814814815	-1.1435789052996	0.0485058584302347
TTLL5	7.38820472972078e-06	2.08943089430894	0.765006385696041	-1.44956634835689	2.21205318220399e-05
FLVCR2	2.15223846012035e-09	2.91056910569106	1.00893997445722	-1.52846092615159	1.18941988908413e-08
DLST	0.0926759639203975	1.44173441734417	1.43295019157088	-0.00881696612304131	0.120447549068261
SLIRP	3.07318334200469e-13	2.85907859078591	0.519795657726692	-2.45953379055894	2.82958422205129e-12
RBM25	0.181524724715382	7.92411924119241	5.70498084291188	-0.474028547879826	0.221358704403836
RHOQ	0.877391548612028	5.10569105691057	3.42017879948914	-0.578034495519117	0.895960681915986
ATAD2B	1.26554119617187e-08	9.710027100271	2.8735632183908	-1.75663453333698	6.18955723429868e-08
ATL2	0.349732754725934	2.37940379403794	1.75095785440613	-0.442455764986777	0.399126441486181
YPEL5	0.0186016436215859	8.87262872628726	6.5338441890166	-0.441429548823161	0.0280815426272918
YIPF4	0.0115689607766303	2.11382113821138	1.04342273307791	-1.01852953683457	0.0181529221942248
AFTPH	0.127574275920906	6.710027100271	4.42145593869732	-0.601797081078271	0.160418633838775
BCL11A	2.24250681146732e-06	10.3766937669377	2.77139208173691	-1.90466410874896	7.46708638350565e-06
CRIPT	0.0468211166667221	1.12737127371274	0.680715197956577	-0.727839486612561	0.0650826491505849
SLC17A5	6.290805147901e-08	3.51219512195122	1.59259259259259	-1.1409957442856	2.72601556409043e-07
OGFRL1	0.719903893121704	2.40379403794038	1.96168582375479	-0.293219284810552	0.756381435444872
IFIT3	6.56720837813148e-09	2.24390243902439	0.920817369093231	-1.28502299948915	3.37300426217643e-08
IFIT2	0.963078916892149	3.32249322493225	2.08045977011494	-0.675363866395909	0.970363499848065
MXI1	0.105304032604911	1.48780487804878	1.32439335887612	-0.167853651422618	0.134834303549743
SMNDC1	0.000122535488373505	1.73441734417344	0.869731800766284	-0.995808598105936	0.00028746287080797
ARMH3	0.0888002720195575	4.13279132791328	2.63473818646232	-0.649456912681771	0.115920854577039
GNA13	1.33208602766546e-15	21.8075880758808	9.48275862068965	-1.20145149801051	1.54374311474025e-14
KANSL1	1.06217625560513e-07	11.4363143631436	4.64750957854406	-1.29909243898353	4.44537151845416e-07
DUSP1	1.41351991441992e-11	28.0271002710027	52.27969348659	0.899428194168626	1.07470347432715e-10
PANK3	0.0237695951592424	1.43089430894309	0.758620689655172	-0.915466489788332	0.0350399026172381
MOB3B	0.00370513035169388	8.1029810298103	5.9272030651341	-0.45110127814592	0.00638035144296496
CD274	0.00828095090740522	1.72086720867209	1.82886334610473	0.0878115043740837	0.0133356263329138
MTHFD1L	0.792050000743272	5.28184281842818	2.41890166028097	-1.12668925102015	0.8196549605547
PCMT1	8.48992451973248e-07	3.37669376693767	1.27330779054917	-1.40703014985645	3.05393844014463e-06
CXorf21	1.0901585576919e-05	1.59620596205962	3.11366538952746	0.963967095559107	3.14030748708264e-05
CYSTM1	3.6028829877235e-10	8.3929539295393	3.02809706257982	-1.4707672114233	2.27412161413793e-09
ACAT2	0.0371950167430708	1.08943089430894	1.59514687100894	0.550114579198384	0.0527990364969531
TCP1	3.31210452364907e-05	2.65040650406504	4.13793103448276	0.642695951589109	8.65181702221293e-05
ENY2	0.000591454331745244	5.59891598915989	3.79182630906769	-0.562254652109049	0.00119915872189803
MASTL	0.268826296746968	1.52845528455285	1.28607918263091	-0.249094875622653	0.314079244953734
PLXDC2	4.76111284944011e-05	20.6991869918699	8.16730523627075	-1.34164205208416	0.000120298410264302
EPC1	0.015933235969205	9.65040650406504	4.81226053639847	-1.00387496198092	0.0244355067522832
TAF12	0.0640573444294348	1.47967479674797	1.02809706257982	-0.525303659148518	0.0864550173068595
DNAJC15	0.796851996959137	3.65582655826558	3.2183908045977	-0.183858105791633	0.823944636460117
UFM1	0.0208484792745611	2.54471544715447	1.49808429118774	-0.764385540855911	0.0311547555091565
WBP4	0.00869173572926089	1.79132791327913	0.810983397190294	-1.14328517107881	0.0139345462905531
ELF1	0.194176876167266	27.4390243902439	16.4725415070243	-0.736166024569963	0.234564170584338
HSPH1	0.000825964964593146	20.9241192411924	28.5785440613027	0.449765523264968	0.00162345953479374
ALG5	0.000337221415142137	1.61517615176152	0.722860791826309	-1.15990176886092	0.000722535038933921
ETF1	0.27161619961672	6.67479674796748	6.37037037037037	-0.0673466538999356	0.317043519347918
TGFBI	1.46568604740039e-07	9.53116531165312	4.78544061302682	-0.994000848526838	6.01374700396988e-07
FAM53C	4.05158876134778e-20	1.08672086720867	3.23243933588761	1.57264187442512	7.0349039461741e-19
SIL1	1.47096741248773e-06	2.44986449864499	1.41507024265645	-0.791828287596644	5.03500305311284e-06
PAIP2	2.02905664966307e-05	3.27371273712737	1.26181353767561	-1.37542899897105	5.55169371210975e-05
KDM3B	0.671681076848855	3.36314363143631	3.04342273307791	-0.14411565517073	0.712126694195553
EGR1	1.03769521017769e-16	4.53116531165312	10.9272030651341	1.26997014385352	1.34205014553393e-15
SERP1	8.69631554609591e-13	12.9322493224932	5.63729246487867	-1.19789890464626	7.61572624961767e-12
WASHC3	0.0229460937061666	1.65311653116531	1.0779054916986	-0.616957734973708	0.0340057584812593
DUSP4	0.0899355016288507	7.01355013550136	3.28863346104725	-1.09265667626521	0.117372261943712
TNFRSF10B	2.9131980185854e-09	4.59349593495935	9.53256704980843	1.05327222159741	1.57866389387274e-08
PTK2B	6.59289640221638e-05	6.33333333333333	3.10855683269476	-1.02672005729974	0.000162650708683981
PPP3CC	1.0550030008237e-07	6.08672086720867	1.39719029374202	-2.12313668083869	4.41903594168057e-07
TARDBP	9.9476694064508e-06	1.48509485094851	0.466155810983397	-1.67167092042379	2.89208604180592e-05
ZNF706	0.00169950703429026	5.77506775067751	3.82886334610473	-0.592921701065488	0.00313534055076049
LYPLA1	2.92758858804018e-05	2.26016260162602	0.980842911877395	-1.20433256395415	7.71972650277752e-05
TRIM25	0.606557568702896	3.85365853658537	3.25925925925926	-0.241684627085191	0.651060081230189
SCPEP1	3.51669422445726e-08	3.05691056910569	1.50830140485313	-1.01914959423228	1.58836828247764e-07
SPOP	0.0643870619251761	2.65040650406504	1.5874840357599	-0.739471565130393	0.0868533001990682
TEX14	0.000284436358070217	8.45257452574526	9.91187739463602	0.2297675108011	0.000619488561109526
TMEM131L	0.556993870562729	4.84010840108401	3.87611749680715	-0.320427055208823	0.604062079637729
TENT4B	1.14650796386909e-05	7.85365853658537	3.51979565772669	-1.15787319808328	3.29884000154535e-05
ADCY7	0.0506188690384078	1.68563685636856	1.30523627075351	-0.368982780423626	0.0699161807967879
PLBD1	0.00193221290389227	1.69376693766938	0.86845466155811	-0.963712934642392	0.00351426036670221
PSPC1	0.00536255074319986	5.97018970189702	3.39974457215837	-0.812350415019636	0.00896378402044534
RNF2	0.000101420134947724	3.15447154471545	1.2183908045977	-1.37242137813342	0.000241655383270503
CSTA	0.379459711510698	2.33062330623306	1.03575989782886	-1.17002623660283	0.429535040009177
POPDC2	2.50910927806136e-09	0.959349593495935	1.14687100893997	0.257574593427505	1.3715370759599e-08
NAA50	0.0445143591026168	5.55555555555556	3.71902937420179	-0.579005045424757	0.0621516566435535
CD80	0.312875565997198	6.97831978319783	4.61430395913155	-0.596766668756144	0.360176552001363
DESI2	0.346265983865689	2.3929539295393	3.37803320561941	0.497390888122278	0.395529867297525
CAT	1.10945765939689e-06	2.13550135501355	1.06641123882503	-1.00181092332561	3.90137248413006e-06
ZMYM2	0.120126349380279	8.27371273712737	5.28863346104725	-0.645639878067546	0.152028756920615
TBC1D15	0.641188305238283	3.91327913279133	3.01149425287356	-0.377898515138053	0.684279650294705
ZCCHC17	0.000873901272172901	1.79132791327913	0.869731800766284	-1.04238696472627	0.0017096438923055
KHDRBS1	9.19924181435272e-06	8.13279132791328	3.78544061302682	-1.1032893625231	2.69952020025859e-05
CCRL2	0.0341823900233273	1.75067750677507	1.61558109833972	-0.115860176342897	0.0488542390022946
TNFSF10	1.64650515753376e-05	4.63143631436314	1.81992337164751	-1.34758196896732	4.58245306739013e-05
PIK3CA	3.55696492508899e-05	3.30623306233062	1.22988505747126	-1.42666493583743	9.25290305551921e-05
PDS5A	4.85257583893517e-10	9.15718157181572	3.4661558109834	-1.40156712097559	2.96953970241179e-09
LRIF1	5.15072201090042e-07	1.38211382113821	2.61047254150702	0.917434552848119	1.92546446282905e-06
GTDC1	0.0803478680698682	4.13008130081301	2.42911877394636	-0.765737147863403	0.105878571947111
CXCR4	0.000722948622210486	17.7208672086721	7.60791826309068	-1.2198755554337	0.00144187447784269
ACVR2A	1.53277452675417e-05	0.997289972899729	1.19284802043423	0.258325292422004	4.29450730053178e-05
POLK	0.0970703602926465	2.08130081300813	1.74074074074074	-0.257784145146591	0.125573361162284
SV2C	5.56348527772268e-12	4.23577235772358	1.29246487867178	-1.712499979536	4.4384052660751e-11
RPL21	5.66087082789454e-36	53.8861788617886	10.9016602809706	-2.30536741834883	2.02901784388391e-34
GTF3A	0.000197980255658004	2.47154471544715	1.50446998722861	-0.716157681564926	0.000444304527232497
UBL3	0.409282781098802	7.55555555555556	5.60153256704981	-0.431716240425474	0.45945883569436
FYTTD1	1.04500359227803e-14	4.75338753387534	1.14048531289911	-2.05930815855415	1.13502771126648e-13
COPA	7.40432117491215e-08	8.52845528455285	3.95913154533844	-1.10710045436747	3.18652518488072e-07
RBBP6	0.00160564503326329	5.1029810298103	6.88761174968072	0.432663542665687	0.00298191220463182
ZC3H7A	0.000540658197733654	3.9810298102981	1.78288633461047	-1.15892694557727	0.00110420139854598
ANXA11	2.68510801097395e-17	5.66666666666667	1.98722860791826	-1.51174249283403	3.64158702677494e-16
SHLD2	2.95831742904184e-09	4.19783197831978	1.514687100894	-1.47062462547421	1.59621901708946e-08
RPL5	1.08997138863481e-13	28.9214092140921	15.0268199233716	-0.944598121501925	1.0724463584646e-12
ZNF644	0.000155000401066762	9.32520325203252	5.17113665389527	-0.850653740291168	0.00035483212251506
CCDC18	0.404408489033308	2.12737127371274	1.52618135376756	-0.479145432141523	0.454541945524473
RPAP2	0.00452966021798811	1.94850948509485	0.872286079182631	-1.15949768337985	0.00766863528133075
SLC66A2	0.446980425621774	2.23848238482385	1.90804597701149	-0.230425029860853	0.497437963133746
ZMIZ2	0.59689909566451	1.84010840108401	1.11238825031928	-0.726130346876512	0.641791228207523
SEPTIN7	1.06411755344487e-06	10.4823848238482	4.03703703703704	-1.37659825080299	3.75245388839519e-06
EEPD1	4.61814905454138e-27	6.28184281842818	1.64367816091954	-1.93426000401641	1.21967747135203e-25
HERPUD2	0.00788655606194496	3.21409214092141	1.95657726692209	-0.716079203851691	0.0127578137713861
CBX3	0.00212115073373848	3.09756097560976	1.79054916985951	-0.7907305454345	0.00381913684316458
HNRNPA2B1	2.49398856410622e-07	18.4661246612466	21.6411238825032	0.228894293044366	9.80018372332421e-07
FAM126A	0.378999272665846	2.20325203252033	2.4904214559387	0.176755375331301	0.429207481434713
INHBA	9.49488465895359e-11	4.75067750677507	9.5581098339719	1.0085920712506	6.39534647229921e-10
NT5C3A	1.88008338167557e-06	3.16531165311653	1.60280970625798	-0.981744401272528	6.33596938163063e-06
ARL4A	0.0358989059763186	2.76964769647696	3.35121328224777	0.274981032449818	0.05116180351865
SMU1	0.673141051171777	3.21680216802168	2.8978288633461	-0.150654817200214	0.713222507343745
GLIPR2	3.8302289364807e-14	6.29268292682927	2.40996168582375	-1.38466504049577	3.9466301444066e-13
CLTA	4.25104652140576e-10	7.19241192411924	4.32822477650064	-0.732700225116844	2.63680487570014e-09
TRIM24	0.821796123173653	3.39024390243902	2.23371647509579	-0.601942991474812	0.846770625479546
PLAU	0.000133711782427239	2.80487804878049	1.35887611749681	-1.04552410811614	0.000309914884166229
SRGN	1.69683701754116e-08	89.8428184281843	49.3409961685824	-0.864616343557878	8.13250062466241e-08
EGR2	3.7304740926153e-10	0.997289972899729	2.66922094508301	1.42033377968059	2.34286846016816e-09
ECD	0.0625160754677934	1.85907859078591	1.90932311621967	0.0384735116820107	0.0845567834763847
P4HA1	0.00020911754649833	6.15989159891599	7.8978288633461	0.358551143876355	0.000467001267613983
SLC25A16	0.0340647887387736	1.5230352303523	0.957854406130268	-0.669071026068328	0.0487139099148378
VPS26A	0.0445749779084219	3.48509485094851	2.13026819923372	-0.710162845113928	0.0622016794061349
MED13L	2.73438400851921e-07	38.6693766937669	16.3716475095785	-1.23999199978623	1.06779291476649e-06
RNF11	0.132326924129483	3.06233062330623	1.83269476372925	-0.740663526970144	0.165838288032404
ITPR2	0.0269652078557051	8.86991869918699	5.63856960408685	-0.653591655739579	0.0394103212373247
CCDC91	0.00680819806884397	5.44986449864499	3.56449553001277	-0.612522448469929	0.0111245646074435
WWP1	2.70577156459101e-09	3.03794037940379	1.09833971902937	-1.46776920444661	1.47102510412976e-08
ACOT9	0.609674864802087	4.79132791327913	3.19157088122605	-0.586158864535373	0.653898274135885
DDX39A	0.0535681005730265	2.88346883468835	2.6117496807152	-0.142788798902723	0.0737057111805448
PKN1	0.186219924358301	1.64227642276423	0.920817369093231	-0.834710025462773	0.226270289773147
TRIR	0.0208998630187432	5.51490514905149	4.24904214559387	-0.376198419501388	0.0312036633823426
ADGRE5	0.000623104513759133	9.61788617886179	5.18518518518519	-0.891324338219051	0.00125925833670694
ZC3H13	0.0012376288328255	3.2059620596206	1.73818646232439	-0.883174498066438	0.00234621136498616
OPTN	0.348574746030621	2.73441734417344	2.05619412515964	-0.411256977335023	0.397985910257487
ATF1	0.932614326656678	1.34417344173442	1.0779054916986	-0.318488612910335	0.944281414681842
NCKAP1L	0.0303750948607118	3.34146341463415	2.3448275862069	-0.510998232219676	0.0439130584877706
MMP19	0.0144223416011727	2.49864498644986	3.71647509578544	0.572789006135664	0.0222475592236965
PFDN5	5.0915683959768e-19	23.4065040650407	8.39080459770115	-1.48002841030554	7.95934274486342e-18
SPATS2	0.265241528641818	2.78861788617886	2.0779054916986	-0.424420222452085	0.310324549014839
NR4A1	5.91932588766401e-05	2.48238482384824	3.76117496807152	0.599456639390234	0.000147410309202471
LRP1	0.712337565288351	1.58265582655827	1.07535121328225	-0.557539627044266	0.749373145202714
AMD1	0.309572219048169	4.92682926829268	4.60791826309068	-0.0965443521693707	0.356619236727207
MORF4L2	0.0355331079994605	5.39566395663957	5.34993614303959	-0.0122788280846239	0.0506692628420838
RAB9A	0.000341695965533917	5.4769647696477	2.76372924648787	-0.986760313783565	0.000731497591744537
NMI	0.0204062340333785	1.78048780487805	1.02809706257982	-0.792296078550995	0.030548473263572
TNFAIP6	0.0160063330530876	2.46883468834688	4.2477650063857	0.782873718254573	0.0245326143128875
BAZ2B	0.74236775147868	5.26016260162602	4.04086845466156	-0.380442009471517	0.77608362019167
SLC36A1	1.16911289995609e-06	1.21138211382114	0.651340996168582	-0.895169075555105	4.09965655624015e-06
LPGAT1	0.0935461530563445	2.24119241192412	1.53001277139208	-0.550722817613134	0.121515556830633
G0S2	1.18134632662818e-08	39.89972899729	68.1749680715198	0.772863171920704	5.8174640500689e-08
RAP2C	0.135836105507041	1.26287262872629	0.762452107279693	-0.72799051462012	0.169896704245845
AGO2	1.14518993764791e-14	10.6422764227642	2.59386973180077	-2.03662884960089	1.23848342825802e-13
MXD4	2.65870932899427e-05	1.5420054200542	0.652618135376756	-1.24049685259961	7.08894974117601e-05
CKS2	1.37160433236642e-09	3.50948509485095	5.09833971902937	0.5387681315327	7.75080015744898e-09
ACSL3	0.00542232004761873	10.7452574525745	9.1021711366539	-0.239417432792979	0.00905464292810342
PREX1	9.41996258037016e-06	11.0975609756098	4.66538952745849	-1.250173189397	2.75783968659845e-05
SDC4	0.127919100857081	1.30623306233062	1.1021711366539	-0.245064078281651	0.160715585403313
NCOA3	0.00376845934329876	13.4661246612466	7.54406130268199	-0.835921421158044	0.00648051027576188
PIGT	8.16544006352903e-10	1.61246612466125	0.517241379310345	-1.64035925165396	4.80353789434803e-09
VAPB	4.07948648486768e-06	2.48509485094851	0.863346104725415	-1.52528997854351	1.29644478664129e-05
ATP5F1E	2.69282319984597e-40	25.2032520325203	6.08812260536398	-2.04954058204373	1.13551149721236e-38
CHD6	2.37969426372943e-05	5.82384823848238	2.17241379310345	-1.42267383299504	6.40627994388105e-05
SRSF6	0.365375757822657	2.80216802168022	2.08812260536398	-0.424337041160134	0.414996729912651
ARFGEF2	0.00136506087330678	3.39566395663957	1.79182630906769	-0.922262896932606	0.00257417341685585
ZNFX1	0.513741205070889	4.08943089430894	2.8250319284802	-0.533632911522621	0.563487074764092
CSE1L	1.65218517550298e-05	1.75067750677507	0.65389527458493	-1.42078184592457	4.59316632170302e-05
TMEM189-UBE2V1	1.33884008058769e-78	5.16260162601626	0	-Inf	3.53594711809949e-76
RAB22A	0.00295145849757231	4.3929539295393	1.95530012771392	-1.1678012992484	0.00517123559386098
STAU1	2.18412175995491e-05	6.05962059620596	3.03192848020434	-0.998991744431928	5.92748674497228e-05
SNAI1	8.39150065949421e-12	1.15718157181572	2.21583652618135	0.937236196614488	6.55896422263893e-11
STX16	7.30983691948116e-05	1.47967479674797	0.531289910600255	-1.47770891400941	0.00017875614845008
PMEPA1	0.0165309481586556	4.62059620596206	1.5632183908046	-1.56355967244953	0.0252211303922572
RNF114	0.000169549922872453	2.98915989159892	1.67560664112388	-0.835056562203944	0.000384884248259016
DDX27	0.0706369766533126	1.47425474254743	0.886334610472541	-0.734062479902723	0.0944964939606299
BCAS4	1.35913393054068e-08	1.21409214092141	0.559386973180077	-1.11795935368708	6.62148938199333e-08
PEPD	0.00103854143114449	1.1869918699187	0.725415070242657	-0.710431431327136	0.00200207487571381
NAGK	0.000237097741370314	2.36856368563686	1.71647509578544	-0.464563537952482	0.000523660416459611
ATP8A1	0.000888189641863755	5.29268292682927	1.49936143039591	-1.81965103200738	0.00173624293839981
USP22	0.877984953752638	2.3360433604336	1.94508301404853	-0.264235323832451	0.896384231522022
USP9X	0.000118348217889155	9.69647696476965	6.11366538952746	-0.665423072562786	0.000278812843834638
TRERF1	0.0852514283195811	2.55013550135501	1.81864623243934	-0.487708972992783	0.111639549308348
SNRPC	0.0158592004281754	2.0840108401084	1.48786717752235	-0.486117039650829	0.0243517343171922
SERPINB6	0.771033116206315	3.29810298102981	2.18773946360153	-0.592195507860374	0.801376175874749
NQO2	0.00699170985940331	4.19783197831978	2.17369093231162	-0.949497598334251	0.0114021449705836
AL365205.1	7.53980782499777e-60	4.79132791327913	0.00127713920817369	-11.8732940506221	7.13863314449789e-58
TREM1	0.0140899766587787	2.15176151761518	2.83652618135377	0.398606989173378	0.0217884446452239
CDKN1A	0.149522381841755	8.85907859078591	7.52873563218391	-0.234749055130786	0.185630601084861
SOX4	0.0359600918930868	12.3143631436314	3.43039591315453	-1.84389502130788	0.0512344523337619
GLO1	0.00149362025918885	1.23577235772358	0.698595146871009	-0.82288448260283	0.0027881336606203
RREB1	1.20181206521685e-12	13.5474254742547	3.5389527458493	-1.93662430743275	1.03265290124283e-11
SSR1	9.27219390256689e-12	4.03523035230352	1.30906768837803	-1.62411133541994	7.191324420878e-11
ATXN1	3.61108868452518e-10	29.0840108401084	7.83397190293742	-1.89241037922415	2.27643756519439e-09
NUP153	6.96006828457827e-06	5.50406504065041	3.03320561941252	-0.859654217421125	2.09889559206813e-05
DEK	2.30732041222002e-05	5.85636856368564	3.01149425287356	-0.959526845110389	6.23485935838452e-05
RUNX2	5.78600828693461e-12	10.1029810298103	2.00638569604087	-2.33211017059073	4.60860152124411e-11
LRRFIP1	2.08495213459686e-06	27.8644986449865	12.4176245210728	-1.16603898194197	6.98417210374302e-06
EREG	0.694284142565279	12.7073170731707	10.3627075351213	-0.294258467745192	0.733456384714225
AHNAK	0.0347825463431199	5.22764227642276	2.55683269476373	-1.03180266044375	0.0496554246229803
EMC3	0.000317412880242205	3.85094850948509	1.757343550447	-1.13181757577133	0.000684198599174949
SH3TC1	4.77685256071544e-07	1.95121951219512	0.88250319284802	-1.14470268717206	1.8026451459203e-06
CNOT1	0.00131545683019369	6.96747967479675	3.57471264367816	-0.962809614491386	0.00248343204436115
MT2A	7.39364783394984e-09	14.260162601626	8.2183908045977	-0.79506259128847	3.77045984052442e-08
RAP2A	0.043872383884987	1.90243902439024	1.13537675606641	-0.744679102705435	0.0613235716810208
TM9SF2	1.06638321463449e-10	3.81029810298103	1.44827586206897	-1.39556744536095	7.10638907176079e-10
IRF1	2.77417590340614e-08	8.73170731707317	9.98850574712644	0.194005098319499	1.28658176370536e-07
UPF3B	0.812893204522553	1.63143631436314	1.26181353767561	-0.370643936405669	0.838630366014427
SEPTIN6	9.26433128949153e-05	13.3224932249322	5.96551724137931	-1.15914496180311	0.000222113781226319
NDUFA1	2.38728982531073e-07	3.82655826558266	1.48659003831418	-1.36404052159354	9.41038518728142e-07
FAM193A	2.85964911744337e-05	4.09214092140921	1.55938697318008	-1.39187684045568	7.56841733719981e-05
HS3ST3B1	0.994687556031968	5.10569105691057	2.81353767560664	-0.859720961142545	0.995282583483233
MBOAT7	0.000266253552706874	1.88075880758808	1.16475095785441	-0.691293329644164	0.000583942450823031
PPDPF	0.169923018437762	2.50948509485095	2.39719029374202	-0.0660469396600068	0.208299132365067
IL1B	2.08789754186196e-16	31.5474254742547	63.5925925925926	1.01133645255419	2.61273562719783e-15
INSIG2	1.77663619278049e-05	0.86449864498645	1.2234993614304	0.501077740740666	4.90721871338564e-05
CCDC93	0.374280811403151	3.20867208672087	1.80332056194125	-0.831320483588414	0.424342772621105
ALKBH7	1.67217953399079e-09	2.68834688346883	1.03320561941252	-1.37959190918754	9.38590257445837e-09
TNFSF9	0.000277242468178985	1.55284552845528	1.12005108556833	-0.471349787542816	0.000605924523223932
THOC2	0.000177250202274345	3.55555555555556	1.46360153256705	-1.28055216709182	0.000401191481737782
MED1	0.00208242362793367	1.83468834688347	0.763729246487867	-1.26440184060754	0.00375344890983159
RPL23	9.02783319422494e-20	19.5013550135501	5.47509578544061	-1.83261826066515	1.51005556562069e-18
FOSB	3.22989100956011e-06	10.8780487804878	15.0791826309068	0.471138428835184	1.04430367821989e-05
OPA3	0.922063409439559	2.03794037940379	1.59642401021711	-0.352267963358832	0.93478205752976
SNRPD2	2.34488072455938e-08	3.3739837398374	1.57215836526181	-1.10170647170163	1.09355125240139e-07
VASP	0.223155820248915	6.28455284552845	4.09961685823755	-0.616321013866983	0.266082740786827
SYMPK	0.913029437903846	2.28726287262873	1.59770114942529	-0.51762460577201	0.926507931122649
GPCPD1	1.65586976561457e-05	14.9430894308943	16.9642401021711	0.183018356211166	4.60086073303096e-05
PANK2	0.00711582580295995	2.69918699186992	1.20817369093231	-1.15969704995933	0.0115857280594591
CD93	0.0272046424272646	1.75067750677507	0.968071519795658	-0.854727807753478	0.0396955207036969
PSMF1	3.12397928579235e-06	2.51490514905149	1.09961685823755	-1.19350305896137	1.01332437337466e-05
RBCK1	0.00112461617398677	1.71815718157182	0.860791826309068	-0.997125740188193	0.00215147691996402
SNRPB	0.0046094737303067	5.86720867208672	3.77522349936143	-0.636112246698581	0.00779849601438942
RRBP1	0.0434843021880401	3.7479674796748	2.03448275862069	-0.881446380855829	0.0608658935507909
DSTN	2.94751134442866e-08	3.56910569105691	1.29246487867178	-1.46543754679285	1.35321243607896e-07
SNRPB2	0.000833766192852956	2.92140921409214	1.43167305236271	-1.02896239117772	0.00163622947037002
ITPA	0.00111913355523837	1.60433604336043	0.86845466155811	-0.885453920721893	0.00214343976342982
HNRNPR	5.11471995467084e-08	4.29268292682927	1.62196679438059	-1.40413532965073	2.2533507227865e-07
MAX	6.49521995499253e-06	2.57452574525745	1.26564495530013	-1.02443394726247	1.97413771860403e-05
ID1	3.37397885600217e-13	0.401084010840108	1.11749680715198	1.4782943498601	3.08390271391965e-12
RALY	0.278152188283669	9.79945799457995	5.76500638569604	-0.765379750453996	0.323994354876381
EIF2S2	5.342347991481e-12	3.5609756097561	1.28991060025543	-1.46500147391382	4.28241249540761e-11
ERGIC3	5.88279708233085e-08	1.55013550135501	0.620689655172414	-1.32045032440325	2.56026676141684e-07
ROMO1	4.01397783750992e-09	1.37669376693767	0.559386973180077	-1.29928911840164	2.12469839542455e-08
MMP24OS	0.165112988376262	1.27642276422764	0.831417624521073	-0.618461007677792	0.203272074502474
KDM5C	0.516928244915288	1.35772357723577	0.957854406130268	-0.50331149904261	0.566240107615131
PSMB2	3.77017624402857e-05	3.82655826558266	2.16219667943806	-0.823549606606183	9.71686923088617e-05
AGO3	8.80936035340958e-07	8.39566395663957	3.08301404853129	-1.44530295926519	3.15302212934446e-06
KLC1	3.72472915862917e-34	6.13821138211382	0.56066411238825	-3.45260969662888	1.27147557265314e-32
TUBGCP3	0.000206044985928737	1.84823848238482	0.758620689655172	-1.28470029945405	0.0004607547858246
IGFLR1	2.08678950686943e-20	2.34417344173442	0.196679438058748	-3.57516127305983	3.70018012207449e-19
CAPNS1	3.36980204593208e-11	3.05962059620596	1.24648786717752	-1.29548392444076	2.40194128785329e-10
UBA2	6.68604589981507e-05	3.19241192411924	1.36526181353768	-1.22546917734061	0.000164867706758094
HCST	6.26369182603692e-11	1.60433604336043	0.518518518518518	-1.62950893967442	4.31747329437545e-10
COX6B1	6.06246914087572e-14	7.3929539295393	3.15453384418902	-1.22872409378278	6.10872894556513e-13
CCR7	2.13236111244538e-07	8.0650406504065	3.68199233716475	-1.13119518084377	8.49895795254243e-07
FRMD8	0.0124193380156338	1.34417344173442	0.782886334610473	-0.779844537926738	0.0193661398888907
PRDX5	0.00163867764435638	4.19512195121951	2.69476372924649	-0.638553963780507	0.00303651566446836
PRMT1	0.228595902606614	2.30081300813008	1.44699872286079	-0.669080088963167	0.271694514277591
ASL	0.00314585265600875	1.10840108401084	1.31928480204342	0.251276014692666	0.00548311518855572
SBDS	0.000740366676180598	2.42547425474255	1.23243933588761	-0.976750231226821	0.00147193343148742
STAT5A	0.000203365476698393	3.7289972899729	1.34738186462324	-1.4686289623382	0.000455574983068096
NSRP1	0.800519615204783	2.76151761517615	1.87994891443167	-0.554767871339446	0.827395968918146
DNAJC8	0.0968284406724006	3.18428184281843	2.29885057471264	-0.47005534146597	0.125292706367743
IFI6	5.418092475536e-23	8.51219512195122	3.53128991060026	-1.26933595376054	1.14235243874956e-21
UXT	7.03955634208882e-08	3.42276422764228	1.49297573435504	-1.19697120048654	3.03735973556334e-07
PCNX4	1.89576483955384e-08	5.43360433604336	1.82120051085568	-1.57701974612904	8.98295369677164e-08
KTN1	1.10467158178973e-10	8.14363143631436	2.61685823754789	-1.63783649781795	7.34204238068989e-10
ZBTB1	1.5148601650966e-07	6.47154471544715	2.02809706257982	-1.67398341535249	6.19524719515464e-07
RHOT1	2.35873105728993e-05	1.87533875338753	0.871008939974457	-1.1063917898432	6.36350131477466e-05
NUP214	9.57551254865841e-11	2.88888888888889	1.0536398467433	-1.45513290485664	6.44100830685897e-10
MAP2K2	0.00113877010038685	2.84552845528455	1.42911877394636	-0.993570782807736	0.00217606563737289
CANX	4.27027442907381e-10	6.82113821138211	2.9757343550447	-1.19676675284998	2.64546136852992e-09
FGD3	0.0964728596548575	1.61246612466125	0.909323116219668	-0.826403918459553	0.124897009738925
HIVEP3	0.00967265740884302	6.19512195121951	2.70753512132822	-1.19415262999456	0.0153940358000553
PPCS	0.0642031228598855	1.3929539295393	0.982120051085568	-0.504176252462696	0.0866284674673045
COX7C	3.54405752598963e-22	8.39566395663957	2.90676883780332	-1.53022807771363	7.05717486722856e-21
HELB	0.0388217916615414	1.26558265582656	1.89272030651341	0.580659501365527	0.0549063558505115
RAP1B	3.8827755630493e-05	23.10027100271	10.0510855683269	-1.2005584486185	9.9968023475533e-05
PIN1	2.42055356375169e-06	1.59078590785908	0.954022988505747	-0.73764375155146	8.00681462287804e-06
EMC1	5.85289455667039e-08	0.693766937669377	1.84674329501916	1.41246034572047	2.55389781611931e-07
UBR4	0.741721155075423	4.27371273712737	2.80332056194125	-0.608353211598434	0.775730878734571
HP1BP3	0.00377777888282703	3.710027100271	2.06768837803321	-0.843410952185978	0.00649208713494042
ADGRE2	0.00476969586967924	4.52574525745257	7.08429118773946	0.646468131533293	0.00803974936985234
EPS15L1	5.93003453039434e-14	3.76964769647696	0.70242656449553	-2.42401038736086	5.98730649366576e-13
KLF2	4.64667264337092e-17	3.59620596205962	10.8352490421456	1.59118475892972	6.13605350643034e-16
MACF1	1.04966620435324e-11	20.7777777777778	7.88378033205619	-1.39808187971337	8.10342309760701e-11
SMARCA4	2.97697224372219e-05	2.48780487804878	1.08429118773946	-1.19812109109141	7.84170431443462e-05
KDM4B	0.0027378237198639	3.29539295392954	2.73946360153257	-0.266557072287322	0.00482896289148578
TICAM1	0.00999172021017069	1.25474254742547	1.30779054916986	0.0597401255091189	0.0158766472497266
METTL16	0.933539793634873	1.86178861788618	1.26819923371648	-0.553907872520371	0.944837169112503
PNKD	0.00623517503699068	1.90514905149051	0.934865900383142	-1.02707253201914	0.0102786164046055
ECHS1	5.50576222986966e-08	2.28726287262873	1.09833971902937	-1.05829783034837	2.41291832921275e-07
AKAP9	0.0691440245962785	5.17886178861789	3.42017879948914	-0.598563308883791	0.0925980025151122
SEM1	0.00219094782319414	3.56639566395664	2.04980842911877	-0.79897768295622	0.00394056493791692
HIP1	0.351464852570566	10.5230352303523	4.69476372924649	-1.16442643185009	0.400920807046852
PTPN12	0.830617753942715	7.02710027100271	4.45721583652618	-0.656786660986925	0.854807196325788
POR	0.387584308096639	2.70731707317073	2.51724137931034	-0.105020297979577	0.437448955921938
FGL2	1.0844250882758e-08	5.32520325203252	2.33461047254151	-1.18965473331854	5.39310712880869e-08
ZFP36	1.48196914837891e-09	10.8021680216802	20.5683269476373	0.929103554200475	8.34626395798582e-09
SDF2L1	0.000508915224033562	3.21409214092141	1.90421455938697	-0.755215243493206	0.00104704247404691
ATF4	0.0125711094270848	3.75880758807588	3.49808429118774	-0.103710012848869	0.019596715472231
TPST2	0.0110143064742099	1.79132791327913	1.30779054916986	-0.453897952738336	0.0173749732435037
APOL2	0.958149143149275	1.13550135501355	1.06896551724138	-0.0871141123796526	0.967013757104397
RAC2	1.27056364817976e-05	3.63685636856369	2.21583652618135	-0.714840499965205	3.62255021963979e-05
KRT17	8.38262722473493e-12	1.36314363143631	0.48786717752235	-1.48237725300042	6.55896422263893e-11
SPECC1	0.872548742103287	5.02439024390244	2.74840357598978	-0.870354657299551	0.89205377434848
DOCK4	1.23605456465639e-08	30.4119241192412	5.30523627075351	-2.51914818785608	6.06307116856869e-08
ATP6V1F	0.000128566064915999	9.68292682926829	6.60280970625798	-0.552363124613618	0.000299509987812666
LSM8	0.000131645163465365	2.87262872628726	1.29501915708812	-1.14939810367787	0.000305548302622202
PRKRIP1	0.00180432831127901	2.45528455284553	1.03065134099617	-1.2523338679991	0.00330683691234407
MKLN1	2.98629289377047e-12	12.1680216802168	4.24904214559387	-1.51788506997629	2.48511073647433e-11
DNAJB9	0.013288692828392	2.88346883468835	1.32439335887612	-1.12247374791861	0.0206447865674523
CALU	0.039819490551584	2.07588075880759	1.31673052362708	-0.656763455787493	0.0562223420337222
KLHDC10	0.000530739050090952	2.57181571815718	1.04214559386973	-1.30323042628026	0.00108571078408333
NDUFA5	1.01568836623185e-05	1.97560975609756	0.816091954022989	-1.27549437461059	2.94778728846236e-05
MRPS12	6.76685886118702e-06	1.46341463414634	0.652618135376756	-1.16502760734385	2.04678105879665e-05
ORMDL1	1.86694108201642e-05	2.39566395663957	1.07662835249042	-1.15390522967999	5.12770134075446e-05
HERC2	0.0366653659676775	1.40921409214092	0.886334610472541	-0.668967451680838	0.0521813517410588
PSMG2	7.87300502549816e-07	2.34959349593496	1.17241379310345	-1.00292933103867	2.8483589919214e-06
ARHGAP22	0.980119374480887	2.13008130081301	2.0727969348659	-0.0393297089412794	0.984238347237361
WDFY4	0.059835160447569	6.57723577235772	2.79821200510856	-1.23297611539156	0.0812945542004102
EIF2AK4	0.00190458901902727	1.70189701897019	0.923371647509579	-0.882160403171154	0.00347030780591098
INO80	1.03599905304154e-07	5.11111111111111	1.69731800766284	-1.59038006262957	4.34669167906559e-07
ALDH1A2	1.34048299046157e-12	3.74254742547425	0.784163473818646	-2.25479425011852	1.14202778372431e-11
MINDY2	0.469590743051176	1.82926829268293	1.04597701149425	-0.806415541527829	0.519489935765168
ARPP19	2.76129700945789e-05	3.95663956639566	1.75606641123883	-1.17192824169864	7.33519766726294e-05
VPS13C	0.000481066446414477	3.58536585365854	1.70498084291188	-1.07236481093441	0.000995871051199606
MBD4	0.00034410669172638	2.04607046070461	1.06896551724138	-0.936640512892742	0.0007357168210835
COPB1	2.27323398750593e-09	4.59620596205962	1.44827586206897	-1.66610702085161	1.25215018104333e-08
PSMA1	0.00535403701920586	1.82113821138211	1.86334610472542	0.0330552539084861	0.00895253507576641
SPCS3	2.29969967646748e-13	5.07588075880759	2.08301404853129	-1.28498560876181	2.16508311004012e-12
TXNDC17	2.59901426602057e-07	2.29268292682927	1.00255427841635	-1.1933565005716	1.01889481147588e-06
MPDU1	0.131936847732469	0.997289972899729	1.03959131545338	0.0599315369785895	0.165432059450657
PHF20L1	0.0703162361810881	3.79674796747967	1.95019157088123	-0.961148384864611	0.0941175975344625
CCNT1	0.751417422135079	1.95392953929539	1.5823754789272	-0.304286468330866	0.783748207082483
ILF3	0.183177919262751	4.75880758807588	3.37931034482759	-0.493871274487326	0.222941256090343
RAB2B	0.00236127098125921	1.52845528455285	0.734355044699872	-1.0575246977977	0.00421667536795684
SNX6	4.45069574795153e-14	5.86991869918699	2.29246487867178	-1.35644089012856	4.54859292529955e-13
EAPP	0.0310093105965367	1.69918699186992	1.09323116219668	-0.636246137631537	0.0447011550052919
EGLN3	0.0328165765471645	4.5230352303523	1.66155810983397	-1.44475448387545	0.0470764954584538
MIS18BP1	0.332013641122062	3.3360433604336	2.90932311621967	-0.19745450600699	0.380288621581946
RNASE1	1.5115375631369e-20	8.03523035230352	2.06385696040868	-1.96099639791222	2.71860053470285e-19
DAD1	1.21128971641048e-15	5.22222222222222	2.44827586206897	-1.09289772585822	1.41684191071044e-14
REEP5	1.58821259092919e-07	4.90785907859079	2.84418901660281	-0.787076479393023	6.44272496465859e-07
ITFG1	0.00770753288202666	3.87533875338753	3.18773946360153	-0.281788704034148	0.0124883435589312
SEC14L1	8.91066871131744e-19	8.17073170731707	2.24521072796935	-1.86361442287469	1.36322364613997e-17
RHBDF2	0.0219137469214246	3.24661246612466	1.63218390804598	-0.992131563072436	0.0325597461329355
MAU2	4.06799064659793e-06	1.69647696476965	0.517241379310345	-1.71363224039128	1.29361071385478e-05
ABHD17A	0.000527513027536135	1.57723577235772	0.70242656449553	-1.16697902572691	0.00108131551150994
SAT1	0.171192207651509	91.7208672086721	73.5823754789272	-0.317889743512869	0.209534254536717
LDLR	2.01036592375655e-09	2.43631436314363	4.93358876117497	1.01793716548684	1.11676801249634e-08
CDC16	0.00138839815229314	1.47967479674797	0.648786717752235	-1.18946394537833	0.00261425213065928
NECTIN2	0.589126685409239	3.53116531165312	3.39719029374202	-0.0558023294102271	0.634794440065184
APOE	6.65380782883037e-18	89.7533875338753	16.4623243933589	-2.44679834007783	9.53965933859165e-17
APOC1	1.91837476535185e-19	18.2249322493225	2.81226053639847	-2.69611128999762	3.12545603004402e-18
[truncated: 3,019 more rows]
