# Supplementary material for: Single-Cell RNA Sequencing Reveals Multiple Pathways and the Tumor Microenvironment Could Lead to Chemotherapy Resistance in Cervical Cancer
Source: Front Oncol. 2021 Nov 26;11:753386. doi: 10.3389/fonc.2021.753386 (PMC8662819; doi:10.3389/fonc.2021.753386)
Supplement: Supplementary file 3 [file DataSheet_3.zip › Cluster5 DE_result.tsv]

selected_genes	pvalue	mean.1	mean.2	log2ratio	FDR
TSPAN6	0.0015491649063533	1.37914691943128	0.820823244552058	-0.7486326624842	0.00184874575208964
DPM1	3.43542915060797e-05	3.54028436018957	2.17675544794189	-0.70168590998705	4.49209160852157e-05
C1orf112	0.833246411489408	2.50710900473934	2.28934624697337	-0.131089046876525	0.842630248345988
CFH	1.61191554364969e-30	5.260663507109	0.980629539951574	-2.42346464617774	3.09038274163775e-29
FUCA2	3.83066728317976e-09	1.30805687203791	0.475786924939467	-1.45903773723182	6.56344861604009e-09
GCLC	5.09016687776743e-19	2.75829383886256	0.909200968523002	-1.60110502810627	2.22410469336412e-18
SEMA3F	3.18036273399409e-26	3.92890995260663	0.550847457627119	-2.83440433912195	3.3965038906733e-25
ANKIB1	1.70927626983885e-36	7.16113744075829	1.33050847457627	-2.42821105692786	7.75341813122777e-35
CYP51A1	1.71452523776081e-05	3.57345971563981	1.54600484261501	-1.2087766862782	2.28292057683388e-05
RAD52	0.617359738804467	3.32227488151659	4.00242130750605	0.26870159256943	0.632452351743808
BAD	7.09821219232325e-10	1.17061611374408	0.346246973365617	-1.75739467751855	1.28158119188438e-09
LAP3	0.0856518840139393	8.04265402843602	6.69249394673123	-0.265127731866665	0.092893342287733
CD99	1.30112905831982e-24	18.7251184834123	5.74818401937046	-1.70379669404802	1.14384972159984e-23
MAD1L1	0.000691886499121271	2.3175355450237	1.16949152542373	-0.986710058828721	0.000840850875882776
LASP1	5.52323051686863e-06	2.69668246445498	1.73486682808717	-0.636360730756697	7.59681596568364e-06
M6PR	2.43617838374081e-11	1.03317535545024	0.393462469733656	-1.39278719957337	4.97872033834629e-11
ICA1	4.64995627040503e-12	3.2085308056872	1.26634382566586	-1.34124367004032	1.01638388424154e-11
ALS2	1.36073760037387e-35	1.98578199052133	0.295399515738499	-2.74896787884873	5.44295040149548e-34
CASP10	0.00226317895429258	3.53080568720379	2.68886198547216	-0.393001720514803	0.00267939927321064
CFLAR	4.67228790663752e-12	10.4881516587678	5.99031476997579	-0.808056733536902	1.02075803322766e-11
TFPI	0.0734632225742072	6.48341232227488	7.18401937046005	0.148037913882109	0.0799896509098025
NDUFAF7	0.000143502817920327	1.79620853080569	1.30750605326877	-0.458137223832521	0.000180868633299753
RBM5	2.74735934943394e-16	5.5781990521327	2.29903147699758	-1.27877319760121	8.94441815575978e-16
MTMR7	0.00625248611918805	1.08530805687204	0.641646489104116	-0.758254021358642	0.00722261457716656
SLC7A2	4.57095312201285e-33	2.55450236966825	0.0641646489104116	-5.31511979090157	1.27737361483883e-31
ARF5	0.232223377383289	0.729857819905213	0.590799031476998	-0.304947985844275	0.24547335987663
POLDIP2	1.03833834601166e-05	2.03791469194313	1.08837772397094	-0.904914326787273	1.40423811970226e-05
PLXND1	8.09951361547642e-24	6.46919431279621	1.55205811138015	-2.05940347190073	6.41545632909023e-23
AK2	3.0355907296631e-08	2.59241706161137	1.45520581113801	-0.833074624793631	4.87200408919119e-08
FKBP4	0.278414426016403	1.25592417061611	1.34140435835351	0.0949948338863665	0.292682708033012
KDM1A	0.0546166920024186	6.08530805687204	9.62832929782082	0.661955185753852	0.0600483370341434
RBM6	8.8101655743911e-36	18.8341232227488	4.9455205811138	-1.92915457692888	3.62287182498326e-34
RECQL	1.86292595987992e-09	1.34123222748815	0.555690072639225	-1.27120668213033	3.25466516715174e-09
VPS50	3.14127838246545e-21	2.04739336492891	0.427360774818402	-2.26026191160455	1.79036591746735e-20
NDUFAB1	7.29038155015387e-24	6.35545023696682	1.78692493946731	-1.83051529855634	5.80066524786203e-23
PDK4	2.88823226896483e-21	2.72985781990521	17.3498789346247	2.66802787803785	1.65363981567277e-20
SLC25A13	1.73699964541069e-35	5.08056872037915	0.924939467312349	-2.45755914513428	6.82392717839914e-34
ST7	2.26078520730491e-10	13.0047393364929	2.65980629539952	-2.2896443944618	4.24923319613054e-10
CDC27	9.52843586136358e-20	13.6824644549763	4.93583535108959	-1.47096193345969	4.53980701570111e-19
DVL2	0.157040002470251	0.900473933649289	0.86682808716707	-0.0549386137789516	0.167834833827813
UPF1	2.52526634430421e-10	2.28436018957346	1.10411622276029	-1.04889810477748	4.72916446688169e-10
SKAP2	3.12398251240862e-20	4.12322274881517	1.29661016949153	-1.66902760869809	1.57994517868942e-19
SLC25A5	0.000469886414715254	9.6824644549763	6.36198547215496	-0.605897222595947	0.000575424498955502
MCUB	0.0610630719181016	10.2464454976303	6.9455205811138	-0.560968787794942	0.0668934436548356
POLR2J	1.78119448828538e-21	3.43127962085308	1.02421307506053	-1.74423081667552	1.0470615562399e-20
THSD7A	1.50890419171298e-14	17.4739336492891	4.29176755447942	-2.0255605716792	4.11094640466694e-14
RPAP3	0.0293191276582782	1.58767772511848	1.20217917675545	-0.401266160529021	0.03265514787911
CIAPIN1	4.06806300025814e-17	1.48815165876777	0.38498789346247	-1.95063657631953	1.44943149532302e-16
SPPL2B	5.50722930857281e-09	0.976303317535545	0.369249394673124	-1.40273387744523	9.34508637011969e-09
COPZ2	4.67584041695459e-13	1.5781990521327	0.51452784503632	-1.61695811875846	1.11752839948942e-12
MSL3	1.14056314213547e-05	2.46919431279621	0.956416464891041	-1.3683295019263	1.53775940719965e-05
CREBBP	4.21447780166352e-14	15.8056872037915	6.67796610169492	-1.24296308727023	1.10675633108442e-13
GCFC2	2.47156198392631e-05	0.933649289099526	0.423728813559322	-1.13973949033631	3.25936542163218e-05
WDR54	1.07270790876596e-05	1.07109004739336	0.48910411622276	-1.13086626237565	1.44849310988805e-05
KMT2E	7.19159058293801e-09	35.8720379146919	22.5726392251816	-0.668284597748714	1.20959474636572e-08
RHBDD2	9.00787981418955e-24	1.27014218009479	0.292978208232446	-2.11612473589544	7.07761985400607e-23
IBTK	2.29642190817353e-20	2.87677725118483	0.709443099273608	-2.01969463454569	1.1845552633017e-19
ZNF195	6.33402265418122e-08	1.19431279620853	0.550847457627119	-1.11645597112612	9.87936890407564e-08
MYCBP2	3.57565110834533e-07	13.4265402843602	6.98426150121065	-0.942908121029305	5.31067168834412e-07
FBXL3	7.23547883192932e-09	1.85781990521327	0.776029055690073	-1.25942808020873	1.21604686250913e-08
ITGA3	1.7204587589529e-15	1.6303317535545	0.449152542372881	-1.85988816079355	5.13918434446216e-15
ZFX	1.86141725118883e-18	8.03791469194313	3.0181598062954	-1.41315206978396	7.62946986980051e-18
LAMP2	2.39414649151153e-17	4.79620853080569	1.81719128329298	-1.40018409578588	8.7131882238633e-17
REX1BD	2.23054190476311e-19	6.71563981042654	2.45641646489104	-1.45096967587362	1.01861799490998e-18
MAP3K14	1.10620546403854e-18	1.46445497630332	0.38498789346247	-1.92747885533228	4.66458398860258e-18
AP2B1	5.004058661495e-24	7.27014218009479	2.01694915254237	-1.84980886484965	4.04368376686465e-23
ZNF263	0.944670657833415	0.796208530805687	1.1319612590799	0.507606349283978	0.948767608871725
CX3CL1	0.0193104479414891	1.19431279620853	0.901937046004843	-0.405082090862653	0.02171270684956
TNFRSF12A	0.00175307134499979	3.92890995260663	2.18280871670702	-0.847943392775669	0.00208698969642832
RALA	5.93323092845151e-44	13.6919431279621	2.27845036319613	-2.58720235854834	8.3112408900865e-42
BAIAP2L1	0.000938058994709055	3.14218009478673	2.22033898305085	-0.500985919229794	0.00113189622287669
KDM7A	1.76992000098933e-41	5.40758293838863	0.910411622276029	-2.5703930073233	1.69296695746805e-39
AGK	7.27819224065363e-24	1.85781990521327	0.313559322033898	-2.56680033914091	5.79620739527167e-23
PHTF2	2.35564264156292e-08	3.91469194312796	1.88377723970944	-1.05527040914551	3.81550805185969e-08
FARP2	1.71420375292777e-16	5.84834123222749	2.04721549636804	-1.5143645174517	5.70418647927772e-16
GGCT	1.95557165436864e-06	2.739336492891	1.26513317191283	-1.11453723824469	2.7693966138468e-06
DBF4	3.23645627656368e-09	2.04739336492891	0.765133171912833	-1.42000553669863	5.57245455561737e-09
IFRD1	0.00533548566008496	19.6777251184834	14.1610169491525	-0.474638570951349	0.00618362620950186
COX10	5.68297642430867e-09	1.4739336492891	0.546004842615012	-1.43268592958748	9.63030859501565e-09
GTF2IRD1	1.95589484186657e-11	3.77251184834123	1.41162227602906	-1.41817133005541	4.03277286982798e-11
PAF1	0.000748301180410594	1.29857819905213	0.835351089588378	-0.636478314007256	0.000907656841848825
VPS41	2.01302797018441e-34	2.71090047393365	0.50726392251816	-2.4179636857913	6.81332543754723e-33
ADIPOR2	1.95780009818433e-24	10.3554502369668	2.8498789346247	-1.86141774206178	1.6759378272395e-23
MARK4	7.78027292334346e-09	5.47867298578199	2.40799031476998	-1.1859969043792	1.30511631196002e-08
CCDC124	6.77919622340788e-25	2.38862559241706	0.585956416464891	-2.02731546893758	6.16290565764353e-24
PAFAH1B1	5.04130973690398e-22	24.3649289099526	6.70581113801453	-1.86132225629927	3.16656143360136e-21
KIAA0100	1.01319862271218e-10	1.88625592417062	0.612590799031477	-1.6225298285616	1.9678101699111e-10
AC005747.1	1.80213045674837e-11	6.06161137440758	0.940677966101695	-2.68792854318619	3.72796145260594e-11
TRAPPC6A	3.2365829865422e-06	1.17061611374408	0.513317191283293	-1.18934555973374	4.51091705441422e-06
ST7L	0.931525636202488	1.36492890995261	2.43099273607748	0.832719769796199	0.936206669550239
LUC7L	1.40475784891543e-14	6.03317535545024	2.53510895883777	-1.25086975968281	3.84028240772159e-14
CRAMP1	3.428901547886e-15	2.7345971563981	0.768765133171913	-1.83071350969821	9.94539671107343e-15
SELE	7.87533718890676e-12	10.6161137440758	19.0605326876513	0.844332705682013	1.68088690910452e-11
DNAJC11	3.19069441694468e-07	1.02369668246445	0.520581113801453	-0.975593435286268	4.75738916792836e-07
MYLIP	0.00448733096679038	5.47867298578199	4.57990314769976	-0.258509404163563	0.00521851625581543
PSMB1	3.94108160913683e-20	11.218009478673	3.63680387409201	-1.6250736759326	1.96942181490086e-19
JARID2	7.01374401090682e-27	19.1895734597156	4.70217917675545	-2.02892122496953	8.19667294767331e-26
CDKL5	1.4994793708147e-18	2.23696682464455	0.463680387409201	-2.27034125014914	6.22719134646973e-18
CDK11A	4.30777901129616e-07	3.58767772511848	1.04842615012107	-1.77482505797127	6.36581952970717e-07
NADK	0.0158899842602216	1.07109004739336	0.834140435835351	-0.360717572423156	0.0179340594446518
CYTH3	3.63897225401316e-19	10.1232227488152	2.6319612590799	-1.94345848937251	1.62305908947369e-18
SYPL1	1.00443566444603e-11	7.12322274881517	3.21307506053269	-1.14857542125843	2.12323657149293e-11
CYB561	2.27975233521995e-11	0.990521327014218	0.412832929782082	-1.26262998576897	4.67314711156198e-11
SPAG9	0.00143588398250208	46.436018957346	25.4733656174334	-0.866254707288954	0.00171705110015196
AASS	1.02927654002602e-05	5.43601895734597	2.5956416464891	-1.06645926827031	1.39219698005364e-05
SS18L2	0.0262420619186044	1.49763033175355	1.33414043583535	-0.166771022318206	0.0293058559497105
CRY1	1.47588039049351e-14	31.2369668246446	12.2409200968523	-1.35154236831699	4.02720850739314e-14
NFIX	1.95344725083646e-10	1.74881516587678	0.710653753026634	-1.2991590956626	3.6960515603872e-10
ST3GAL1	5.02198711126312e-06	9.72511848341232	4.80750605326877	-1.01642715279485	6.92362315198425e-06
IL32	2.37963806775752e-51	10.6303317535545	1.00484261501211	-3.40314516156425	9.97181666488865e-49
PKD1	6.04710013938448e-10	1.15165876777251	0.525423728813559	-1.13216005387356	1.0951735177317e-09
MED24	0.0259157886865555	2.78199052132701	1.74697336561743	-0.671259891331115	0.0289451631478219
HEATR5B	1.30030571155796e-05	2.42654028436019	1.38861985472155	-0.805249106696435	1.74511060877079e-05
SEC62	3.18286733611936e-15	11.9526066350711	4.96610169491525	-1.26713956656063	9.2623123537865e-15
RPS20	0.16588586298543	21.9810426540284	15.8983050847458	-0.467386852785283	0.17700928753144
CSDE1	1.16727691108639e-13	14.0236966824645	6.52058111380145	-1.10479424940451	2.94327702508889e-13
UBE3C	3.00408308213894e-20	7.75829383886256	2.6138014527845	-1.56958986116391	1.52280709232849e-19
REV3L	7.0081145162016e-08	11.3507109004739	5.84261501210654	-0.958096523120051	1.0894083685316e-07
FAM76A	1.54024115809136e-16	1.23696682464455	0.343825665859564	-1.84705765977746	5.15169980661496e-16
POMT2	7.23745114459298e-13	1.11374407582938	0.26634382566586	-2.0640560157526	1.69748321088535e-12
VTA1	6.10122494155933e-21	2.46919431279621	0.587167070217918	-2.07219740791628	3.37253639985692e-20
BAZ1B	1.69330048777256e-14	6.38862559241706	2.53147699757869	-1.33552621730454	4.59341685955565e-14
RANBP9	4.78719286175226e-20	9.45971563981043	3.27602905569007	-1.52984866407298	2.36007267134005e-19
SPRTN	0.000419254645810193	1.84834123222749	1.2046004842615	-0.61767638103086	0.000514422878294715
DYRK4	3.4215021237503e-11	1.06635071090047	0.297820823244552	-1.84016546859006	6.91053906105179e-11
ZNF207	3.84362922717269e-13	12.1706161137441	6.21549636803874	-0.969460689259145	9.26683210934786e-13
UQCRC1	1.24102521842732e-38	3.06161137440758	0.450363196125908	-2.76513032629815	7.58404300150029e-37
STARD3NL	1.66676799575126e-18	3.35071090047393	1.02663438256659	-1.70654473295846	6.88294620488554e-18
CD9	7.39673139532655e-29	17.8530805687204	4.86440677966102	-1.87583725192636	1.13795867620408e-27
NCAPD2	1.33756723105648e-05	0.85781990521327	0.480629539951574	-0.835749472652508	1.79320408794897e-05
NISCH	1.78259763537736e-13	1.8957345971564	0.656174334140436	-1.53060593113311	4.42881400093754e-13
STAB1	2.48682258006046e-06	1.76777251184834	0.946731234866828	-0.900905805660146	3.4964113603662e-06
IDS	2.41372480833531e-12	3.12322274881517	0.878934624697337	-1.82920769972456	5.4075301205068e-12
LRRC23	0.437706929003719	1.15165876777251	1.54358353510896	0.422570245428179	0.453475509210352
SCMH1	2.72992706267061e-23	6.04265402843602	1.32566585956416	-2.18846515996994	2.03243300774123e-22
FYN	3.69399141290437e-25	25.9431279620853	8.22760290556901	-1.656808364893	3.46927688725277e-24
HIVEP2	0.791697922458249	20.9478672985782	16.7348668280872	-0.323946300222856	0.802458156833977
ELOA	0.000200896282017678	1.8436018957346	1.13922518159806	-0.694474214969916	0.000251263115655993
LYPLA2	4.52114902434128e-12	1.38388625592417	0.461259079903148	-1.58507615409896	9.89704264034907e-12
CLCN6	2.08841100879939e-10	1.81042654028436	0.571428571428571	-1.66368456138617	3.93886263952383e-10
MRC2	8.69698868911979e-06	1.55450236966825	0.707021791767555	-1.13662622845033	1.18234976771596e-05
NME1-NME2	0.759929324172591	29.1895734597156	14.1271186440678	-1.046985884498	0.771323881513126
TSPAN9	5.60670610162483e-16	8.15165876777251	3.05569007263923	-1.41559543731917	1.7608498820235e-15
BTBD7	2.13577102993516e-05	18.5592417061611	10.5556900726392	-0.814116868818014	2.82628346818487e-05
ABHD5	6.77326240732646e-05	5.86255924170616	3.87167070217918	-0.598574344208298	8.71286495899325e-05
AKAP8L	8.0998554625953e-11	3.3696682464455	1.15617433414044	-1.54324760940856	1.58502842052121e-10
MBTD1	1.01011238421786e-06	7.19431279620853	3.56174334140436	-1.0142733268729	1.45482634715502e-06
UTP18	3.67328534470749e-10	3.99052132701422	1.88135593220339	-1.08480441737095	6.78524580886354e-10
RNF216	1.12768726427968e-18	8.27962085308057	2.95883777239709	-1.48453410581029	4.75042983516572e-18
TTC19	2.14180105567457e-15	9.87203791469194	5.07142857142857	-0.960955737886384	6.34180662514677e-15
PTBP1	1.55749896233896e-07	5.37914691943128	3.29903147699758	-0.705334850338887	2.36841037991755e-07
LARS2	6.41010551147563e-15	1.27488151658768	0.332929782082324	-1.93707333685686	1.80220218852989e-14
PIK3C2A	5.84722030224882e-11	23.2796208530806	10.0048426150121	-1.21836908921738	1.15943079449729e-10
PLAUR	3.33719372363371e-07	5.02843601895735	2.60169491525424	-0.950657956199242	4.96908710118048e-07
RABGAP1	3.40834707552117e-31	10.5545023696682	2.72033898305085	-1.95600021632014	7.33336290087685e-30
DCN	0.142111644342796	14.8009478672986	7.07869249394673	-1.06413476075379	0.152213056258107
PPP5C	7.39822412889303e-13	1.09478672985782	0.296610169491525	-1.88400988512575	1.7342667110884e-12
CEP68	8.56878657974429e-11	4.74881516587678	2.25665859564165	-1.07337943125319	1.67455744840661e-10
MAP4K3	2.98707450114215e-18	12.2274881516588	5.50242130750605	-1.15198955394141	1.19755150843057e-17
BRCA1	1.01985529470328e-05	1.19905213270142	0.474576271186441	-1.33718251329136	1.38009020350436e-05
ERCC1	5.10910646710106e-18	16.3507109004739	4.04600484261501	-2.01478341120397	1.99911680348997e-17
EXTL3	2.33910556341052e-23	1.62559241706161	0.326876513317191	-2.31414795183424	1.75482770315538e-22
ELOVL5	3.87452934842872e-30	18.8483412322275	5.30629539951574	-1.82866066599282	7.07382951580347e-29
CALCOCO1	3.87579620013372e-22	1.25118483412322	0.312348668280872	-2.00206564664746	2.47331447144139e-21
UBR7	0.908824392100892	0.772511848341232	0.949152542372881	0.29708290717187	0.914749473920605
MAP4K5	7.83737674756429e-17	14.8720379146919	5.3680387409201	-1.47013536481305	2.70997702862734e-16
PSMC4	5.0031141091683e-15	3.260663507109	1.43462469733656	-1.18449219362874	1.42575790675781e-14
MAN2B2	2.28846706054575e-11	0.995260663507109	0.299031476997579	-1.73477706879371	4.68991852184504e-11
SLC25A39	4.26567554983941e-22	1.91469194312796	0.407990314769976	-2.2305054842822	2.71424040770693e-21
MVP	4.15403043375085e-15	3.41232227488152	1.11259079903148	-1.6168308277529	1.19462313127475e-14
NUB1	1.02667870452887e-08	2.92417061611374	1.50121065375303	-0.961901056587441	1.70725105817348e-08
PGM3	4.29961750975315e-12	1.63981042654028	0.382566585956416	-2.09974626217188	9.4332171742278e-12
CLK1	5.5362101600121e-06	10.6919431279621	8.00242130750605	-0.418015578716	7.61228897001664e-06
POLR3B	4.06680946471373e-13	0.981042654028436	0.311138014527845	-1.65676119101771	9.79417714545179e-13
ANGEL1	1.48478311720935e-17	0.924170616113744	0.167070217917676	-2.4677046396837	5.53882638043335e-17
HEBP1	4.80215864180994e-09	3.17535545023697	1.40072639225182	-1.18074291894991	8.18021603715205e-09
GPRC5A	0.0137457247695938	6.12796208530806	2.38014527845036	-1.36435773618193	0.0155735715668628
MAMLD1	1.53141957323605e-24	2.49289099526066	0.292978208232446	-3.08895453472997	1.32642640201548e-23
UFL1	8.10773215277652e-16	2.29857819905213	0.806295399515738	-1.51136135271549	2.50960404306836e-15
ZC3H3	6.65180890224732e-20	1.80094786729858	0.352300242130751	-2.35387904813492	3.21096644760156e-19
CAPN1	7.84127163480677e-22	2.19905213270142	0.581113801452784	-1.91998918223131	4.81529590972084e-21
MDH1	4.26395993180922e-25	2.91943127962085	0.710653753026634	-2.03846863029711	3.97623327527243e-24
SLC30A9	3.72185046224205e-22	2.78672985781991	0.664648910411622	-2.06790878854343	2.38719271630685e-21
CCDC88C	4.6751929497633e-17	1.90521327014218	0.659806295399516	-1.5298380542269	1.65427012295605e-16
YAF2	3.00256760612653e-18	13.0236966824645	3.7953995157385	-1.77881534384096	1.20211987870398e-17
ZMYND11	1.6144194626308e-19	8.03791469194313	2.27966101694915	-1.81800195266123	7.4851903430722e-19
BID	2.09384209371979e-06	3.91943127962085	2.08111380145278	-0.913288472405474	2.95759396865717e-06
RGPD5	1.18658209296455e-19	15.0900473933649	4.44188861985472	-1.76435221400737	5.57795000966241e-19
NUDCD3	6.69638343492032e-23	2.98578199052133	0.841404358353511	-1.82723763348867	4.69173361682315e-22
GLT8D1	4.59828025739105e-12	1.4739336492891	0.533898305084746	-1.46503470728534	1.00533829229916e-11
ATP2C1	3.97274380353139e-16	10.4597156398104	4.24576271186441	-1.30074798173906	1.27127801713004e-15
RALBP1	6.80068743084277e-13	5.75829383886256	2.31719128329298	-1.31326426671938	1.59930650431364e-12
RUFY3	3.30865984360207e-10	14.478672985782	7.04479418886199	-1.03929991666703	6.13360156387154e-10
WWTR1	0.00248847216872148	45.0473933649289	27.1331719128329	-0.731385917017984	0.00293782601083298
AGPS	5.8823362354874e-36	3.17061611374408	0.516949152542373	-2.61666892373323	2.4886807150139e-34
CXorf56	4.59563402682801e-08	0.796208530805687	0.395883777239709	-1.00806937999294	7.26060672102091e-08
TTC27	0.117270700738786	2.09478672985782	1.82566585956416	-0.198380628835028	0.126251794286924
PHLDB1	7.27735140345718e-23	4.16587677725119	0.895883777239709	-2.21723667733935	5.07856402461722e-22
SNAI2	1.11635121620148e-09	1.66350710900474	0.38498789346247	-2.11134304773247	1.98502539959043e-09
CD74	0.207907643247812	34.0663507109005	22.5932203389831	-0.592457489075625	0.220193436103111
ZRANB1	2.02017099181049e-06	3.49289099526066	1.78813559322034	-0.965965481042541	2.85628289330532e-06
MNAT1	6.4012346151272e-31	3.97630331753555	0.7590799031477	-2.38910415035004	1.31067638728971e-29
SAMD4A	8.51647307583732e-05	51.1232227488152	18.6404358353511	-1.45554319268153	0.000108899975395769
MRE11	1.15431631271499e-14	1.6824644549763	0.539951573849879	-1.639674097184	3.17933757492705e-14
SERPINB1	0.162218861879494	5.14691943127962	5.0544794188862	-0.0261466882678449	0.17322242258701
SPAST	1.46622174367073e-11	2.94312796208531	1.04600484261501	-1.49246073876927	3.05824871872539e-11
OSBPL5	1.46880990711161e-16	3.5260663507109	0.829297820823245	-2.0880974159724	4.9165185175284e-16
AQR	1.55414227984629e-16	5.16587677725119	1.96489104116223	-1.39456391782858	5.19622038854383e-16
FHL1	4.73034335327308e-06	1.65876777251185	0.543583535108959	-1.60953825980344	6.53382852123734e-06
RTF2	1.69071982112582e-11	3.29857819905213	1.32324455205811	-1.31776459288908	3.5057338421082e-11
SLC45A4	1.05700882715667e-09	1.71563981042654	0.711864406779661	-1.2690723249591	1.88178791806164e-09
RNF10	5.79785725484176e-10	8.36018957345972	4.01694915254237	-1.05743545731392	1.05176548840667e-09
ZDHHC6	6.26209493531702e-05	1.31279620853081	0.628329297820823	-1.06305022040357	8.06947363168689e-05
GRAMD1B	5.49546930057147e-35	2.09952606635071	0.161016949152542	-3.70477923576609	1.97388285081751e-33
RNH1	4.74940224450229e-13	7.75829383886256	3.43704600484261	-1.17457025546202	1.13385443762686e-12
NDUFS1	1.91084791981229e-21	3.24170616113744	0.882566585956416	-1.87697629327122	1.12034370422597e-20
RB1CC1	4.95709417440248e-16	22.4123222748815	9.99515738498789	-1.16499095374681	1.56184850464525e-15
ERP44	3.80305650232299e-23	8.09004739336493	2.67312348668281	-1.59762166896183	2.77733586891637e-22
ALAS1	0.050647817767641	1.40284360189573	1.04600484261501	-0.423464646177741	0.0557753468095659
BIRC3	0.577869872078435	2.8957345971564	2.21186440677966	-0.388666433903501	0.5933094008039
AKAP11	5.39549661917164e-20	1.76303317535545	0.526634382566586	-1.7431860030842	2.63049142652135e-19
GLRX2	2.46280813248722e-06	2.17061611374408	1.01089588377724	-1.10247018344779	3.46375444556297e-06
SNAPC1	0.424331536702041	1.27962085308057	1.68886198547215	0.400335026953459	0.440084563698051
DERA	1.43691478486162e-21	2.83886255924171	1.06900726392252	-1.40904134785258	8.56697161706115e-21
STRAP	3.20986548846387e-15	8.24170616113744	3.37651331719128	-1.28740878099054	9.33162084522037e-15
PLEKHO1	0.00130999901720374	6.55924170616114	4.45641646489104	-0.557644975964924	0.00156950188582613
GCLM	7.69976163795672e-07	4.06161137440758	2.53026634382567	-0.682762949856515	1.11774830772054e-06
UBR2	6.97843460853833e-13	10.5924170616114	4.59443099273608	-1.20507372848011	1.63891712183446e-12
EHD2	6.37347846810005e-23	4.16113744075829	0.923728813559322	-2.17143666541309	4.48334216780819e-22
CCDC28A	3.60590586792677e-08	1.16113744075829	0.644067796610169	-0.850254286213641	5.74958717843007e-08
HSF2	7.24385692700074e-05	1.52132701421801	0.851089588377724	-0.837947390762028	9.30054580647892e-05
PHF20	3.07907752356287e-19	6.64928909952607	2.50363196125908	-1.40917760601722	1.38668793282258e-18
TYMP	6.39883282832187e-23	1.40758293838863	0.219128329297821	-2.68337201642982	4.49758217965115e-22
NCAPH2	6.60292559361842e-11	0.872037914691943	0.276029055690073	-1.65957072460453	1.30369632541714e-10
SEC63	4.76435089014555e-21	7.6824644549763	2.39467312348668	-1.68174044747069	2.6619865290972e-20
KPNA6	1.62513824197551e-10	6.30331753554502	2.81719128329298	-1.16185381769546	3.09885515262936e-10
VIM	0.00884986337404959	198.635071090047	116.277239709443	-0.772551639147357	0.0101351897047939
RTEL1-TNFRSF6B	2.92833016090705e-20	7.4218009478673	0.495157384987893	-3.90581024706155	1.49041673892319e-19
CD44	7.91094633776032e-36	14.2322274881517	1.27966101694915	-3.47532788088673	3.29935202712279e-34
AGPAT4	5.80010445384571e-25	8.90521327014218	1.70581113801453	-2.38419223782268	5.31676241602523e-24
BTN3A1	9.77475156659003e-25	1.44549763033175	0.286924939467312	-2.33282096626425	8.75054056825964e-24
MIPEP	2.06484679593302e-21	0.914691943127962	0.148910411622276	-2.6188413146411	1.20415187569321e-20
PRKCH	8.95901437831333e-19	31.8530805687204	13.6755447941889	-1.21983459789711	3.81419093029305e-18
IFNGR1	0.00163942929597701	5.17535545023697	3.94309927360775	-0.392327919236209	0.00195408069952562
VRK2	2.00415480273656e-24	4.01421800947867	1.00121065375303	-2.00337342287318	1.71228759845454e-23
TNFRSF1B	8.65575482925696e-14	2.55924170616114	0.7590799031477	-1.75339274696105	2.21040750137729e-13
VEZT	4.01105116003559e-24	10.8909952606635	3.64769975786925	-1.57807690776391	3.27432747758007e-23
POU2F2	0.0073940860969234	1.05687203791469	1.87651331719128	0.828253817529035	0.00851006508670232
BRD9	5.41175077750092e-24	1.87203791469194	0.435835351089588	-2.10275452944705	4.36111784267473e-23
SNX1	5.44408112546161e-17	6.42654028436019	1.84261501210654	-1.80228760234506	1.91478472837978e-16
TBPL1	3.85114463107753e-05	2.06161137440758	1.30629539951574	-0.658291223960334	5.0203821495839e-05
ARNTL2	1.1413516104629e-10	4.17061611374408	1.11016949152542	-1.90948057264187	2.20599476654371e-10
BCLAF1	5.87569894679514e-19	10.7109004739336	4.27360774818402	-1.32555337185627	2.54584690949272e-18
SLC39A9	1.58626601814496e-20	2.48815165876777	0.719128329297821	-1.79075327446498	8.33818097253593e-20
RABEP1	2.42547785693378e-10	9.90521327014218	4.40556900726392	-1.16885967383884	4.54906332928757e-10
HMGB3	3.61445176052774e-26	0.976303317535545	0.100484261501211	-3.28035987854855	3.84144631553673e-25
NUP160	5.00503391447298e-17	2.99526066350711	1.03510895883777	-1.5328989211161	1.7688473272033e-16
GRN	1.18926592984348e-29	11.4597156398104	2.62348668280872	-2.12701387386771	2.05206670247502e-28
FAM13B	5.49875626474797e-27	13.7867298578199	4.22518159806295	-1.70619504271555	6.48646851605659e-26
ARHGAP31	2.21750474646965e-06	18.4123222748815	10.2421307506053	-0.846155718000021	3.12725028348284e-06
SARS1	6.7710106255809e-16	4.06635071090047	1.63317191283293	-1.31605798726354	2.11293948599688e-15
RANBP3	1.95711372565788e-08	1.61137440758294	0.617433414043584	-1.3839362819911	3.18937051588692e-08
ARID4A	1.17967700057838e-12	10.7582938388626	5.18765133171913	-1.05229587589068	2.71260977399784e-12
EIPR1	2.10543543458481e-33	1.57345971563981	0.186440677966102	-3.07715167336428	6.25940264336025e-32
PNPLA6	7.06079592020963e-15	1.03317535545024	0.311138014527845	-1.73145855829531	1.98008298590965e-14
IFT88	8.93285906788108e-16	2.23696682464455	0.513317191283293	-2.1236213775109	2.74953339619984e-15
ZCCHC8	4.32676168140468e-09	5.80094786729858	2.93099273607748	-0.984899261405976	7.39186620003129e-09
FUT8	8.08429855328711e-39	3.98104265402844	0.535108958837772	-2.89524174098695	5.19283410722092e-37
UBA6	1.74688121065258e-20	9.66824644549763	3.33898305084746	-1.53384547805714	9.13944985359257e-20
GAB2	9.16416522015528e-22	10.5876777251185	2.409200968523	-2.13575953776456	5.58480982945751e-21
ATP6V0A1	3.66556402441536e-24	4.04265402843602	0.767554479418886	-2.39696168389114	3.01466947802385e-23
PIAS1	1.40042676302827e-27	10.739336492891	3.41888619854722	-1.6513065552616	1.81498608463163e-26
SLC4A7	1.37629517167173e-21	15.6350710900474	4.28813559322034	-1.86636334852528	8.24465453418055e-21
MAP2K3	0.887039502473464	6.4739336492891	6.52784503631961	0.0119642301795076	0.893844912603513
TMSB10	8.54413061220698e-09	151.199052132701	76.2566585956417	-0.987513873590154	1.43052415120665e-08
RNF19A	4.68404477452913e-49	15.3601895734597	2.78450363196126	-2.46370394219836	1.32966432309214e-46
PEX3	5.52409854591598e-14	1.09478672985782	0.331719128329298	-1.72261574116779	1.4306082167175e-13
GABARAPL2	0.0781468071522972	8.49763033175356	5.8680387409201	-0.534182188414235	0.0848897547142594
SH3YL1	4.82313618196571e-22	1.35071090047393	0.331719128329298	-2.02568480880384	3.04255185672389e-21
FAM136A	2.17403425783086e-10	1.17535545023697	0.478208232445521	-1.29738625003467	4.09142460840709e-10
VCL	5.20136356767599e-20	13.39336492891	3.96004842615012	-1.75792848896342	2.54288885530826e-19
NSMAF	0.0125974224284089	4.12322274881517	8.04842615012106	0.964934293321994	0.0143134044377015
ADSS2	1.62747685799814e-07	3.48815165876777	2.46973365617433	-0.498107301910415	2.47268583397507e-07
TIMP2	7.83673059582981e-07	9.95260663507109	4.42857142857143	-1.16823303551703	1.13650674428646e-06
RFC1	1.46588819710165e-25	3.61137440758294	0.961259079903148	-1.90955077306262	1.4349072452163e-24
TBC1D23	4.58802966734219e-16	5.22748815165877	1.72397094430993	-1.60038242733725	1.45546723405232e-15
CUL3	3.16423371977494e-20	23.7061611374408	7.65375302663438	-1.63102280498873	1.59495844507355e-19
AC118549.1	8.75593626076754e-12	7.83412322274881	3.79903147699758	-1.04414015503648	1.86305378168464e-11
RPL26L1	5.17150814098302e-08	2.07582938388626	0.911622276029056	-1.18717978764151	8.12665565011617e-08
FLT4	2.92066994367779e-13	1.60663507109005	0.460048426150121	-1.80418463751766	7.1196386438683e-13
NSUN2	7.19555644262956e-15	2.59241706161137	1.04721549636804	-1.30773948298073	2.01594704537218e-14
FBXO42	7.94948450523844e-32	4.07109004739336	0.940677966101695	-2.11364231544301	1.88559201202421e-30
MFAP3	6.32806953739246e-15	3.44075829383886	1.30508474576271	-1.39858305795551	1.78084464115937e-14
PI4K2B	2.70443607291248e-28	1.80568720379147	0.351089588377724	-2.36263688019065	3.86976218563087e-27
BOD1L1	8.98645439612754e-16	6.51658767772512	2.63680387409201	-1.30532644729474	2.76506289111617e-15
MAT2B	5.63826777478971e-14	1.4739336492891	0.537530266343826	-1.45525368649276	1.45931636523969e-13
TLL1	0.107659308517772	9.45497630331753	11.001210653753	0.21851654969456	0.116074726164714
TRIO	1.6809764249931e-06	43.2701421800948	25.1622276029056	-0.782112212135963	2.39014259814821e-06
VCAN	4.89685291482781e-06	2.30331753554502	0.849878934624697	-1.43838406601348	6.7553387130404e-06
CLEC16A	2.06415491379749e-15	5.07582938388626	2.19007263922518	-1.21266485484128	6.12426272468574e-15
MTREX	1.13712032359578e-18	6.14218009478673	2.64891041162228	-1.21335176280433	4.78787504671907e-18
ZFYVE16	3.53520087850979e-20	5.61611374407583	1.51452784503632	-1.89070405233206	1.77364696299237e-19
RIPOR1	0.000285756497554593	4.12322274881517	2.61622276029056	-0.656287016588843	0.000353728678925365
RAI14	4.89818085142461e-20	25.9478672985782	6.78450363196126	-1.93530079165734	2.40939024553027e-19
PNKP	4.71133099087726e-15	3.74407582938389	1.34261501210654	-1.47956397561502	1.34653175445664e-14
PHLPP2	0.000255579103435118	3.44075829383886	1.49394673123487	-1.20359784155859	0.000317579230475718
STAU2	1.90372646394463e-08	5.24170616113744	3.23607748184019	-0.695790330703889	3.10697197379687e-08
PHF23	0.166775573361997	1.14691943127962	1.12227602905569	-0.0313364913613241	0.177850829566841
INPP4A	7.19693354133314e-27	2.97156398104265	0.842615012106538	-1.81827691966557	8.38847882963333e-26
PSMA4	2.32720062852963e-20	6.90047393364929	2.20944309927361	-1.64301267425621	1.19972850211252e-19
LSG1	2.45720201491706e-07	2.58767772511848	1.22033898305085	-1.0843760001322	3.69251668908301e-07
RIPOR3	0.0315899963534488	2.13270142180095	2.94673123486683	0.466433478784431	0.0351354863385174
AL049834.1	1.87044935648036e-17	1.28436018957346	0.221549636803874	-2.53534798578209	6.89277819808508e-17
AP2S1	2.27536217051904e-18	11.7772511848341	3.87046004842615	-1.60542589038139	9.2102976543549e-18
DCUN1D1	2.60093639406502e-17	3.51184834123223	1.181598062954	-1.57149117745521	9.41515436765618e-17
JADE2	1.52224928321606e-12	1.21327014218009	0.291767554479419	-2.0560094464823	3.4587641859802e-12
LCP2	1.96223871801643e-14	3.02369668246445	0.594430992736077	-2.34673218216244	5.29034948484822e-14
TRIT1	9.12215185100795e-20	1.45023696682464	0.278450363196126	-2.38079657446054	4.35330457097993e-19
CTNNA1	7.7576218222974e-16	38.1137440758294	15.7978208232446	-1.27058577274804	2.40546413094493e-15
CNTLN	5.99835228482159e-20	3.22274881516588	0.88135593220339	-1.87049507865127	2.91632597273094e-19
HSPA5	4.97080373715222e-18	18.5734597156398	7.86319612590799	-1.24005482997923	1.94933479888322e-17
OFD1	6.10850720518663e-12	2.39336492890995	1.08474576271186	-1.14168343829381	1.3191377522857e-11
GPM6B	2.69479305879044e-10	2.97630331753555	0.61138014527845	-2.28337995396473	5.03058526036399e-10
PREX2	1.03798439077249e-09	25.824644549763	10.9225181598063	-1.24144298756943	1.84866679595181e-09
WDR37	5.47479266523174e-15	8.50710900473934	3.68038740920097	-1.20881130309173	1.55313267098773e-14
YTHDC2	4.12496167365502e-28	3.18483412322275	0.721549636803874	-2.14204768502886	5.75271992522412e-27
CTPS2	1.10515369019409e-25	1.3175355450237	0.213075060532688	-2.62840823679847	1.10515369019409e-24
ATP6V1H	3.43177694540274e-19	5.19431279620853	1.62953995157385	-1.67246817106247	1.53531454598597e-18
POLR2B	0.00327453700650098	8.24170616113744	6.76997578692494	-0.283792354643411	0.00383343430320721
FAM214A	4.46938571941619e-19	16.5260663507109	4.23123486682809	-1.96559269122617	1.96849821475788e-18
ARAP2	0.356858913870342	3.91469194312796	6.06779661016949	0.632273945190155	0.372124474707786
TPR	5.5980996671949e-23	10.0995260663507	3.41525423728814	-1.56422270990939	3.96964359962249e-22
KIAA0556	3.55364228943166e-30	2.27014218009479	0.375302663438257	-2.5966562231742	6.52835168688015e-29
DTNBP1	1.42207568757172e-05	4.43127962085308	2.94188861985472	-0.590980738994116	1.90388955585443e-05
ANO2	1.95176573272195e-05	14.3080568720379	6.56658595641647	-1.12361236108954	2.5894072739263e-05
C12orf4	7.0583863781261e-13	0.881516587677725	0.301452784503632	-1.54805566175221	1.65680981935209e-12
SCML1	0.00158662945031411	5.98578199052133	4.15859564164649	-0.52544332279435	0.0018924287290274
WWC3	1.77929228813414e-18	1.83886255924171	0.469733656174334	-1.96889878271226	7.30647323172209e-18
ARHGAP6	9.23740330127506e-29	4.61137440758294	0.267554479418886	-4.10729221810194	1.39912476852359e-27
FAM184B	1.3645137049663e-07	0.582938388625592	2.33777239709443	2.00371916089915	2.08214333339751e-07
MAP4	1.80276113124262e-41	26.5402843601896	3.64043583535109	-2.86600074197059	1.70583848977796e-39
GOPC	2.25885951811121e-19	2.15165876777251	0.792978208232445	-1.44009617357836	1.0310147178101e-18
USP28	1.38343403275285e-24	1.81990521327014	0.415254237288136	-2.1317965172606	1.20895923418323e-23
HDAC9	0.721516762808129	17.914691943128	12.7106537530266	-0.495105000450802	0.733943765196109
NOP16	0.0248096558117735	0.635071090047393	1.35835351089588	1.09686898743876	0.0277343713342996
CC2D2A	6.93191983571379e-19	1.31279620853081	0.342615012106538	-1.93798270592957	2.98292882906021e-18
RRM2B	0.486107055510219	0.85781990521327	1.1682808716707	0.445640462359977	0.501964572693021
ZNF800	2.78379972047963e-08	5.34123222748815	3.38740920096852	-0.656990335719728	4.48506729041024e-08
SNX29	2.50670674366265e-41	6.02843601895735	1.04116222760291	-2.53358888840716	2.2978145150241e-39
MRPS10	4.91762718072523e-28	1.81990521327014	0.411622276029056	-2.14447034729571	6.80426402364497e-27
RSF1	8.11493229868738e-21	17.5355450236967	6.89225181598063	-1.34723495372479	4.40811137212648e-20
VPS13D	1.57087796390327e-16	6.38388625592417	2.16101694915254	-1.5627245592581	5.24818757872011e-16
CELF2	0.000134596455617871	6.52132701421801	3.59927360774818	-0.857459789506714	0.000170008441142136
FAM120A	2.71809152922798e-18	6.67772511848341	2.34866828087167	-1.50751374194741	1.09270011225245e-17
R3HDM1	1.71765613696956e-32	4.20379146919431	1.07384987893462	-1.96889878271226	4.51205194189019e-31
KITLG	1.05325952387214e-05	6.09952606635071	3.32082324455206	-0.877156214084685	1.42376095392855e-05
ADAMTS6	4.8315695223007e-26	14.8578199052133	0.842615012106538	-4.14020501455293	5.0737245580246e-25
H6PD	9.57806272816595e-10	1.39810426540284	0.483050847457627	-1.53322499073912	1.7082884476664e-09
VAMP3	7.96221808992501e-08	2.23696682464455	1.14164648910412	-0.970427871399005	1.23314887700352e-07
PER3	0.0820010508065173	2.29857819905213	1.98305084745763	-0.213020078145741	0.0889996604708131
LTBP1	1.14708214905231e-30	7.65402843601896	1.85956416464891	-2.04125473157239	2.24817882219606e-29
ELN	0.0643321307138947	1.43127962085308	0.898305084745763	-0.672028145416536	0.0703520256346804
RFC2	1.46844135481016e-06	1.17061611374408	0.592009685230024	-0.983575359344704	2.0940340175546e-06
ARID1B	3.69632739499783e-31	29.3981042654028	9.42009685230024	-1.64190932794637	7.8191541048031e-30
CLPTM1L	8.47843028629508e-20	2.62559241706161	0.677966101694915	-1.95335793181648	4.06595021904069e-19
NEDD4L	2.53404856050943e-19	6.85781990521327	2.59322033898305	-1.40300522449373	1.14946532641665e-18
HEXB	2.3393373154541e-10	3.3696682464455	1.44673123486683	-1.21980962946356	4.39124752047698e-10
DKK3	4.29510797623612e-10	2.00947867298578	0.372881355932203	-2.43003269658056	7.87928917883633e-10
NFE2L3	1.22243850711817e-16	9.61137440758294	18.3704600484261	0.934573102668794	4.11532473704663e-16
MCUR1	0.000129444281134361	2.75829383886256	1.71307506053269	-0.687187787901299	0.000163735758801549
LIMA1	6.50329193880384e-05	6.46445497630332	3.77239709443099	-0.777047193674764	8.37170407569833e-05
LETMD1	7.30124533895669e-06	1.31279620853081	0.677966101694915	-0.953357931816482	9.95521521270822e-06
MAPK9	1.58393916876364e-14	0.990521327014218	0.308716707021792	-1.68190447793429	4.31003855445888e-14
COL23A1	0.00705461614749319	1.14691943127962	1.25181598062954	0.12625845032808	0.00812679959391806
BCAR1	0.000101289008219486	3.92890995260663	2.23365617433414	-0.814721973260252	0.00012884406943213
FAM160A2	7.75293236462841e-07	1.38388625592417	0.75544794188862	-0.873321122730029	1.12509572573763e-06
HERPUD1	0.0412022779280616	9.14691943127962	7.58111380145278	-0.270876121729033	0.0455674306606689
PIK3CB	1.42037457284428e-35	3.94312796208531	0.412832929782082	-3.25571057182918	5.65579015431206e-34
CYBA	9.34947649237951e-42	8.57345971563981	1.11743341404358	-2.93968863768773	9.45694173941836e-40
HEBP2	2.22666143527562e-18	4.37440758293839	1.53389830508475	-1.51188481121723	9.02561982055525e-18
MPHOSPH9	1.26940028140824e-05	1.62559241706161	0.776029055690073	-1.06678300226633	1.70571422757559e-05
PLEKHA5	2.27141822827197e-23	7.34597156398104	1.47941888619855	-2.31192271305513	1.70987856362646e-22
SIKE1	1.70089448049995e-07	1.44075829383886	0.690072639225182	-1.06200818710374	2.58289412051761e-07
RRP12	1.16755791722866e-16	5.85308056872038	2.33535108958838	-1.3255566811352	3.93508604810885e-16
FNIP2	0.445334046478975	25.2559241706161	17.9769975786925	-0.490469744349239	0.46116022699635
MSMO1	1.59221767013863e-10	1.14218009478673	0.423728813559322	-1.43057700710989	3.0393742944078e-10
TTC17	1.26774302453036e-22	7.17061611374408	2.16707021791768	-1.72635118277738	8.58164508912859e-22
FOXN3	2.01864806091749e-23	20.914691943128	5.63680387409201	-1.89156747177996	1.52481570266729e-22
AKR7A2	1.21763274645993e-09	2.45023696682464	1.02058111380145	-1.26353043208511	2.15814061809615e-09
MRTO4	0.000110090697401171	1.77725118483412	0.978208232445521	-0.861434085343709	0.000139737218683154
USE1	2.77295558952032e-15	1.99052132701422	0.650121065375303	-1.61436602239297	8.11237007572434e-15
MCF2L2	0.00530121249172329	3.82464454976303	2.90556900726392	-0.39650495549416	0.00614471416321983
LAMA3	6.20592873560328e-06	5.58767772511848	1.73365617433414	-1.68843100842777	8.4999490853399e-06
AP5M1	3.34925520999024e-06	1.46919431279621	0.50726392251816	-1.53421675428715	4.66351991264464e-06
ANAPC4	1.41140348985802e-11	0.928909952606635	0.290556900726392	-1.67671803121895	2.95090299613936e-11
KCNQ1	0.000146218284549786	4	2.11501210653753	-0.919334078502686	0.000184238388321609
TRAPPC3	1.91380796259613e-21	3.17061611374408	1.06537530266344	-1.57340146982906	1.12052628548543e-20
THRAP3	1.97532717596379e-15	16.6161137440758	5.62106537530266	-1.56366749790514	5.8745789619741e-15
PHPT1	2.24971071017399e-28	7.38862559241706	1.6138014527845	-2.19484293032107	3.26152458806114e-27
ARID4B	7.4965301250204e-09	50.824644549763	26.0375302663438	-0.964935609114746	1.25919956289711e-08
SDCCAG8	2.5567333696292e-17	5.45497630331754	1.9043583535109	-1.5182679454288	9.27039705510381e-17
KIF1B	1.11960261985001e-22	28.3175355450237	7.34745762711864	-1.94637867518829	7.61398999588879e-22
FOXC1	0.0413540696458836	3.50236966824645	4.83535108958838	0.465289280585562	0.0457238111425777
TBC1D22A	5.37620739593126e-34	8.52132701421801	2.69854721549637	-1.65889518696696	1.70796480448358e-32
SYNE2	0.236114636930782	29.7345971563981	33.2457627118644	0.161027945578836	0.249406890528254
ATP9A	6.08651320983721e-17	2.8436018957346	0.739709443099274	-1.94268890338941	2.12798236974841e-16
FAM168A	3.33738926097884e-08	7.3696682464455	3.95157384987893	-0.89917230575873	5.33594213237896e-08
RELT	4.45888054423784e-14	1.00473933649289	0.219128329297821	-2.19697335019225	1.16606682880514e-13
NOP58	2.57711301104345e-12	11.7772511848341	5.39588377723971	-1.12607167354925	5.76476728448967e-12
SZRD1	1.59035043865722e-10	3.28909952606635	1.55205811138015	-1.08351008867178	3.03646861796128e-10
CUL1	2.60350864527629e-10	15	7.44188861985472	-1.01122179729556	4.86637129958185e-10
FAM114A2	3.4613338562761e-10	1.70616113744076	0.560532687651332	-1.6058834957817	6.40718088667011e-10
TAB2	5.45228286399307e-35	11.8720379146919	2.23123486682809	-2.41165331516412	1.9663970984893e-33
GINM1	2.66091235886023e-14	4.78199052132701	1.6319612590799	-1.55100446063676	7.09576629029395e-14
EIF2AK2	2.37481859479307e-08	9.62559241706161	5.0181598062954	-0.939716920625301	3.84480416525664e-08
AC022966.1	9.78212223713811e-06	8.83886255924171	4.96125907990315	-0.833154428843614	1.32557246206984e-05
KMT2C	1.06290921451522e-23	28.1706161137441	9.58474576271187	-1.55537904720343	8.27752308649021e-23
PUM2	8.46262508413891e-30	14.5355450236967	4.55690072639225	-1.67346032125074	1.48348806255822e-28
MRPL43	6.95716055440047e-09	2.0521327014218	0.828087167070218	-1.30926948255309	1.17240545535665e-08
HPF1	2.45990386847728e-17	1.97630331753555	0.552058111380145	-1.83991234199218	8.94141017868652e-17
ZFR	2.45283442054782e-33	11.4739336492891	2.28208232445521	-2.32993733855517	7.24326942980564e-32
RC3H2	1.0776680251285e-24	4.06635071090047	1.08716707021792	-1.90316098547066	9.57927133447556e-24
TRAF3IP2	0.0138125425756693	1.22748815165877	0.945520581113801	-0.376528332256835	0.0156455624489497
DCBLD2	0.000724259040257646	2.84834123222749	1.85835351089588	-0.616097023165904	0.000879221900161027
SOAT1	5.80515343087416e-13	4.54502369668246	1.42978208232446	-1.66849253833323	1.37400081204122e-12
GDI2	5.1659628056391e-14	11.1374407582938	5.70217917675545	-0.965832479664477	1.3422046852561e-13
PRDM1	0.00986517168873931	8.56398104265403	6.15859564164649	-0.475680194714231	0.0112788762973764
ATG5	1.75642880985901e-21	4.17535545023697	1.35835351089588	-1.62004003102388	1.03319341756412e-20
TMCC3	2.58043836840804e-15	6.70142180094787	2.87893462469734	-1.218932187776	7.574335437622e-15
PITHD1	0.0864331615377349	3.04739336492891	2.67917675544794	-0.185785974239196	0.0937060270459612
MTA3	2.75214983590408e-15	2.56398104265403	1.02784503631961	-1.31876282298604	8.05685913371787e-15
USP13	5.87948216941467e-13	2.68720379146919	0.853510895883777	-1.65462426036833	1.39084524437766e-12
ATP11B	1.32281622840268e-44	11.6492890995261	2.24576271186441	-2.37496451157676	2.11650596544429e-42
CDK14	1.95120709367304e-27	5.78672985781991	1.03874092009685	-2.47791243020012	2.47772329355307e-26
SEC61A1	6.95512103034131e-15	5.82464454976303	2.19007263922518	-1.41119129046368	1.95135627333813e-14
PPP1R12A	2.01812625476467e-18	20	8.30508474576271	-1.26793320524663	8.24107240924784e-18
CROCC	2.39291024765805e-13	1.58293838862559	0.670702179176755	-1.23886090913712	5.87872980999186e-13
POLR3E	0.000182526370810535	0.85781990521327	0.523002421307506	-0.713857167631997	0.000228775397113333
ATP2B4	8.96987360387656e-23	15.8199052132701	3.87167070217918	-2.03071279859453	6.16678810266514e-22
ZC3H11A	0.13790010390617	10.7061611374408	5.79661016949153	-0.885159901161843	0.147756107923328
YIPF1	7.20385138442068e-10	0.76303317535545	0.25544794188862	-1.57871647211969	1.29985425841505e-09
UNKL	3.88133456856826e-11	0.976303317535545	0.260290556900726	-1.90720646030602	7.81595977194524e-11
PARP12	1.23375575126273e-19	2.46445497630332	0.676755447941889	-1.86456212289752	5.78425711833352e-19
TARBP1	2.3242717752084e-30	1.74881516587678	0.278450363196126	-2.65088573782828	4.37042556022092e-29
MXD1	1.58954870230053e-14	6.36018957345972	2.30266343825666	-1.46576620805188	4.32396555803544e-14
CDK17	6.94257955466114e-16	41.8578199052133	15.8486682808717	-1.40113555334255	2.16264425065551e-15
DNAJC25	1.03408236888422e-06	1.30805687203791	0.589588377723971	-1.14964527740809	1.48910568584211e-06
SLC2A3	0.87005441170603	31.9952606635071	33.0108958837772	0.0450840724402187	0.877835223918031
CTDP1	8.55766958513034e-15	1.80094786729858	0.466101694915254	-1.95003975546094	2.38013566210958e-14
YBX3	0.247758523733932	32.2227488151659	29.7336561743341	-0.115982696842752	0.261142054001509
STYK1	4.39491479105957e-07	0.393364928909953	1.76997578692494	2.16978938189325	6.48804733456202e-07
WNK1	1.71492189623189e-06	21.8957345971564	13.7082324455206	-0.675607292275723	2.43762117377494e-06
CCAR1	8.14298921707735e-15	4.91469194312796	1.89709443099274	-1.37330949705291	2.26838572682117e-14
OGFR	1.07075085893835e-10	1.4739336492891	0.682808716707022	-1.11011820044407	2.07318098100275e-10
SNRNP40	4.45248425945065e-10	1.96208530805687	0.851089588377724	-1.20500486113905	8.16118756158420e-10
QSER1	1.39537302027647e-22	3.53554502369668	1.01210653753027	-1.80457147088662	9.40220718103594e-22
MPC1	5.94576368193018e-08	2.45023696682464	1.26755447941889	-0.950873526096387	9.29355602148945e-08
HDAC7	3.67756733306353e-26	6.51184834123223	1.72154963680387	-1.91935932191095	3.89441546702275e-25
NCKAP1	3.9373755542038e-22	15.2796208530806	5.3365617433414	-1.51762630266907	2.51079020847779e-21
MRPS35	0.839700372438105	2.54028436018957	3.04842615012107	0.263074594548984	0.848766744481429
SFSWAP	3.54917615637808e-13	5.6824644549763	2.42130750605327	-1.2307304414644	8.58514298409211e-13
TNK2	9.98881989197376e-20	0.985781990521327	0.159806295399516	-2.6249443814949	4.74630750806529e-19
MON2	3.25457678377406e-29	10.4123222748815	2.60774818401937	-1.99741540259133	5.28418370797264e-28
GPBP1	3.11341947169139e-13	19.8672985781991	9.11016949152542	-1.12484591771528	7.57271734408077e-13
CS	5.05664717818262e-16	4.37914691943128	1.23486682808717	-1.82629438726946	1.59264478052996e-15
WAPL	4.25184818453926e-23	7.41232227488152	2.33292978208232	-1.66778272372389	3.07699539670604e-22
VMP1	4.96705695185979e-23	37.8625592417062	14.1973365617433	-1.41515162663358	3.56526110737081e-22
APPBP2	7.5942705094919e-14	7.49763033175355	2.82082324455206	-1.41031842764341	1.94743908230542e-13
EIF4B	1.15013730410162e-05	7.67772511848341	4.0181598062954	-0.934143966405947	1.54971800277052e-05
SLC6A16	3.14776239320681e-09	0.450236966824645	2.05205811138015	2.1883151669805	5.42398845902094e-09
RPL18	0.00177146270071119	86.2417061611374	57.3305084745763	-0.589082645287684	0.00210745866787326
ISOC2	1.19596880432082e-31	2.91943127962085	0.456416464891041	-2.6772646101385	2.77691965119346e-30
U2AF2	3.16021833257798e-08	1.65876777251185	0.841404358353511	-0.979240726933719	5.06187137362327e-08
EPN1	1.69724520808213e-07	3.01895734597156	1.46731234866828	-1.04087436149561	2.57779734744956e-07
MED29	1.61690116551468e-05	2.00947867298578	1.20217917675545	-0.741169329747085	2.15586822068624e-05
MTMR1	3.5679847092035e-22	1.51184834123223	0.288135593220339	-2.39149363316919	2.29519484217769e-21
HAGH	6.78991010677347e-06	1.60663507109005	0.972154963680387	-0.72478406833129	9.27813803410039e-06
RNF4	4.28384294342274e-13	10.4123222748815	3.61138014527845	-1.52766967480032	1.02915145787934e-12
CASP8	0.0350763880289406	1.71563981042654	1.58595641646489	-0.113393573370653	0.0389344367626989
LIMCH1	1.45334422534214e-06	8.04739336492891	4.40072639225182	-0.870779877458342	2.07384938916991e-06
TM7SF3	5.49709391599935e-13	1.80094786729858	0.60774818401937	-1.56721083709244	1.3053002282999e-12
CCN5	7.07666047646676e-11	0.734597156398104	3.51937046004843	2.26029216814974	1.39379167844466e-10
ST3GAL6	0.0124154616795875	4.11848341232227	2.99757869249395	-0.458315550312396	0.0141157703850607
TAF2	1.07169620617825e-17	3.90521327014218	1.34624697336562	-1.53645823717197	4.05805792356652e-17
HIPK2	4.00036592888287e-35	17.8909952606635	1.74455205811138	-3.35830509163732	1.49852096966923e-33
TNPO3	5.46197843742999e-23	7.65402843601896	2.26997578692494	-1.75354235202294	3.88319326105826e-22
TMEM161A	2.52676851464436e-08	0.900473933649289	0.325665859564165	-1.46729202848658	4.08516680670042e-08
CTSA	0.000225921179055781	0.848341232227488	0.451573849878935	-0.909682739721279	0.0002816014696446
SUGP2	1.35630148543608e-28	3	0.693704600484262	-2.1125691433837	2.02639271168718e-27
SLC12A2	9.25656108960216e-05	12.7725118483412	7.59806295399516	-0.74933870338403	0.000118088920829949
SNX24	4.91480638715805e-20	1.53554502369668	0.360774818401937	-2.08958026513472	2.41621766519502e-19
SNCAIP	2.51344558271702e-05	2.86255924170616	1.20217917675545	-1.25165361450897	3.31410265626458e-05
BTBD1	1.81623197529323e-06	0.800947867298578	0.398305084745763	-1.0078344452592	2.57787764235168e-06
FAR2	3.08505628019471e-10	3.36018957345972	1.39225181598063	-1.27112245412004	5.73478987446418e-10
SBNO2	1.84452764220804e-07	5.29857819905213	3.32324455205811	-0.673012821662889	2.79329603363117e-07
PMS1	5.47020043812475e-10	1.53080568720379	0.702179176755448	-1.12438004739125	9.95198756574277e-10
HMG20B	9.28902374694789e-08	1.81516587677725	0.806295399515738	-1.17072099756596	1.43359187957105e-07
CALCRL	0.0100417239867013	13.0995260663507	7.11259079903148	-0.881067546760794	0.0114747657554826
TAF11	5.03466691893127e-12	2.14218009478673	0.973365617433414	-1.13802605394852	1.09611748853526e-11
ANKS1A	6.46311933583021e-21	8.71090047393365	3.10532687651332	-1.48807672350688	3.56139324704482e-20
AP3D1	1.23195465000599e-15	3.52132701421801	1.2409200968523	-1.50470898885805	3.74350860499058e-15
ZNF76	2.6051145547626e-10	0.914691943127962	0.302663438256659	-1.59557153531825	4.86833894285642e-10
SLC9A3R2	4.76703009554816e-16	19.9289099526066	3.78450363196126	-2.3966868048551	1.50790312152494e-15
NTHL1	1.00619549293842e-07	1.24644549763033	0.430992736077482	-1.53208434103816	1.5490763362243e-07
UHRF1BP1	9.73660015947392e-12	1.25118483412322	0.4818401937046	-1.37666828152706	2.06413108656638e-11
GNAI3	4.71665056632927e-11	10.2085308056872	5.6319612590799	-0.858065935783249	9.42901521665097e-11
IPO5	1.64625779220604e-06	4.40284360189573	2.21670702179177	-0.990017493297576	2.34191215186116e-06
OAT	2.90944461863512e-07	3.8957345971564	2.35351089588378	-0.727080862788162	4.35353046148428e-07
WDR3	2.32335438164996e-07	1.13270142180095	0.509685230024213	-1.15208916762661	3.49555796863047e-07
PKN2	3.56437426901935e-27	10.824644549763	4.03753026634383	-1.42277467200316	4.34438969077151e-26
WDR18	8.17676304915166e-13	1.14218009478673	0.325665859564165	-1.8103257563856	1.90711674615782e-12
TRAM2	8.41301328865842e-19	2.45023696682464	0.594430992736077	-2.0433400387125	3.59042274200747e-18
ANKRD44	7.3901837611149e-23	6.77251184834123	1.83050847457627	-1.887446559587	5.14506464381417e-22
KARS1	1.53502053824541e-20	2.80568720379147	0.785714285714286	-1.83627748034207	8.07905546444953e-20
PDIA5	0.0131619366516192	1.74881516587678	1.23970944309927	-0.496375788772656	0.014935530952192
TBC1D22B	1.47918745502649e-15	1.3696682464455	0.36682808716707	-1.90065048173999	4.45324995013107e-15
NDUFB4	6.46455445876491e-29	7.3175355450237	2.00484261501211	-1.86786886248102	1.00219781468013e-27
SPEN	4.53725978858319e-06	16.0805687203791	8.95762711864407	-0.84412991398295	6.27500960860161e-06
MYLK	1.14428490042753e-10	4.38388625592417	0.968523002421308	-2.17835214834121	2.21117855155078e-10
ZC3H15	1.34543972676065e-10	7.13270142180095	3.9406779661017	-0.856004726306327	2.58568892672936e-10
MAP2K4	1.08798634027671e-25	7.40758293838863	1.80992736077482	-2.03307107662646	1.08922409493004e-24
PACC1	0.311993562461154	1.72511848341232	2.00605326876513	0.217664464310495	0.326733708158771
SLK	1.2770603404533e-13	8.59241706161137	3.69370460048426	-1.21799552787776	3.2099774338729e-13
CYB5R4	3.52281878288471e-24	1.2654028436019	0.23365617433414	-2.43713767713173	2.91087373609253e-23
GSTO2	0.0201000445488134	1.9478672985782	3.83414043583535	0.977007785634247	0.0225727912237823
SEC61A2	2.85158483004525e-21	1.44549763033175	0.276029055690073	-2.38867420099777	1.63372047554676e-20
TLE2	1.51356468395489e-16	1.09478672985782	0.202179176755448	-2.43694353165427	5.06439894251066e-16
FAM107B	1.67327896774042e-17	11.6824644549763	3.07627118644068	-1.92509005392418	6.19993891204871e-17
TBC1D1	6.39339673211005e-31	11.345971563981	1.95036319612591	-2.54036544094919	1.31067638728971e-29
CDK13	3.24015656581913e-12	13.1895734597156	6.31598062953995	-1.06231925801612	7.18583109355049e-12
MTHFD2	0.000339053435081264	3.61137440758294	2.4636803874092	-0.551732891051973	0.000417880984413883
SLC9A7	3.54229165632493e-06	1.44549763033175	0.920096852300242	-0.651708606831561	4.92529097419172e-06
FOXJ2	0.0615011343884268	1.07109004739336	0.984261501210654	-0.12196620305242	0.0673649468033552
YBX1	0.00425248107395215	27.2464454976303	21.3038740920097	-0.354952224602122	0.00494997796967975
PDE4A	2.5524500712632e-19	1.5781990521327	0.24818401937046	-2.66879705027808	1.15721590041814e-18
PPP2R5A	2.17501273513446e-11	6.37914691943128	3.17675544794189	-1.00580947270449	4.46677061124463e-11
ELAVL1	1.09140089842049e-16	4.69194312796209	1.5774818401937	-1.5725621291111	3.69624528838133e-16
TIE1	2.9084605665683e-16	6.17061611374408	2.18765133171913	-1.4960317250133	9.45491429102366e-16
DIP2B	4.92466574886769e-08	10.824644549763	5.32082324455206	-1.02459826804434	7.7567672436076e-08
SMARCD1	9.42243767053747e-11	1.74407582938389	0.668280871670702	-1.3839362819911	1.83445689160906e-10
NFYC	1.10429772514763e-16	2.62559241706161	0.975786924939467	-1.42800492023348	3.73475018497277e-16
ELOVL1	1.98859112022467e-15	2.12796208530806	0.732445520581114	-1.53867908529145	5.91202765472199e-15
ZNRD1	1.44401298004279e-05	1.78199052132701	1.18765133171913	-0.585378308170659	1.93237746721055e-05
ZBTB11	3.38067656341566e-09	3.57345971563981	1.56779661016949	-1.18858311340701	5.8150808753045e-09
ATXN3	2.1254789149272e-25	5.67298578199052	1.73970944309927	-1.70526187319843	2.04417644277151e-24
GOLGA5	1.01511369224248e-21	1.14691943127962	0.245762711864407	-2.22242610280168	6.16068999429919e-21
LRRC40	2.45729068495878e-26	2.15165876777251	0.406779661016949	-2.40312984722441	2.65001936613202e-25
EML1	3.53645032829343e-24	5.93838862559242	0.693704600484262	-3.09767815327722	2.9166600645719e-23
TRMT11	0.000235469104248764	2.13744075829384	1.8728813559322	-0.190624924518606	0.000293253342398687
THUMPD1	0.00145584904530673	2.76303317535545	1.99878934624697	-0.467126450999499	0.00174021619107569
MSANTD3	7.87016989266362e-13	4.81042654028436	1.24455205811138	-1.95053824559092	1.83804392397664e-12
ATG2B	9.54428378482211e-17	4.87677725118483	1.50968523002421	-1.69168029977656	3.26173581772561e-16
ARFGEF1	2.28974751398359e-17	15.5023696682464	6.20581113801453	-1.32079706350346	8.35050896106738e-17
ZFAT	1.79101059069632e-05	1.04739336492891	0.498789346246973	-1.07030081492047	2.38223899608942e-05
MTFR1	2.16506371107167e-14	2.37440758293839	0.795399515738499	-1.57781601558514	5.81225157334677e-14
MYO9A	1.2050375313852e-15	7.29857819905213	2.82687651331719	-1.3684065836975	3.66551340345308e-15
PFKP	0.00381301757732091	3.40284360189573	2.59200968523002	-0.392669736149802	0.00445020619103767
IDI1	0.418019926275709	3.39810426540284	3.66101694915254	0.107514332806908	0.433998979616121
SP100	0.0621668910381345	17.4075829383886	15.8026634382567	-0.139548161182232	0.0680687621171561
KLF6	7.28811172769301e-06	33.9431279620853	23.3365617433414	-0.540527500292795	9.93884754435123e-06
PLPP1	3.76412908208058e-14	15.6824644549763	6.9636803874092	-1.1712303985855	9.91746584500273e-14
NEO1	3.61075846301265e-32	2.27014218009479	0.186440677966102	-3.60599408775354	9.02689615753163e-31
TRAM1	3.79999921855679e-22	7	1.96973365617433	-1.82935435780452	2.43023205837934e-21
TNFRSF1A	4.02823621859834e-06	7.28436018957346	4.60653753026634	-0.661119494012123	5.58683667827666e-06
EVI5	2.34564860359044e-37	19.8957345971564	3.59200968523002	-2.46959602252415	1.21421810068211e-35
PKM	1.52620465839053e-17	12.3080568720379	4.65980629539952	-1.40126112557983	5.68130329688522e-17
DHX29	5.67131476448729e-18	2.74881516587678	0.848668280871671	-1.69553723871657	2.2005101378963e-17
DNTTIP2	0.0999663463024664	4.02843601895735	3.77481840193705	-0.0938126010395395	0.107978869210962
TP53BP1	3.37786799620616e-39	6.40758293838863	1.05932203389831	-2.59663901227475	2.39719664246889e-37
RRP15	8.77938669164583e-12	2.18009478672986	0.903147699757869	-1.2713570134014	1.86673219083396e-11
RHOA	2.16564140295727e-22	22.0189573459716	6.84019370460048	-1.68663706933116	1.42753890232389e-21
DHX8	1.8221902049355e-11	3.36492890995261	1.2590799031477	-1.41820618407585	3.7659168162124e-11
IARS2	6.24384564437395e-21	2.07109004739337	0.642857142857143	-1.68782020140871	3.44704151006843e-20
NAV3	0.93486493402019	6.90047393364929	5.14406779661017	-0.42378579459767	0.939455454993454
IDH3G	2.07715600552034e-15	2.07582938388626	0.62953995157385	-1.72131802928498	6.16075930184664e-15
ROCK1	3.60887813018485e-31	21.1137440758294	5.54116222760291	-1.92992192252088	7.65256085436787e-30
CBFB	6.15813838780563e-14	10.0142180094787	3.54842615012107	-1.49679858195766	1.58733502673373e-13
PDK3	1.30517915815655e-15	2.03791469194313	0.610169491525424	-1.7398117088018	3.95917841839974e-15
HYAL2	2.07155129622754e-22	14.5545023696682	2.91283292978208	-2.32097065251206	1.36859244795813e-21
HDAC4	8.20695335449428e-13	4.65876777251185	2.24334140435835	-1.05429922302558	1.91365102065579e-12
RASSF1	1.02258576317259e-08	2.14691943127962	0.935835351089588	-1.19794141883365	1.70076634207499e-08
IFI35	1.18667122624518e-10	2.03317535545024	0.814769975786925	-1.31926992560149	2.28906330358562e-10
PLEKHH3	1.22581917369068e-11	1.00947867298578	0.337772397094431	-1.57948709110891	2.5751274119069e-11
MEF2A	1.03268454831732e-36	23.9336492890995	5.29418886198547	-2.17655882215757	4.80826667999599e-35
OTUD5	1.06499114092566e-07	3.05687203791469	1.50968523002421	-1.01780838319321	1.63758903374905e-07
TFE3	1.89089611584714e-06	1.3175355450237	0.790556900726392	-0.736900673889337	2.6795307277705e-06
ACSL4	2.77483800302056e-28	7.59715639810427	1.48426150121065	-2.35571422917603	3.9576295667068e-27
INPP5A	5.57461215689229e-13	8.90995260663507	3.41646489104116	-1.38291345668	1.32299317639299e-12
GRIPAP1	5.11753279604429e-18	1.55450236966825	0.411622276029056	-1.91705985119264	2.00152393800843e-17
FTSJ1	8.45074266938153e-16	1.05687203791469	0.220338983050847	-2.26200404243387	2.60843688146466e-15
ATP11A	5.36026401609593e-05	14.2274881516588	9.32929782082324	-0.608840573673399	6.92866089037077e-05
POLR1A	1.89980421116028e-16	1.41706161137441	0.383777239709443	-1.88456142677096	6.29927545524132e-16
LAPTM4A	6.95390294593448e-06	18.6161137440758	10.6912832929782	-0.800116898120316	9.49780318550728e-06
TTC7A	4.01635671274165e-16	3.260663507109	1.00484261501211	-1.69819601118007	1.2843001116325e-15
IP6K2	4.97174466221515e-21	5.16587677725119	1.81598062953995	-1.50826441699331	2.77258257461935e-20
SRBD1	3.77000381401838e-26	1.8957345971564	0.322033898305085	-2.5574725369858	3.9875040340579e-25
KIF2A	1.28611600073659e-05	7.3696682464455	4.73607748184019	-0.637906992777991	1.7276478104842e-05
PSME4	6.170699757572e-19	22.0521327014218	7.70217917675545	-1.51757959792999	2.66710009168141e-18
SIRT2	4.23450671649699e-17	3.15165876777251	1.10653753026634	-1.51005895804274	1.50621095817193e-16
ERLEC1	6.78324262448625e-13	2.24170616113744	0.76997578692494	-1.5417122007673	1.59563044895694e-12
MAST4	9.01057660455395e-06	18.5118483412322	14.5847457627119	-0.343988712501244	1.22384741657779e-05
ADGRF5	1.19516144200898e-27	14.2938388625592	2.65496368038741	-2.42862939930733	1.56509236453557e-26
NUP133	2.41653965594984e-14	1.25118483412322	0.414043583535109	-1.59544038718482	6.46565794234071e-14
NUCKS1	1.00287888644116e-12	15.4597156398104	6.09685230024213	-1.34237728170513	2.31879511315875e-12
VPS35	1.04570904918113e-21	3.59241706161137	0.98547215496368	-1.8660678366171	6.32891308995457e-21
DNAJA2	1.24541701253766e-07	3.81516587677725	2.05811138014528	-0.890424724689175	1.90636105589344e-07
BCL3	0.0251655740423859	3.21800947867299	2.16464891041162	-0.572035525773674	0.0281179598238949
CLEC2D	3.52017000286044e-15	1.30805687203791	0.217917675544794	-2.58557014316075	1.01904391172314e-14
RORA	3.32121557268084e-08	15.1327014218009	5.77966101694915	-1.38861276920058	5.3120132750984e-08
TGFBR3	5.73943559321314e-08	13.0900473933649	5.30871670702179	-1.30203525963822	8.98541775845501e-08
ATP1B3	5.22299028743532e-27	34.478672985782	10.0024213075061	-1.78535497053915	6.19438201205267e-26
NEDD4	5.20693603750047e-24	6.5781990521327	2.05326876513317	-1.67977018072732	4.19991174427169e-23
MAPK6	6.20033297510562e-21	10.7962085308057	3.20581113801453	-1.75176340761315	3.42516824739042e-20
GNB5	7.83843950094113e-23	2.72037914691943	0.516949152542373	-2.39571344976746	5.44422001643898e-22
RAB27A	3.02707648560782e-14	10.6445497630332	3.11622276029056	-1.77224465689216	8.05511734906224e-14
HDHD5	4.59058437166859e-07	0.966824644549763	0.445520581113801	-1.11776216862674	6.76895818878747e-07
UFD1	4.07850842510979e-20	4.34123222748815	1.31113801452785	-1.72728504320088	2.03463005334275e-19
LRP6	7.5953979244578e-14	3.32701421800948	1.32929782082324	-1.32356366401162	1.94743908230542e-13
PHRF1	0.0227645831074818	1.81990521327014	1.26755447941889	-0.521815556502608	0.0255000421774236
ELP1	2.05196899652046e-09	2.02843601895735	1.1089588377724	-0.871161981016463	3.57429278887174e-09
NUCB2	1.95040326265539e-06	6.18009478672986	3.89346246973366	-0.666575245764409	2.76252192360654e-06
PFN2	8.1810392716915e-07	1.14691943127962	0.565375302663438	-1.02048328027719	1.18565786546254e-06
SLC44A1	1.04427559552061e-21	3.55450236966825	1.07384987893462	-1.72685527379444	6.3245872268282e-21
TMEM260	1.71353188914008e-18	0.990521327014218	0.26634382566586	-1.89489820126848	7.06168864702931e-18
SMG6	3.4487794160369e-21	10.8483412322275	3.08111380145278	-1.81595058930489	1.95549348331989e-20
EXOC5	2.17721340801813e-22	4.65402843601896	1.38498789346247	-1.74860666024856	1.43409266396404e-21
DGCR2	3.77427394107038e-23	2.39810426540284	0.519370460048426	-2.20705851990702	2.75860553832387e-22
RNF126	0.000203122315488128	1.61137440758294	0.997578692493947	-0.691789191666744	0.000253938965235904
MNT	5.56558411093769e-11	1.24644549763033	0.411622276029056	-1.59842683586686	1.10532927502261e-10
ZXDC	1.28508540903235e-20	2.86255924170616	0.753026634382567	-1.92653275190674	6.81660735351699e-20
JMJD6	0.159848414424414	2.68720379146919	2.45520581113801	-0.130261770651149	0.170774073926775
POLB	0.00170175727488319	1.19905213270142	0.869249394673123	-0.464052323583519	0.00202727277906756
GBA2	5.81566996389106e-12	0.971563981042654	0.330508474576271	-1.55562174129785	1.25836969958794e-11
NDST1	3.03628958894934e-20	3.81990521327014	1.07142857142857	-1.83400116626987	1.53824688444181e-19
AP3M2	1.49951554546642e-09	2.2654028436019	0.893462469733656	-1.34228858463261	2.64126036831555e-09
PABPC1	0.166017333225386	39.5734597156398	35.6186440677966	-0.151900601751459	0.177097985786859
CFAP20	0.0938410908385451	3.46919431279621	5.15738498789346	0.572039094116898	0.10158710780898
CSNK2A2	5.98694466335811e-07	2.80094786729858	1.24939467312349	-1.16468584746654	8.7560433833391e-07
PTPN21	6.5978536141694e-35	1.6824644549763	0.232445520581114	-2.85561149638315	2.33177155842131e-33
EIF2B3	0.00064565737232805	2.44549763033175	2.73002421307506	0.158785680007229	0.000785862361893062
CDC42	4.53400303391154e-16	34.5355450236967	12.9346246973366	-1.41684379743417	1.4393660425116e-15
OSBPL3	6.1702575598482e-49	4.22274881516588	0.434624697336562	-3.28034037041113	1.69682082895825e-46
ATP2B1	1.24147838116922e-19	18.1800947867299	4.29176755447942	-2.08271587560351	5.81736408641594e-19
NCK2	2.08357198011319e-21	5.18009478672986	1.20581113801453	-2.10297453631608	1.21346349602886e-20
MAP4K4	5.26771348969227e-12	33.739336492891	14.9673123486683	-1.17261641962571	1.14402464731718e-11
MGAT4A	7.05179710807403e-14	6.24170616113744	2.73728813559322	-1.18919313621725	1.8123777614209e-13
RPL31	0.00678392569431033	11.085308056872	7.32324455205811	-0.598093983715372	0.00782418690824782
WDR1	1.45640371791239e-25	6.06635071090047	1.37167070217918	-2.14489473177911	1.42721077033731e-24
SNX13	3.4550502641386e-30	4.53080568720379	1.09685230024213	-2.04639835064677	6.37409692335842e-29
ARHGAP10	3.16704710114814e-19	6.41232227488152	1.18280871670702	-2.43863015472041	1.42484736656972e-18
RPS6KA2	6.2859772913613e-12	7.34597156398104	3.27845036319613	-1.16393925929886	1.35413953889791e-11
ING3	5.55215841902154e-07	1.48341232227488	0.817191283292978	-0.860173937706685	8.14045219716587e-07
VASH1	6.56152836195422e-35	2.23222748815166	0.203389830508475	-3.45616460954628	2.32828425746763e-33
LMCD1	6.74217713168824e-08	5.21327014218009	11.1585956416465	1.09789494425633	1.04936609053513e-07
BUD23	6.30800594210793e-07	4.72037914691943	2.65133171912833	-0.832185560291805	9.21029571769534e-07
SEL1L	3.26632228425635e-21	3.36492890995261	0.991525423728814	-1.7628543554633	1.85682403756175e-20
ATP6AP1	1.4857286356654e-17	2.4739336492891	0.680387409200969	-1.86237845906122	5.54000508214217e-17
TCF3	1.20569767581135e-09	1.54028436018957	0.64043583535109	-1.26607077851405	2.13784798451338e-09
TRIB2	0.0296442541451313	1.72037914691943	1.44794188861985	-0.248722846509906	0.0330047363964012
DAZAP1	2.83962909279679e-10	2.35545023696682	0.974576271186441	-1.27315585127257	5.28974090106091e-10
MBD3	0.000989615302748875	1.39810426540284	0.882566585956416	-0.663694922634527	0.00119296091290275
HLTF	7.42076193383635e-11	1.23222748815166	0.504842615012107	-1.28736302229605	1.457649665575e-10
FAM50A	1.67822918269336e-19	3.00473933649289	0.875302663438257	-1.77938597590055	7.75652143261637e-19
CYBRD1	0.00333244195523977	1.90047393364929	1.30387409200969	-0.543554674622973	0.00390018475942412
PDCD2	2.0112883488812e-13	2.6303317535545	0.851089588377724	-1.62786186487719	4.96893247337298e-13
PRKACA	2.80995693621758e-11	2.19905213270142	0.697336561743341	-1.65695477639752	5.71076698353688e-11
ADGRL1	3.22281665702113e-11	1.09004739336493	0.308716707021792	-1.82003539679778	6.52272000501057e-11
ACTN1	0.000383967234569139	13.8436018957346	9.42857142857143	-0.554108256821144	0.000472046893574801
ZFYVE26	2.73808956549195e-06	1.28436018957346	0.676755447941889	-0.924343351222942	3.83925879163945e-06
EPN2	9.36126393106855e-40	5.99052132701422	0.788135593220339	-2.92616579772373	7.16340196464376e-38
PTPN18	1.84224307556848e-11	1.6303317535545	0.694915254237288	-1.23025661073867	3.8055725504701e-11
LIMS2	9.73229932836967e-09	4.39336492890995	1.93704600484262	-1.18146812156307	1.62112879215698e-08
ALDH3A2	7.98668844450357e-08	1.05687203791469	0.386198547215496	-1.4523860688677	1.23672106830251e-07
TFRC	0.000113070543625377	3.13270142180095	1.82566585956416	-0.778984530951288	0.000143457437125623
SREBF1	5.12809436656731e-29	2.07109004739337	0.322033898305085	-2.68510581671167	8.11640834996265e-28
AFF4	9.65408943582698e-22	30.303317535545	10.7845036319613	-1.49051596870499	5.87524115043412e-21
UBE2D1	1.04544769184397e-10	3.64454976303318	1.86924939467312	-0.963281533406006	2.02641843353016e-10
MPP5	0.00012493671352706	8.95734597156398	5.81234866828087	-0.623950081162101	0.000158216013676519
RHOBTB1	3.26685270243295e-28	1.43601895734597	0.167070217917676	-3.10354830940704	4.62191379122347e-27
SMC1A	5.24569229667133e-20	3.2085308056872	1.19854721549637	-1.42062609132028	2.56029352250181e-19
HSD17B10	3.37769781651486e-19	2.80568720379147	0.635593220338983	-2.14217853578773	1.51419973435205e-18
MARK2	2.87734607352437e-15	3.87677725118483	1.68523002421308	-1.20191231980528	8.40379868802338e-15
CHFR	5.00451008187044e-25	4.25118483412322	1.0774818401937	-1.98020143177776	4.60862891537811e-24
P4HA2	3.85143180589101e-05	1.37914691943128	0.698547215496368	-0.981346616975062	5.0203821495839e-05
NFATC3	2.88391723660381e-15	6.32701421800948	2.71670702179177	-1.21966584867838	8.420196311252e-15
TRNT1	4.28311264742208e-06	2.22274881516588	1.2772397094431	-0.799315611633089	5.93284925189899e-06
ACADVL	5.86338591914093e-06	3.8957345971564	1.90193704600484	-1.03442590109975	8.04330414472957e-06
STK10	2.018055092084e-10	12.7630331753555	5.08353510895884	-1.32806722437892	3.8125557772304e-10
FBXW11	1.42000894947174e-18	8.44075829383886	2.89225181598063	-1.54517944535755	5.90831146825121e-18
DERL2	1.0989281538765e-11	2.22274881516588	0.882566585956416	-1.3325678909007	2.31741379202329e-11
NDE1	1.79657013169557e-22	2.59715639810427	0.657384987893462	-1.98212247786843	1.19680674935057e-21
AP1M1	1.03920761754744e-15	1.08056872037915	0.301452784503632	-1.84178686480892	3.17977296050677e-15
PVR	0.0455491766717693	1.18483412322275	0.89225181598063	-0.409162258279278	0.0502800746000464
SCARB1	3.28577899091464e-09	3.62559241706161	1.56658595641646	-1.21059281829977	5.65516431059042e-09
SELENOO	1.63119590346781e-12	1.90047393364929	0.785714285714286	-1.27428254116804	3.69961957487544e-12
ALPK1	2.39140510489521e-11	1.93364928909953	0.924939467312349	-1.06389529664801	4.89008759677949e-11
LLGL2	1.22588721876938e-06	1.52132701421801	0.434624697336562	-1.80748823601151	1.75783078461309e-06
PDE8A	1.62028092109562e-31	21.8483412322275	4.71912832929782	-2.21093144277107	3.68435971722001e-30
SDHA	6.31465712359081e-09	3.04739336492891	1.08595641646489	-1.48860953512095	1.06740266399537e-08
SMARCE1	2.93487901290206e-05	3.74881516587678	1.63075060532688	-1.20089853172275	3.85131752364124e-05
KDM5A	1.72647696667961e-23	11.5355450236967	3.78450363196126	-1.60791017242632	1.31427312342392e-22
PPP2R3A	9.46394666637221e-09	9.56398104265403	4.70217917675545	-1.02428175639943	1.57941837026504e-08
FERMT2	3.7035293404348e-05	7.45023696682464	4.73970944309927	-0.652487692792464	4.8340341435518e-05
PTGS2	0.034907652670046	2.44549763033175	1.63922518159806	-0.577114014560518	0.0387569194418881
IGF2BP2	0.160794278078722	1.97156398104265	2.32808716707022	0.239804546486545	0.171742887133481
MAP3K13	1.06065892840082e-19	7.54028436018957	2.318401937046	-1.70148822623099	5.02357296551519e-19
ST6GAL1	2.73010446262587e-15	8.66824644549763	3.22397094430993	-1.42690142925036	8.00030611758497e-15
FRY	1.52698461632903e-10	5.47867298578199	2.18401937046005	-1.32684084195756	2.92118796167293e-10
PICALM	4.27687425526127e-14	46.3270142180095	20.2905569007264	-1.19104524120762	1.12113474668749e-13
NSF	5.67203729975306e-19	3.65402843601896	0.975786924939467	-1.90484980409933	2.46245329244336e-18
CLASP1	8.04707548305423e-25	13.0995260663507	4.07142857142857	-1.68590761957394	7.25555986177021e-24
MRPS34	2.37228855887338e-29	3.99052132701422	0.87772397094431	-2.18473802087636	3.92408633798604e-28
NOTCH3	5.65798611323175e-32	4.41232227488152	0.175544794188862	-4.65162705025612	1.36039010372785e-30
CLNS1A	1.41412495348806e-15	2.94312796208531	1.05084745762712	-1.48579700848826	4.27345452977161e-15
EED	0.000223239910613696	3.77251184834123	2.54842615012107	-0.565918885302151	0.000278377669463019
TSG101	1.67102904803964e-14	3.55924170616114	1.10653753026634	-1.68551752516846	4.53579753940433e-14
NCBP3	5.7239914925459e-17	3.22748815165877	1.05690072639225	-1.61057192709489	2.01095842637104e-16
MGLL	2.47820886869184e-12	5.99052132701422	2.05326876513317	-1.54475907632616	5.54916998587486e-12
NTN4	0.0210936656315156	1.27962085308057	0.905569007263923	-0.498819919875454	0.0236584575015724
NUAK1	0.000131410658944153	5.36018957345972	3.15254237288136	-0.765768263536445	0.000166079821730367
DPP8	1.37956614298829e-16	3.0521327014218	0.99636803874092	-1.61506704040525	4.62307009074522e-16
SLC24A1	2.67487884759331e-16	1.62559241706161	5.54600484261501	1.77048329863294	8.72135378244577e-16
ZNF532	5.03781548988288e-21	3.50236966824645	0.899515738498789	-1.96111093631981	2.80409717336935e-20
SCARF1	0.0153484983327276	2.37914691943128	1.71549636803874	-0.471818293745014	0.0173451631344552
LMAN1	4.29885832897043e-11	5.93364928909953	2.21791767554479	-1.41971384154793	8.61730143392706e-11
HACD3	7.16463497948431e-06	5.88625592417062	3.36077481840194	-0.808556388354481	9.77500586348247e-06
IPCEF1	5.05383504158843e-19	0.454976303317536	7.08595641646489	3.96109927989677	2.20932679413702e-18
ZZEF1	3.77477154974957e-17	3.87677725118483	1.23728813559322	-1.64767633471639	1.35032478202424e-16
ENO1	1.18167197694837e-15	14.521327014218	6.28571428571429	-1.20802469663808	3.59692611454364e-15
MYDGF	3.68164243395213e-10	7.97156398104265	3.27118644067797	-1.28504881364172	6.7978290849305e-10
ARHGEF10L	2.85832869696258e-27	1.66350710900474	0.204600484261501	-3.02334656673464	3.53773453351205e-26
ACTR6	1.243925134873e-17	1.50236966824645	0.463680387409201	-1.69603723092671	4.68802620423229e-17
TIPIN	8.51498421252979e-06	0.853080568720379	0.38498789346247	-1.14786892375758	1.15832216834537e-05
SRI	1.76185617018137e-14	4.89099526066351	1.57021791767554	-1.63916327388381	4.76763047281552e-14
EIF4G3	6.28797968111058e-23	21.1184834123223	9.55811138014528	-1.14370874930469	4.43028192103868e-22
SEMA3C	3.64904974267547e-14	3.48341232227488	0.869249394673123	-2.00265918861294	9.63156500766171e-14
ACAT1	7.52680403907802e-17	2.83886255924171	1.15133171912833	-1.30200944464048	2.60565993484998e-16
GRAMD4	7.56987948319511e-09	0.862559241706161	0.407990314769976	-1.0800886417291	1.27103490654678e-08
CELSR1	4.31093202063625e-07	2.08530805687204	0.924939467312349	-1.17282966820117	6.36940929845517e-07
ZNF638	1.38567295886162e-25	12.5355450236967	4.43825665859564	-1.49795971917376	1.36550078812791e-24
RASAL2	3.03066227894751e-15	49.2843601895735	19.4370460048426	-1.34232091866825	8.83692115796491e-15
ZNF37A	1.06757793842986e-16	3.18483412322275	0.857142857142857	-1.89361065540802	3.62589187888181e-16
MARK3	3.31554189777995e-27	16.2654028436019	4.84866828087167	-1.74614609291573	4.05796504874319e-26
SLC25A3	1.7189536138932e-12	16.0568720379147	6.48062953995157	-1.30898500472946	3.88863542474554e-12
FNDC3B	5.51735931423576e-15	74.0663507109005	31.0423728813559	-1.25457941512977	1.5641998055823e-14
FOSL2	1.21176308822046e-06	12.0568720379147	6.8135593220339	-0.823375124760083	1.73786101309323e-06
FRYL	5.31770422711866e-18	22.3744075829384	9.52179176755448	-1.2325445000132	2.07428179072004e-17
TMEM131	1.03699567738784e-16	8.49763033175356	3.59200968523002	-1.24226934410037	3.52746886780556e-16
FSCN1	1.54983865186776e-21	4.54502369668246	1.32324455205811	-1.78020810205849	9.21525684894344e-21
ACTB	2.89904270547945e-20	99.0758293838863	36.9757869249395	-1.42195228800647	1.47807507579485e-19
PLD1	1.36694521279635e-56	6.64454976303318	0.570217917675545	-3.5425861671101	8.01941191507192e-54
DLG1	1.54377293445027e-24	14.3412322274882	5.89346246973366	-1.28298160221527	1.3358113887082e-23
RAB7A	8.00607004135056e-24	52.1611374407583	19.2021791767554	-1.44170528393952	6.34715462737702e-23
SART3	6.47472066829282e-08	2.11848341232227	1.07869249394673	-0.973748182373656	1.00898781443203e-07
EXOSC7	8.73457347988503e-08	10.6018957345972	15.1077481840194	0.510966384782377	1.34967948416134e-07
KIFAP3	1.52240475345289e-24	2.56398104265403	0.456416464891041	-2.48996285327041	1.32121911542263e-23
MKRN2	0.00415703810171237	1.4739336492891	1.12953995157385	-0.383936281991104	0.00484080128292561
REXO2	7.80075146295002e-17	5.87677725118483	1.76997578692494	-1.73129559203406	2.69837314756133e-16
RBM7	0.0516523407582962	2.97630331753555	2.46610169491525	-0.271289266637999	0.0568459978330423
RBMS2	1.73611769200351e-18	8.22274881516588	2.73728813559322	-1.58687345342635	7.13917555590228e-18
BAZ2A	2.37741000761954e-09	3.99526066350711	1.95883777239709	-1.02829171122436	4.12484386180046e-09
PTPN23	1.4691443993691e-09	1.59715639810427	0.544794188861985	-1.55172237267708	2.58931918975527e-09
MLH1	0.365880976087604	1.89099526066351	2.15980629539952	0.191756180985699	0.381080907748954
UNG	0.304219413120808	0.95260663507109	0.953995157384988	0.00210134556518738	0.318857888930814
KLHL20	2.32376393414139e-10	4.15165876777251	2.35108958837772	-0.820358356894241	4.36387593265989e-10
PLXNA2	5.34083806921592e-12	11.7109004739336	3.95157384987893	-1.56735273606955	1.15847609093173e-11
ANKRD13A	2.00769627403718e-19	1.59241706161137	0.410411622276029	-1.95607474235468	9.20789735871276e-19
ACACB	0.700985690234393	2.739336492891	2.66585956416465	-0.0392257116485702	0.714214898004244
PAG1	7.00168879910609e-50	2.18483412322275	0.0593220338983051	-5.20281187902639	2.36980236277437e-47
NT5C2	4.68880134537381e-14	14.3649289099526	5.44794188861985	-1.39876763339219	1.22328644646574e-13
MCAM	4.56820900211202e-27	10.2559241706161	1.15859564164649	-3.14600845205305	5.45457791296958e-26
ARHGEF1	1.71720276126989e-10	1.83886255924171	0.699757869249395	-1.39388594239871	3.26520836196522e-10
MAP2K7	3.94196716125459e-19	1.09004739336493	0.205811138014528	-2.40499789751893	1.75021750852878e-18
DGKD	2.83876810705563e-30	5.56872037914692	1.19128329297821	-2.22482931882538	5.31514028555097e-29
CTTNBP2	0.251099708857331	1.72037914691943	1.31719128329298	-0.385261679457672	0.264600339832896
RARB	4.79474029653078e-11	1.23696682464455	0.326876513317191	-1.91998918223131	9.57859582507852e-11
TOP2B	1.62936289953811e-22	7.18957345971564	1.9818401937046	-1.85906554648514	1.09037213048938e-21
TM9SF3	9.40465294047528e-28	12.9810426540284	3.13680387409201	-2.04903903323754	1.25205666983635e-26
NFKB2	2.73980504632103e-05	1.70616113744076	0.756658595641647	-1.17303949949249	3.60231352272898e-05
PPP1R12B	8.28491875690464e-64	9.54028436018957	0.915254237288136	-3.38178781541253	1.50620867439429e-60
DNAJC10	4.91716085213312e-22	3.43127962085308	0.790556900726392	-2.11780548824903	3.09742415882401e-21
GTF3C1	1.11152105231597e-27	2.63981042654028	0.617433414043584	-2.09607886319343	1.46427923059589e-26
IL4R	3.09461268906276e-10	4.74407582938389	2.34624697336562	-1.01577218613317	5.74891105420145e-10
USP33	1.98888798400592e-49	6.260663507109	0.864406779661017	-2.85653326992999	6.03524629629383e-47
SNRPA	2.119466341157e-06	2.27488151658768	1.44430992736077	-0.65541105062555	2.99282795285327e-06
DYNC1I2	4.14232067147068e-26	3.98578199052133	1.26755447941889	-1.6528150460366	4.37604104549124e-25
FAM76B	0.00534656883129175	1.31279620853081	0.801452784503632	-0.711953541954231	0.00619565521666676
SIRT6	9.30121988569315e-16	1.18957345971564	0.292978208232446	-2.02157909938844	2.85791672465432e-15
POLD3	2.18619371714146e-09	1.34597156398104	0.652542372881356	-1.04450443946444	3.80508400135381e-09
CAPZB	4.61929622630873e-24	18.1137440758294	5.53147699757869	-1.71134811848127	3.74652597156837e-23
GPR137B	0.215753952630213	4.48341232227488	4.75544794188862	0.0849840582630375	0.2283659830582
NAALAD2	0.671977544827571	2.53080568720379	2.44188861985472	-0.0515993457868529	0.686407706846503
JADE1	0.00183231726604295	1.43127962085308	0.803874092009685	-0.832264090690414	0.0021786774680689
SLC25A43	1.95214710518353e-20	1.45971563981043	0.187651331719128	-2.95956091813292	1.0135041018062e-19
UBE2A	0.000125260736789126	4.59241706161137	3.34745762711864	-0.456187873005272	0.00015855789466978
FGFR1	7.08814811575957e-19	14.1990521327014	2.68765133171913	-2.40137672993354	3.04568864349044e-18
FBLN1	0.70790294818635	5.09004739336493	5.30266343825666	0.0590380937908629	0.720845399680616
ITGA8	1.86942696945937e-13	3.29857819905213	0.976997578692494	-1.75541741528321	4.63668470440881e-13
PIAS2	1.46283255860555e-10	7.01895734597156	3.48668280871671	-1.00940161167143	2.80455915375356e-10
ARAF	4.25160180884225e-08	0.938388625592417	0.404358353510896	-1.21455111031782	6.74370870905043e-08
MCCC1	2.01137138981154e-30	1.55924170616114	0.249394673123487	-2.64434202926428	3.81466987722878e-29
FAP	1.18890883727343e-11	10.6445497630332	2.64285714285714	-2.00994458012207	2.50057308030741e-11
NEBL	1.29195477546909e-05	5.00947867298578	2.48062953995157	-1.0139541750837	1.73443204029413e-05
ACER3	2.01155220337805e-08	24.042654028436	9.92493946731235	-1.27646595320862	3.27505261604567e-08
UBE2K	5.29977855839986e-29	15.8530805687204	4.41162227602906	-1.84538203443903	8.34312188084414e-28
PIK3C3	1.73586880886536e-18	3.6303317535545	1.20581113801453	-1.59009743256914	7.13917555590228e-18
N4BP2	3.61983295682464e-14	1.72037914691943	0.571428571428571	-1.59008147134617	9.56018307924875e-14
TULP3	5.95514579077957e-13	2.11848341232227	0.667070217917676	-1.66712129532442	1.40760899701478e-12
SYNJ2	0.0228117498410076	14.6113744075829	8.82324455205811	-0.727710713017385	0.0255496243605532
PPP2R5C	1.48885389015889e-20	11.4170616113744	4.35714285714286	-1.389737074026	7.86901755759654e-20
PMS2P1	2.22350302081744e-22	1.87677725118483	0.474576271186441	-1.98354555867666	1.46130146252378e-21
GNB1	5.37209239443392e-25	32.4597156398104	9.70944309927361	-1.74118990631584	4.93985507534153e-24
HOXA9	0.0152231383076675	1.04265402843602	0.753026634382567	-0.469487726106317	0.0172057047402355
EDN1	0.717044364034666	12.5165876777251	9.54721549636804	-0.390689373771536	0.72956300190832
MLLT10	1.64602725194014e-17	8.58767772511848	4.24213075060533	-1.01747896315732	6.10667783181839e-17
ITM2A	1.37123038145382e-05	3.70616113744076	6.21670702179177	0.746224981185945	1.83721488379927e-05
NRDC	5.19071821767314e-17	4.88151658767773	2.16949152542373	-1.16997248272524	1.83152848097529e-16
VDAC3	1.08432031685133e-16	3.43127962085308	1.21186440677966	-1.50151841095947	3.67641510982922e-16
PCM1	2.19128304506309e-24	15.8199052132701	4.34382566585956	-1.8647028471556	1.861321505459e-23
TNRC6C	4.54687461589409e-10	5.29857819905213	1.95883777239709	-1.43560736312547	8.32552988345152e-10
CBFA2T2	1.07120270627441e-30	11.1421800947867	2.72397094430993	-2.03224832026088	2.10885543964537e-29
ITCH	6.28775500378811e-23	17.9052132701422	5.03995157384988	-1.82889792596041	4.43028192103868e-22
PKD2L2	0.000139982671430532	1.82938388625592	3.19612590799031	0.804966394265475	0.000176608961804829
TP53INP2	2.09279246775692e-19	0.744075829383886	0.169491525423729	-2.13423651465892	9.57700141251216e-19
SDF4	1.04732028683437e-18	4.13744075829384	1.45278450363196	-1.50991793584582	4.43310174321426e-18
TOLLIP	1.08132379001567e-10	1.35545023696682	0.445520581113801	-1.60520816343364	2.0931916744694e-10
RUNX1T1	3.45941933165026e-11	5.85781990521327	1.95036319612591	-1.58662103191007	6.98551861370406e-11
THOC1	2.21677569807494e-17	3.22274881516588	1.07869249394673	-1.57900809732804	8.09781076922353e-17
FKBP7	7.28959774237046e-10	1.38388625592417	0.439467312348668	-1.65489760359653	1.31397910964482e-09
XRCC5	1.0289527698892e-21	10.8009478672986	3.84745762711864	-1.48918058262904	6.23607739326788e-21
LXN	5.24807805460585e-11	2.4218009478673	0.63680387409201	-1.92715927435758	1.0439214936829e-10
MKNK1	0.0905666283374392	1.88625592417062	1.90799031476998	0.0165284162004672	0.0981147764827607
TNS1	1.63854947595378e-25	7.19905213270142	1.21912832929782	-2.56195696920756	1.5932856782755e-24
REXO1	3.97604355600007e-05	1.16587677725118	0.479418886198547	-1.28205666797189	5.17744647718269e-05
SAR1A	3.38335857859811e-10	10.085308056872	4.45278450363196	-1.17947545380151	6.26943682705061e-10
CDC14A	4.29740650624558e-20	14.4644549763033	4.04116222760291	-1.83966979018419	2.13174618122667e-19
RAPGEF3	0.989697268292253	1.64928909952607	1.6682808716707	0.0165178941433028	0.9907104949348
SENP1	1.03469024229406e-20	2.14691943127962	0.544794188861985	-1.97848483154146	5.55199642206569e-20
CIC	0.289041029509463	0.928909952606635	0.817191283292978	-0.184864934889275	0.303672523839932
FDFT1	3.66562690986528e-05	3.41706161137441	3.09806295399516	-0.141389799913636	4.78527174110881e-05
PAFAH1B3	4.29805646384445e-08	1.21800947867299	0.520581113801453	-1.22633048231668	6.81248142684279e-08
OPHN1	5.13081716457527e-23	5.99526066350711	1.40556900726392	-2.09266819542837	3.67082854050914e-22
CARMIL1	1.44953910022155e-09	3.88151658767773	1.38377723970944	-1.48800873613879	2.55681380676481e-09
PGM1	4.97964320680128e-09	0.966824644549763	0.395883777239709	-1.28817729918567	8.47792642183485e-09
DDX1	4.24846793042072e-22	2.51184834123223	0.573849878934625	-2.13000408326456	2.70524730735907e-21
DNM2	8.20191954642755e-28	7.45023696682464	2.53753026634383	-1.55386128343342	1.09691325240976e-26
EPB41L2	9.45115069979923e-14	19.8767772511848	5.31113801452785	-1.90399093778962	2.40445580104751e-13
STX7	5.44169574894741e-19	2.11374407582938	0.646489104116223	-1.70910275094501	2.36478630077715e-18
KEAP1	1.76372206835826e-05	1.2085308056872	0.679176755447942	-0.831395258962325	2.346651678493e-05
SLC35C2	1.0466494925564e-13	1.41232227488152	0.470944309927361	-1.58444095818823	2.65203441822526e-13
CRYBG3	5.60265242098564e-15	6.29857819905213	2.35714285714286	-1.41798700326814	1.58531644066475e-14
RFX3	3.09840031171835e-17	19.9810426540284	8.04116222760291	-1.31315592684677	1.11425920486806e-16
RIF1	1.29635464263415e-22	8.91943127962085	2.93099273607748	-1.60556233144186	8.7685786742356e-22
RAB21	5.53942742761855e-07	9.4739336492891	5.50242130750605	-0.783896960375418	8.12313970388989e-07
SMARCA2	2.33541433450927e-06	11	7.29055690072639	-0.593402597332065	3.2903692192894e-06
SESN1	1.49695717723634e-12	6.62085308056872	3.00968523002421	-1.13740450706924	3.40393363299219e-12
SRCAP	0.48730605491696	2.0521327014218	1.66464891041162	-0.301906094139601	0.503143644640297
PUM3	2.38786199725639e-11	4.13744075829384	2.13922518159806	-0.951650301790083	4.88451547555933e-11
CNOT4	1.01601513313079e-24	13.39336492891	4.40556900726392	-1.60411819720453	9.06788354112673e-24
PSEN1	2.50792932256597e-09	7.50710900473934	4.00242130750605	-0.907384393499556	4.34444449578357e-09
CLDND1	9.86503317724144e-08	3.22748815165877	1.89225181598063	-0.770307707724667	1.51955700962235e-07
MOK	8.62695869825547e-15	2.92417061611374	0.73728813559322	-1.98772704395535	2.39864886396993e-14
HSP90AA1	0.67602869842541	100.36018957346	117.622276029056	0.228974211484403	0.690145306977217
DLGAP4	1.71774010535216e-14	6.04265402843602	1.87772397094431	-1.68619734342239	4.65684316916174e-14
AP4E1	7.27074448850477e-10	1.04739336492891	0.546004842615012	-0.939817718848311	1.31084924193489e-09
RSBN1	3.50606453471928e-06	4.15165876777251	2.70702179176755	-0.616981369470244	4.87646086700327e-06
MAGI3	1.13819020656088e-09	18.521327014218	10.5024213075061	-0.81846549232766	2.02222366600762e-09
CXCL2	0.112073629604872	11.2132701421801	6.55690072639225	-0.774121117477052	0.120730559496006
TCF7	0.00145047958816587	2	1.1501210653753	-0.798214268201135	0.00173403347043332
OSTM1	1.13862659428448e-25	1.98104265402844	0.486682808716707	-2.02520622361421	1.13604467456955e-24
PCNP	8.2542198136157e-12	5.20379146919431	2.51937046004843	-1.04649987198212	1.76047344546336e-11
ARG2	1.73956496539934e-11	1.93364928909953	0.774818401937046	-1.31939602979639	3.60446708159034e-11
MEF2C	7.44709410246657e-10	14.7630331753555	8.10290556900726	-0.865477931658328	1.34072070584505e-09
UBA5	3.8235494486751e-05	1.04265402843602	0.470944309927361	-1.14663215125073	4.98551417222416e-05
STK17B	7.47594319512417e-18	3.84834123222749	0.929782082324455	-2.04927219917628	2.87034468224663e-17
CDC14B	5.1612566144355e-12	3.36018957345972	0.980629539951574	-1.77676250217979	1.1217351989882e-11
DUSP12	2.72417672234851e-08	1.23696682464455	0.596852300242131	-1.05136094290423	4.39141878671311e-08
AACS	1.97295415773703e-07	1.27014218009479	0.493946731234867	-1.36256263119854	2.98008866942771e-07
DELE1	4.08026498224268e-11	1.89099526066351	0.687651331719128	-1.45939659942992	8.19405108255034e-11
CADPS2	0.00811980668023619	14.7962085308057	11.6743341404358	-0.341887271933309	0.00932701981282841
HSPB11	3.04131704458439e-18	2.87677725118483	0.945520581113801	-1.60527275082596	1.2159741023327e-17
PHLPP1	1.19816199824791e-12	15.9952606635071	7.98668280871671	-1.00197617996169	2.75295707169233e-12
ATP8B1	1.29900280342794e-10	7.74407582938389	4.44067796610169	-0.802313127262889	2.5002678631159e-10
IL12RB2	6.326063881293e-14	1.77725118483412	5.20823244552058	1.55114624132756	1.62966516848297e-13
WDR70	4.94504481326994e-25	6.04739336492891	2.15133171912833	-1.49108343044845	4.58067309018689e-24
BZW1	7.95764200588055e-06	9.2085308056872	5.81961259079903	-0.662047880159709	1.08401315250385e-05
ME2	1.11306066559268e-18	2.58293838862559	0.604116222760291	-2.09611519703929	4.69106027644425e-18
CCNT2	1.34180738193926e-24	6.54502369668246	1.81961259079903	-1.84676709305395	1.17608615150055e-23
FAM135A	4.82178180888013e-20	5.98104265402844	2.17433414043584	-1.45982334295366	2.37446446100421e-19
EPB41L3	0.818089399946768	5.44075829383886	5.1501210653753	-0.0792013914272756	0.827873357811817
COBLL1	1.04111443941423e-19	6.87203791469194	2.12106537530266	-1.69594890801338	4.93631846273988e-19
TRAF5	4.54452126288235e-27	1.37440758293839	0.207021791767554	-2.7309553578413	5.43366672735933e-26
MRPL22	1.22902506731066e-08	2.40284360189573	1.26755447941889	-0.922694992784792	2.03412085618465e-08
NFE2L1	1.28982050129979e-09	2.81042654028436	1.20217917675545	-1.22513716972989	2.28286814389343e-09
GSK3B	2.63921343980086e-12	24.478672985782	12.0036319612591	-1.02805435934847	5.89319418174259e-12
ITGB5	1.51968443035248e-14	3	0.903147699757869	-1.73192865188536	4.13903527920205e-14
ERC1	2.97470523122251e-12	24.3175355450237	13.5096852300242	-0.84800296572849	6.61881315670242e-12
XPO1	1.58709694647701e-20	5.44549763033175	1.58111380145278	-1.78412268381194	8.33818097253593e-20
RNF13	1.49278178366228e-06	2.27014218009479	1.31234866828087	-0.790631587094569	2.12774843075112e-06
DOP1A	2.91557340274167e-24	3.09004739336493	0.806295399515738	-1.93824856987208	2.44120322969807e-23
LYRM2	1.43125484293633e-11	1.45497630331754	0.51452784503632	-1.49967459705738	2.99027602512813e-11
BCKDHB	3.53410325019112e-22	1.8957345971564	0.422518159806295	-2.16567174627733	2.27506280919399e-21
KAT6A	9.71411269978375e-24	17.1137440758294	5.82566585956416	-1.55466056048482	7.59859482294195e-23
TUT7	2.84037714784168e-22	6.45023696682464	2.07990314769976	-1.63283581307779	1.84603536935057e-21
TNPO1	2.26191884445453e-08	9.96682464454976	5.43704600484261	-0.874310910664467	3.66977983613567e-08
PLOD1	2.00506328454039e-21	2.45023696682464	0.474576271186441	-2.36820940891199	1.17083987418417e-20
ITGAE	0.000218541280040623	2.48815165876777	1.42372881355932	-0.805400050429381	0.000272711750476104
DIS3	4.67279612457841e-09	3.51184834123223	2.01937046004843	-0.79832494157343	7.96602206437234e-09
PIBF1	1.19660242304436e-23	5.83412322274881	1.86198547215496	-1.64767404123489	9.25316460702141e-23
TDRD3	3.55881431445274e-17	2.81516587677725	1.05205811138015	-1.42000553669863	1.2746262094906e-16
NUFIP1	0.00150749042453149	1.45971563981043	0.932203389830508	-0.646970687824898	0.0017997443679117
PDS5B	4.41297228481815e-35	10.478672985782	2.18401937046005	-2.2623984692731	1.6385719876118e-33
OXCT1	1.71103921518064e-15	4.79620853080569	1.67191283292978	-1.52039475314852	5.1127827142919e-15
RRAGB	8.25194115360306e-08	1.27962085308057	0.668280871670702	-0.937189922984922	1.27689611661169e-07
CYLD	7.4101068171207e-07	7.67298578199052	3.57869249394673	-1.10035549886868	1.07747752793559e-06
ZNF586	2.27230269133998e-12	1.90521327014218	0.811138014527845	-1.23193318854605	5.09848640586227e-12
ZNF264	2.55565623320491e-10	2.14691943127962	0.684019370460048	-1.65015896545595	4.78302315019209e-10
RPS5	0.270819118820374	56.4265402843602	41.8874092009685	-0.429857241319949	0.285072756653025
FAT1	6.3605396478202e-33	1.88151658767773	0.142857142857143	-3.71925093049338	1.75463162698488e-31
YTHDC1	2.69119946172432e-20	9.21800947867299	3.63801452784504	-1.34130394698727	1.37689274785895e-19
CHMP2B	3.80547758400247e-05	2.56872037914692	1.91041162227603	-0.427166334052673	4.96268564600204e-05
SMAP2	5.28932228452754e-36	2.72985781990521	0.291767554479419	-3.22593444792461	2.2486007779634e-34
PPIE	3.64619893997893e-10	1.09478672985782	0.386198547215496	-1.50323521036345	6.73804088026346e-10
ZMPSTE24	6.0358072731437e-14	2.06635071090047	0.691283292978208	-1.57973617212634	1.55762768339192e-13
STARD7	1.87191905386168e-12	2.96208530805687	1.36924939467312	-1.11322794827189	4.22381735230328e-12
NOA1	0.00148615293042388	1.20379146919431	0.791767554479419	-0.604436643986343	0.00177523358052534
REST	9.49060443810028e-09	7.63507109004739	4.06295399515739	-0.910112560979006	1.5835669142071e-08
SSH1	2.97647082632326e-08	16.4502369668246	7.29782082324455	-1.17257073094308	4.78147923907351e-08
GSTP1	1.94740718714996e-32	27.4928909952607	6.14891041162228	-2.16065592808137	5.07017255826025e-31
APLP2	2.16452962022061e-17	18.1421800947867	7.56779661016949	-1.26140261001946	7.9201083816804e-17
WBP11	5.62547356316082e-18	3.70142180094787	1.10411622276029	-1.7451875066895	2.18368625301346e-17
EIF3I	0.00232427858034392	7.71563981042654	5.17554479418886	-0.576075062317885	0.00275099549522885
TXLNA	1.62848528057535e-09	4.84834123222749	1.94188861985472	-1.32003078600267	2.85813132609954e-09
NCOA1	3.26383501437203e-11	27.0568720379147	13.3861985472155	-1.01524874543713	6.60270071872962e-11
AGBL5	2.64134180117833e-13	1	0.2590799031477	-1.9485309850183	6.46641943756811e-13
EFR3B	7.88430083791403e-10	1.71563981042654	0.525423728813559	-1.70719343735099	1.41653424609317e-09
RAB10	5.71364528960218e-15	16.8009478672986	6.97820823244552	-1.26761407466439	1.61516474617729e-14
HADHA	4.34734491185314e-10	4.94312796208531	2.30266343825666	-1.10212069437146	7.97345461115207e-10
CD59	2.36536881008242e-18	5.04739336492891	1.11864406779661	-2.1737874564094	9.56582974665685e-18
BCORL1	0.064415068729998	1.72037914691943	1.18765133171913	-0.534615194488772	0.0704339717723636
ATRX	1.62730373983883e-18	18.4549763033175	7.52542372881356	-1.29416516302484	6.73261537874081e-18
AK6	0.694351289977683	3.83412322274882	3.54116222760291	-0.114673765784109	0.70770110630109
MYNN	4.23784314605138e-07	1.21327014218009	0.612590799031477	-0.98590520801795	6.26668117715546e-07
MECOM	1.57003905728675e-17	26.1374407582938	7.97457627118644	-1.71263811840486	5.83460460478184e-17
SCAMP1	8.76352505727625e-05	3.56872037914692	3.61259079903148	0.0176269828710493	0.000111961411881578
PREP	1.40998068893719e-19	2.71563981042654	1.10774818401937	-1.29366217829776	6.57194388911402e-19
HACE1	3.62479666716601e-13	2.260663507109	0.876513317191283	-1.36689835163457	8.76083786626226e-13
SEH1L	1.3656157143813e-11	3.01895734597156	1.11259079903148	-1.44012729367953	2.85856762287237e-11
WDR47	9.21983564658901e-10	3.37914691943128	1.59322033898305	-1.08471327542091	1.64706767539552e-09
SLC25A24	5.35083477717431e-28	2.44549763033175	0.483050847457627	-2.33988110191317	7.36891174321345e-27
MAP3K4	8.8277933220306e-32	4.56872037914692	0.961259079903148	-2.24879292179926	2.08269654782491e-30
ABCB1	0.0134277365326953	24.5260663507109	14.1004842615012	-0.798571152851943	0.0152292926263331
AKR1B1	4.64776371174851e-16	1.27962085308057	0.375302663438257	-1.76958997448885	1.47282393458361e-15
CPNE3	1.27525805070463e-09	2.95734597156398	1.33777239709443	-1.14447034729571	2.25845660016115e-09
RRN3	0.795537516125664	0.819905213270142	0.845036319612591	0.0435562158606673	0.805885822712771
CTTN	4.81120361654638e-14	11.3838862559242	4.3910411622276	-1.37435818844761	1.25447679483283e-13
MTIF2	0.00214180034937343	0.909952606635071	0.703389830508475	-0.371466930028887	0.00253877196585213
DDHD2	0.00012489492569635	1.45971563981043	1.12832929782082	-0.371499178752881	0.000158185858682769
EPS15	5.44789768779724e-35	9.66824644549763	2.44188861985472	-1.98525685095816	1.9663970984893e-33
MGST2	1.27410301774375e-07	20.7725118483412	12.3147699757869	-0.754285999546808	1.94823745545526e-07
ATG16L1	3.78872753443311e-06	0.876777251184834	0.458837772397094	-0.934226205057481	5.2596312199103e-06
USP40	4.07966158673843e-11	1.48815165876777	0.600484261501211	-1.30932322121701	8.19405108255034e-11
MAST2	0.00283768971661901	8.72037914691943	5.99152542372881	-0.541467506789633	0.00333533718528747
DNAJA1	1.49280895584743e-06	36.6255924170616	66.5254237288136	0.861053699175923	2.12774843075112e-06
B4GALT1	2.71629749704624e-20	10.3838862559242	3.51452784503632	-1.56294369507582	1.38892608797251e-19
CHMP5	0.00311259333182035	5.5781990521327	4.49878934624697	-0.310262601368051	0.00365113587310305
NFX1	2.01754987272781e-14	2.80568720379147	0.825665859564165	-1.76472421931704	5.43281483476277e-14
DIMT1	4.61968360424339e-05	1.49289099526066	0.911622276029056	-0.711600746427611	5.99428129126244e-05
IPO11	8.2202923638744e-05	5.62085308056872	3.11259079903148	-0.852673182424608	0.000105143274421649
EIF2AK1	8.564468097829e-17	1.53554502369668	0.542372881355932	-1.50139386353928	2.94403590862872e-16
SEPHS1	2.76926756956225e-06	1.48341232227488	0.75181598062954	-0.980468171424397	3.88050232677513e-06
MRPL28	5.84892528498685e-15	2.27488151658768	0.739709443099274	-1.62076080850205	1.65075505156781e-14
ITPKC	0.526151151850206	4.87203791469194	4.67433414043584	-0.0597644929642803	0.542106326692637
RBM22	0.15242018832215	2.90521327014218	2.77481840193705	-0.0662507176461369	0.163036058980785
TMED2	1.38201552043705e-17	5.1042654028436	1.79661016949153	-1.50642594063566	5.17961523843528e-17
ERO1B	0.026526293183289	8.12796208530806	6.50121065375303	-0.32218527089966	0.0296119979719578
ZFAND6	5.83628780644488e-33	13.8056872037915	3.35351089588378	-2.04151850791606	1.61507335524261e-31
TXLNG	4.49462087306879e-05	5.67772511848341	3.01452784503632	-0.913380948545603	5.83544757789987e-05
HUWE1	8.14970018987e-07	10.914691943128	5.6634382566586	-0.946521332152678	1.18150513461048e-06
ZW10	2.21615219272422e-18	2.05687203791469	0.546004842615012	-1.91346639190136	8.99130442414621e-18
NOX4	3.58089008727998e-30	4.58293838862559	0.582324455205811	-2.97637777841906	6.55131658379705e-29
MTMR2	1.08454245739962e-16	5.20379146919431	1.8317191283293	-1.50636484950072	3.67641510982922e-16
PPP1R15A	0.20505758400223	32.39336492891	40.1598062953995	0.310053971790694	0.217279559207661
TRIP6	1.54563707645803e-10	1.65876777251185	0.674334140435835	-1.29857637720456	2.95366042841057e-10
FTL	0.782663876584367	96.5071090047393	80.0290556900726	-0.270111333444592	0.793575540262983
SRRT	8.65174272373853e-12	2.07582938388626	0.754237288135593	-1.46059748928943	1.84213249380351e-11
BAX	1.57034203503816e-21	4.65876777251185	1.48668280871671	-1.64785154368266	9.33086421899784e-21
NLK	8.46080841484883e-09	10.7251184834123	5.67312348668281	-0.918778413116017	1.41723967249701e-08
ADAMTS2	1.87074739348426e-22	5.32227488151659	0.312348668280872	-4.09081373968961	1.24527814392296e-21
PGS1	0.0664625872067113	3.25592417061611	3.44915254237288	0.0831748347934907	0.0725826219184735
PSMC5	2.52522755021899e-16	5.57345971563981	1.73365617433414	-1.68475535028437	8.26096745053052e-16
UIMC1	1.17109781541991e-33	6.49763033175355	1.22518159806295	-2.40691806379718	3.56597258674575e-32
MMP2	1.096014480217e-13	7.85781990521327	3.27239709443099	-1.26378127767332	2.77392218173989e-13
LPCAT2	1.24173096473835e-11	5.01421800947867	1.96246973365617	-1.35335431930874	2.60793138178937e-11
OGFOD1	5.35116733319168e-15	2.19431279620853	0.449152542372881	-2.28849178935169	1.52002170858899e-14
SH3BP2	2.41313450913013e-15	1.41706161137441	0.455205811138015	-1.63831160523273	7.10457801282875e-15
ADD1	2.42224223806992e-25	9.45023696682464	2.59322033898305	-1.8656057123602	2.30939671668638e-24
TXNDC16	4.98175676378227e-10	1.18483412322275	0.405569007263923	-1.54666578202921	9.08966608361683e-10
RTRAF	6.30613843495457e-16	9.91943127962085	3.36077481840194	-1.56146352638971	1.973471487468e-15
GMCL1	4.57482170522667e-24	2.21800947867299	0.608958837772397	-1.86484891249014	3.713877399077e-23
SF3B2	5.02410613093601e-15	5.1042654028436	1.99273607748184	-1.35695269683484	1.43127659282088e-14
KLHL42	9.39387955383923e-14	2.08056872037915	0.592009685230024	-1.81328525729538	2.39126815371088e-13
GNAS	1.45091208386371e-15	60.9526066350711	29.3801452784504	-1.05284638921747	4.37710878916717e-15
DNM1L	8.01755738688334e-22	10.3744075829384	3.22639225181598	-1.68503520424667	4.92011889850582e-21
ERGIC2	4.45180435261648e-13	2.99052132701422	1.24818401937046	-1.2605663603267	1.0671718415425e-12
PIR	1.50614418827806e-07	1.45497630331754	0.63317191283293	-1.2003264918355	2.29269483771786e-07
AAMDC	6.71688004703342e-07	3.15165876777251	1.73002421307506	-0.865319112004996	9.78780334722538e-07
RFX2	5.48893338412816e-11	24.0758293838863	5.51937046004843	-2.12500987050702	1.09035245553787e-10
METTL2A	1.08419261011363e-08	0.985781990521327	0.371670702179177	-1.40724365548317	1.80016886207546e-08
ALG6	5.43406597867249e-17	0.881516587677725	0.216707021791768	-2.02424181655604	1.91202641392715e-16
PTPN4	6.73413248997585e-21	4.58767772511848	1.48547215496368	-1.62684248632395	3.70377286948672e-20
DDX18	1.26061243519732e-11	3.65876777251185	1.54963680387409	-1.23942772509298	2.64569268536523e-11
KHSRP	7.34090230481837e-05	2.12796208530806	1.19007263922518	-0.838422811112826	9.41415626383003e-05
GNA11	1.91400299643354e-05	0.862559241706161	0.467312348668281	-0.884236385642876	2.54122304897634e-05
ASAP3	4.36339169685066e-08	0.947867298578199	0.409200968523002	-1.2118755362048	6.9110595630464e-08
EDEM2	1.49160172544009e-09	1.18483412322275	0.525423728813559	-1.17313183492987	2.62784688365822e-09
EPB41L1	3.23501011981779e-21	1.33649289099526	0.141646489104116	-3.23808541552765	1.84140291425592e-20
DOCK9	1.37013596156175e-17	34.1184834123223	13.6852300242131	-1.31793383536795	5.14166160415497e-17
ANKRD10	1.40869102718603e-08	25.2274881516588	9.56537530266344	-1.39910308761772	2.3210037519635e-08
KIF9	0.0130072818048224	1.93838862559242	1.3547215496368	-0.516861494677615	0.0147676531908705
PPP1R13B	3.28652941566899e-16	16.0189573459716	6.12348668280872	-1.38735499221857	1.0605595474106e-15
ATRN	8.35584425779662e-31	3.69194312796209	0.865617433414044	-2.09257886910818	1.67497561431914e-29
SMOX	7.32347164733873e-10	1.71090047393365	0.753026634382567	-1.18398303946883	1.31981467328652e-09
NSFL1C	1.34049242797572e-18	2.47867298578199	0.852300242130751	-1.5401343003219	5.59863947137463e-18
C20orf194	3.98803625363916e-36	7.21800947867299	1.09322033898305	-2.72301683171869	1.72424305638577e-34
EBF4	7.66256828041985e-22	1.01895734597156	0.148910411622276	-2.77457712696248	4.71872644280579e-21
MAVS	1.75267461174313e-05	0.819905213270142	0.475786924939467	-0.785141508090378	2.33265828544155e-05
XRN2	4.31341629308082e-11	11.2985781990521	5.15496368038741	-1.13210706872213	8.64451454773656e-11
KIZ	7.94620310553159e-13	1.59715639810427	0.578692493946731	-1.46463675591337	1.85530876435866e-12
DYNLL1	0.0778853229072659	33.1279620853081	28.3256658595642	-0.225939586377089	0.0846266010104877
TESC	1.13270053942731e-05	3.17535545023697	1.21307506053269	-1.38824927486219	1.52739269797124e-05
SNX5	1.875833297555e-06	3.04739336492891	1.92372881355932	-0.663670300691688	2.65904204550322e-06
RPL6	0.00329569205425367	50.824644549763	35.6598062953995	-0.511229354144835	0.00385768689510938
MAPKAPK5	3.19765291934202e-08	1.65402843601896	0.854721549636804	-0.952457635650732	5.11903687287789e-08
ESF1	5.10053919716e-10	3.77725118483412	1.89346246973366	-0.99630989939538	9.30061022275342e-10
ANAPC5	5.81429865034019e-19	4.54976303317536	1.37167070217918	-1.72985723250026	2.52172637373059e-18
SLC23A2	3.28272888412283e-06	4.81516587677725	2.96246973365617	-0.700785083405036	4.57233526120306e-06
SLC8B1	5.85767201459576e-07	1.66350710900474	0.922518159806295	-0.850578815523499	8.57838471100727e-07
TMEM230	1.08313846955694e-10	5.7345971563981	2.29176755447942	-1.32323141917051	2.09624335432177e-10
KDM2B	3.00157767467562e-24	3.06635071090047	0.784503631961259	-1.96667068182014	2.50368564333132e-23
TASP1	1.22160196235734e-28	2.5781990521327	0.657384987893462	-1.97155323615824	1.83136239671969e-27
OAS1	0.00251647780192316	1.44075829383886	1.16585956416465	-0.305434308312386	0.00297009182630416
GCN1	5.04988879992321e-08	2.28909952606635	1.00363196125908	-1.18954987005228	7.94405102597859e-08
RPLP0	0.00169600505097364	37.6445497630332	24.4866828087167	-0.620443657966715	0.00202069380565503
PXN	1.60146397409022e-10	3.54028436018957	1.72518159806295	-1.03711701156203	3.05636152071003e-10
KIF16B	1.08049237032375e-20	1.8436018957346	0.424939467312349	-2.11719790739389	5.79070210648538e-20
PEBP1	2.39406425111961e-07	8.10900473933649	3.67675544794189	-1.14109163403421	3.6007119141775e-07
BRAP	2.56543559394825e-19	2.37440758293839	0.617433414043584	-1.94321213904861	1.16190598181907e-18
ERP29	4.78430424766192e-13	7.0521327014218	3.20096852300242	-1.1395511323126	1.14159103523386e-12
FUS	7.92685518151325e-08	19.0379146919431	12.8038740920097	-0.572295067250035	1.22810432389642e-07
IGBP1	1.9831903901616e-09	3.81990521327014	1.89346246973366	-1.01251001393288	3.45791072586132e-09
FXYD5	5.04053846027213e-06	8.86255924170616	4.67675544794189	-0.922215375255328	6.94811065952299e-06
ZNF302	9.27022702942565e-16	2.69668246445498	1.04358353510896	-1.36963956592974	2.84938867827264e-15
GRAMD1A	2.70802260919381e-11	3.58767772511848	1.53874092009685	-1.22129995769303	5.5074182946396e-11
CDIP1	4.73056263676438e-05	1.58293838862559	0.937046004842615	-0.756413319041902	6.13363064734442e-05
GANAB	8.69219641439111e-22	3.18957345971564	0.955205811138015	-1.73947998730912	5.31189780879457e-21
RBM41	1.11043037302729e-16	1.13270142180095	0.294188861985472	-1.94495308708723	3.7540481300961e-16
MLF2	1.45526502029201e-06	4.19905213270142	2.65254237288136	-0.662687902277056	2.07625359574736e-06
DDX24	1.88102484667257e-12	8.52132701421801	3.84382566585956	-1.14853521167982	4.24110137092457e-12
NECAP1	4.8410306565207e-12	1.87203791469194	0.705811138014528	-1.40725555257623	1.05631216903997e-11
ARHGAP4	8.29895662126482e-16	4.69194312796209	1.72154963680387	-1.44647774805982	2.56608637621681e-15
DHX32	2.31324765495167e-22	2.42654028436019	0.456416464891041	-2.4104780694436	1.51688370816503e-21
RCOR1	5.20226979002727e-18	15.2701421800948	5.46731234866828	-1.48180979064583	2.0328585325151e-17
GPATCH2L	1.14797829002023e-05	5.92890995260664	4.80508474576271	-0.303205009878247	1.54704578134426e-05
LTBP4	4.06581883970722e-07	1.98578199052133	1.10169491525424	-0.849982481325553	6.02039471469351e-07
BLVRB	3.70207811982386e-09	2.44549763033175	0.932203389830508	-1.39141140255325	6.35425930455431e-09
SLC9A1	0.000526451342190778	3.45497630331754	2.28934624697337	-0.593740139089436	0.000643798195008178
SPTLC1	7.07265113166266e-14	4.30805687203791	1.99757869249395	-1.10878495777319	1.81720671412063e-13
PAPOLA	8.45911808804383e-08	11.4976303317536	6.48547215496368	-0.826053037113131	1.30803442584406e-07
CCNK	6.5721401196289e-08	3.82464454976303	2.23486682808717	-0.775136808344266	1.02362536376521e-07
PCBP4	0.00509270013315765	1.51658767772512	0.749394673123487	-1.01703127838536	0.00590769327337033
YPEL3	1.40640815127834e-13	2.32227488151659	1.05569007263923	-1.1373523969379	3.52102182965843e-13
MRPS33	5.78985759491081e-14	1.76777251184834	0.562953995157385	-1.6508436969721	1.49635086153348e-13
NDUFB2	1.81061561136475e-19	9.62085308056872	3.06779661016949	-1.64896198564399	8.35084768344329e-19
NUDC	1.28627378164188e-13	6.43601895734597	2.72518159806295	-1.23981620550284	3.23036794476271e-13
MAEA	1.2157563842821e-11	1.57345971563981	0.624697336561743	-1.33271095863593	2.55520806823083e-11
ICAM1	0.908536604698647	2.02843601895735	2.19612590799031	0.114592971415115	0.914564415619777
STRN4	1.97930131032966e-09	1.4218009478673	0.571428571428571	-1.3150744238463	3.45181362086821e-09
IRAK3	8.5896882408094e-13	4.21800947867299	1.73849878934625	-1.27872027474297	2.00024494625887e-12
PDCD7	2.68981357959783e-05	2.64454976303318	2.01331719128329	-0.393447641254179	3.53922839420767e-05
SPG21	7.92149501856279e-05	4.27014218009479	2.93704600484261	-0.539918243405289	0.000101350910385799
DNAJB11	1.202330666694e-20	4.06635071090047	1.3680387409201	-1.57162556290926	6.412430222368e-20
P3H2	2.78313762759304e-06	6.61137440758294	1.80266343825666	-1.87482015084671	3.89683550084626e-06
RAB11FIP3	9.5019717372087e-18	4.72985781990521	1.21549636803874	-1.96025123409875	3.61042104004476e-17
GNPTG	1.22135136109098e-05	0.876777251184834	0.394673123486683	-1.15155208899749	1.64340855926615e-05
GOLGA3	2.09662281528761e-11	3.22748815165877	1.36561743341404	-1.24085841832554	4.30980630098831e-11
PABPC4	0.000166322612198021	3.41706161137441	2.40799031476998	-0.504926671119339	0.000208793008180112
CERS4	1.10443632296719e-10	1.56872037914692	0.399515738498789	-1.97326397527366	2.13652223392202e-10
USP48	1.25991783936063e-21	5.77251184834123	2.05084745762712	-1.49297904128639	7.56810715793416e-21
EFNB1	4.05784732588435e-16	2.05687203791469	0.602905569007264	-1.77044808308866	1.29662514407343e-15
PDPR	5.84884152453659e-18	2.55924170616114	0.772397094430993	-1.72830176599822	2.26639389766279e-17
AARS1	9.24666058649041e-19	1.61611374407583	0.314769975786925	-2.36015889870798	3.93284742199689e-18
GLG1	8.82759644637216e-29	11.8720379146919	2.86682808716707	-2.05004030516588	1.33935946082888e-27
TNRC6A	7.38162491828954e-49	13.739336492891	2.30629539951574	-2.57466311839297	1.96843331154388e-46
PLEKHG2	9.69098030788391e-06	4.23222748815166	2.37167070217918	-0.835513465565896	1.31382878923707e-05
PITPNM2	9.57892318032591e-14	2.90521327014218	0.851089588377724	-1.77126116733051	2.43555400135418e-13
EXOC1	1.34946324346951e-25	3.32227488151659	0.886198547215496	-1.90646957843884	1.3313090294318e-24
OSBPL8	1.06854624270436e-23	22.6635071090047	7.64648910411622	-1.56750174156365	8.31406448788538e-23
PUS7	8.91183299298642e-10	2.56872037914692	1.01694915254237	-1.33680230640001	1.59366247385248e-09
LAMB1	3.38792664658015e-23	9.07582938388626	2.45641646489104	-1.88547430976792	2.48862725291363e-22
DLD	2.28982691464826e-10	1.82464454976303	1.01452784503632	-0.846806984595172	4.30198053990279e-10
WDR7	8.98419435469897e-33	4.39810426540284	1.04600484261501	-2.07199227567636	2.42518129820095e-31
TXNL1	2.35002141004589e-13	9.00947867298578	4.30629539951574	-1.06499634029896	5.77497581915773e-13
CMTM6	1.17254771866423e-18	3.88151658767773	1.43825665859564	-1.4322993035525	4.92291026920097e-18
ITGA6	1.6923068636879e-05	12.7867298578199	8.17554479418886	-0.645260573485216	2.25435973364419e-05
RAPGEF4	0.605525010179889	32.6587677725119	28.5726392251816	-0.192836055824089	0.620689585274668
MAP3K20	0.00132833818734874	6.81042654028436	4.58595641646489	-0.570522513701211	0.00159060770835065
FH	2.06678501786512e-10	0.895734597156398	0.291767554479419	-1.61825187070337	3.90238130194211e-10
CDV3	2.83644540426357e-12	9.41232227488152	4.26029055690073	-1.14359889149097	6.3175701233914e-12
ALKBH5	4.64372282147254e-13	4	1.70217917675545	-1.23261709234691	1.11045545730865e-12
NLRP1	1.14099682245955e-18	4.54028436018957	1.17554479418886	-1.94945314302925	4.79960422449524e-18
SPAG7	2.64542848657497e-05	2.82464454976303	1.27481840193705	-1.1477775821487	3.48291003618488e-05
ESR1	6.11229306489873e-14	7.86729857819905	1.17191283292978	-2.74700307167195	1.5764413531978e-13
ANGPT2	0.44175253610163	6.260663507109	4.53389830508475	-0.465563530612975	0.457559124022404
TMEM101	2.70001218022317e-11	1.63507109004739	0.577481840193705	-1.50150587837228	5.49239648311694e-11
CD200	0.0739398186905521	6.7914691943128	3.48789346246973	-0.961367731814536	0.0804687613748279
CCDC80	2.03678619286554e-14	3.88151658767773	1.15496368038741	-1.74877296834776	5.4795837655814e-14
PSME1	7.89052917546697e-18	8.11848341232228	2.81234866828087	-1.52943477998745	3.02161256501781e-17
PPP2R3C	4.07673925844184e-06	1.87203791469194	0.969733656174334	-0.948949193368015	5.65143438473349e-06
HAUS4	9.87534233689679e-06	1.04739336492891	0.418886198547215	-1.32217311446697	1.33747984990954e-05
OSGEP	2.24300265677627e-10	1.18957345971564	0.509685230024213	-1.22276591359664	4.21671082666763e-10
RNF31	0.0123491387717903	1.14691943127962	0.616222760290557	-0.89624017391116	0.0140444261741051
SCFD1	5.87865524752163e-28	5.85308056872038	1.82324455205811	-1.68268805451237	8.03294505872521e-27
G2E3	2.38934155618452e-22	2.45971563981043	0.63317191283293	-1.9578223748232	1.56212523732717e-21
HECTD1	5.53727957888861e-21	7.78672985781991	2.41404358353511	-1.68956585326414	3.07807225169667e-20
HNRNPC	8.48614200466136e-10	69.8909952606635	34.2421307506053	-1.02933411342069	1.52031860018363e-09
SUPT16H	6.91052149876079e-13	3.57345971563981	1.40799031476998	-1.34368411450771	1.6238341572522e-12
TOX4	4.46157607185357e-08	4.71563981042654	2.53874092009685	-0.893340352046679	7.05767920767777e-08
TINF2	0.000379699510505429	1.04265402843602	0.87772397094431	-0.248421311334623	0.000467126477344859
SEMA6A	0.794118599886663	4.4739336492891	4.10169491525424	-0.125323672741903	0.804633699367028
TRPM7	4.16076946431596e-18	9.64928909952607	2.91767554479419	-1.72560319767063	1.64191799488702e-17
SNAP23	2.62190697840393e-16	5.07582938388626	1.76997578692494	-1.51991395151008	8.55815334197128e-16
EZR	3.30977530303067e-24	6.82938388625592	1.97578692493947	-1.78932806091551	2.74773798742169e-23
MYL6	2.81191615072702e-32	47.5781990521327	11.9406779661017	-1.99441591130138	7.19327387395284e-31
AGO1	6.04923979303186e-18	2.54028436018957	0.62953995157385	-2.01262016014158	2.34198460970877e-17
RFFL	3.71758710835699e-08	1.56872037914692	0.512106537530266	-1.61507233639953	5.92122471557312e-08
MFSD11	1.51483520305976e-09	2.46919431279621	1.2046004842615	-1.03548562955976	2.66610995738518e-09
DPYSL2	0.000189042481962786	7.15165876777251	3.71912832929782	-0.943313372517787	0.000236740264874415
GPATCH2	4.04589127078469e-29	4.64454976303318	1.09200968523002	-2.08855309845945	6.4734260332555e-28
NUP50	0.00899202625553323	2.80568720379147	2.13801452784504	-0.392082520692744	0.0102953201988931
COMT	1.01091170114021e-08	4.16587677725119	1.99757869249395	-1.06036782872249	1.68166785822946e-08
ECHDC1	1.33267841627505e-27	3.66350710900474	0.997578692493947	-1.87672285945389	1.73741778714377e-26
LRRFIP2	5.62123001841267e-13	23.9052132701422	9.13438256658596	-1.38794615762643	1.33261918539956e-12
SEC22C	6.00863044260766e-11	2.07109004739337	0.688861985472155	-1.58810340990628	1.18956013261974e-10
UPRT	2.60266726171363e-10	1.2085308056872	0.365617433414044	-1.72484748024604	4.86583214427022e-10
CDC23	5.42401063037651e-14	0.725118483412322	0.207021791767554	-1.80843411051901	1.40675784106435e-13
CBX5	1.10601966737289e-12	3.17535545023697	1.19007263922518	-1.41586846171681	2.54789871017839e-12
SUCO	2.48139630499818e-23	6.48341232227488	2.0544794188862	-1.65798044805549	1.85367465908183e-22
MSH2	3.031528754886e-09	1.05687203791469	0.435835351089588	-1.27794558630289	5.23189900823628e-09
MAP3K1	7.41052245556613e-23	4.69194312796209	1.10774818401937	-2.08255556450783	5.155146056046e-22
HOOK2	0.0530446003911574	4.04739336492891	3.80629539951574	-0.088605540074144	0.0583417677093095
ARCN1	1.52819976521445e-15	2.81516587677725	1.04479418886199	-1.43000115433407	4.5929501140325e-15
TMEM38B	2.43780139601026e-15	1.91943127962085	0.530266343825666	-1.85588982088307	7.17480009528103e-15
PSMD5	1.20073279050555e-08	1.19431279620853	0.512106537530266	-1.22166485309223	1.98841711638104e-08
NUP188	2.44084576486389e-11	1.52132701421801	0.573849878934625	-1.4065850209363	4.98710070369218e-11
SH2D3C	9.47937439565849e-15	2.51658767772512	0.799031476997579	-1.6551446192706	2.62487396733149e-14
NANS	0.0101926665882972	3.34597156398104	2.75060532687651	-0.282676036478759	0.0116457369484569
TBC1D2	2.09339128100138e-07	3.12322274881517	1.66949152542373	-0.903626696206332	3.15665702646895e-07
WHRN	3.01798276698478e-14	3.17061611374408	0.886198547215496	-1.83906134506968	8.03334795809621e-14
CWF19L1	3.82459431498959e-09	1.18009478672986	0.495157384987893	-1.25294368183859	6.55431937135509e-09
BTAF1	6.44179525984976e-34	9.72985781990521	2.26634382566586	-2.10205197523746	2.02456422452421e-32
IKZF5	2.11684511777228e-15	1.63981042654028	0.426150121065375	-1.94409539171169	6.27002256357996e-15
SORBS1	0.00344963844084447	9.61137440758294	5.7772397094431	-0.734362392020373	0.00403359264940624
WAC	3.34306206275223e-14	34.6587677725119	13.8692493946731	-1.3213306521359	8.86914264462455e-14
CREM	2.5520691277593e-29	8.90047393364929	2.19249394673123	-2.02130929941587	4.18216169912139e-28
NUBP2	6.40753249557559e-09	1.33175355450237	0.512106537530266	-1.37881124981324	1.0824781332514e-08
HIVEP1	9.37939402380596e-10	14.4881516587678	6.91888619854722	-1.06626183649739	1.67455198639668e-09
FKBP5	9.32290187598796e-13	6.10900473933649	2.66585956416465	-1.19633657750954	2.16183231906967e-12
SRPK1	3.06051439154823e-07	3.72037914691943	2.17796610169492	-0.772468155239767	4.5725851690364e-07
BRPF3	2.36813666989236e-05	1.45971563981043	0.668280871670702	-1.12716086662899	3.12672208477911e-05
TMEM14A	6.56166136069155e-10	1.62085308056872	0.658595641646489	-1.29928845634782	1.18641093022572e-09
EFHC1	1.09105695421161e-16	1.85308056872038	0.452784503631961	-2.03302912013198	3.69624528838133e-16
HSP90AB1	0.00211202441363571	62.1374407582938	98.3704600484262	0.662762326803372	0.00250415182430534
CDC5L	7.09445457278239e-08	4.12322274881517	2.21912832929782	-0.893779302908465	1.10224576695772e-07
ITPR3	3.60769105332276e-21	1.70616113744076	0.250605326876513	-2.76726492154261	2.03971442621107e-20
DSP	6.68479075622797e-05	4.19905213270142	2.01210653753027	-1.06135700449693	8.6015731327396e-05
SIRT1	6.79891346392399e-07	6.21800947867299	3.08595641646489	-1.01073512930814	9.9057017355184e-07
HNRNPH3	6.62414790648934e-05	7.02843601895735	5.41404358353511	-0.376497192323701	8.52603504126169e-05
IFT74	3.51045578845821e-14	1.86255924170616	0.619854721549637	-1.58728428497087	9.27966684843264e-14
JAK2	4.26941268703805e-12	4.48815165876777	2.1501210653753	-1.06170353183054	9.37162176251805e-12
ABL1	2.33001645790367e-10	12.0473933649289	4.97215496368039	-1.27677786573816	4.3746841966188e-10
ACOT7	6.66695138162954e-13	3.92890995260663	1.62953995157385	-1.26966437959769	1.56869444273636e-12
SH3GLB1	3.82324896950639e-17	9.24644549763033	3.53995157384988	-1.38516924936885	1.36655527748401e-16
PCSK5	6.22970173825923e-10	11.0047393364929	5.00363196125908	-1.13707739120329	1.12708419606664e-09
ABLIM1	1.62583438152655e-10	18.0094786729858	8.84745762711864	-1.02542156730308	3.09951095265027e-10
ERMP1	0.560616815485797	1.69194312796209	2.56053268765133	0.597762901265952	0.576200417691546
RAB18	1.18138204020704e-27	6.36018957345972	1.38498789346247	-2.19919640213405	1.5493534953535e-26
NRP1	3.95305582959186e-05	26.6018957345972	13.0581113801453	-1.02658280816364	5.14979886016408e-05
PALMD	4.37591083109513e-08	12.0331753554502	6.06779661016949	-0.987772763037905	6.92964104978174e-08
TSPAN15	2.73151320498996e-13	1.86255924170616	0.39225181598063	-2.24743428208624	6.67703227886435e-13
WASHC2A	1.76722317138962e-11	1.75829383886256	0.598062953995157	-1.55580692774839	3.65833072411871e-11
MYO9B	6.5576681874363e-37	12.8341232227488	1.96731234866828	-2.70568680348408	3.15341421035188e-35
PSMD8	2.73044455361907e-12	7.37440758293839	2.77118644067797	-1.41202338014277	6.08609728263622e-12
SETD1A	7.1183463116179e-06	0.947867298578199	0.559322033898305	-0.761005931070927	9.71335827914987e-06
BCL7C	1.42465780075716e-09	1.39810426540284	0.588377723970944	-1.24865742335568	2.51342996123958e-09
CIRBP	2.61702785119657e-06	12.0236966824645	7.52179176755448	-0.676732247834531	3.67477981339234e-06
ATP5F1D	4.38986706133343e-24	11.0521327014218	3.40072639225182	-1.70040994678636	3.56702032684526e-23
HNRNPM	4.93428303708369e-08	19.1137440758294	10.2106537530266	-0.904535166839003	7.77052446784833e-08
MARCHF2	1.91059814417429e-20	2.47867298578199	0.704600484261501	-1.81469057605092	9.9310476483956e-20
NDUFB7	5.63433905006514e-47	8.35545023696682	1.23607748184019	-2.75694839115464	1.07787355740377e-44
TECR	3.94965960271952e-16	3.57345971563981	1.42130750605327	-1.33010280287087	1.2643508368109e-15
TIMM13	2.13592140747085e-08	5.00947867298578	2.05811138014528	-1.28333941306988	3.47111881546509e-08
CDC34	5.71683865277425e-06	2.44075829383886	1.12832929782082	-1.11314126012856	7.84961462699538e-06
POLR2E	0.000929563430465047	2.79620853080569	1.71549636803874	-0.704845884043445	0.0011219528443413
GADD45B	6.95241552418124e-09	31.8009478672986	61.0690072639225	0.94137062546847	1.17183023583212e-08
MKNK2	0.330231867098288	2.72037914691943	2.80992736077482	0.0467250979565345	0.345340514612589
RANBP1	4.66264135912183e-10	6.99052132701422	2.5726392251816	-1.4421508959364	8.53040414974472e-10
ZDHHC8	0.00052328210362217	0.696682464454976	0.470944309927361	-0.564944782562433	0.000640100432565346
MED15	1.42921445705012e-25	8.09952606635071	2.11985472154964	-1.93387209595484	1.40683302259967e-24
SNAP29	5.93423975572017e-10	1.21800947867299	0.428571428571429	-1.50691778182314	1.07561915242714e-09
CRKL	1.93701790868359e-12	1.67772511848341	0.668280871670702	-1.32797987601709	4.36287627243808e-12
SMARCB1	4.39293100610242e-19	2.76303317535545	0.676755447941889	-2.02954638306957	1.93579333268409e-18
BCL2L13	1.65752836043599e-08	2.28909952606635	1.36682808716707	-0.743948390775033	2.71675350565035e-08
CABIN1	2.13994592231563e-21	2.85308056872038	0.872881355932203	-1.70866301023114	1.24382589936443e-20
TBC1D10A	5.01219543550294e-22	1.04739336492891	0.176755447941889	-2.56697678322367	3.1527748271927e-21
SF3A1	3.0691482423253e-06	1.36018957345972	0.727602905569007	-0.902584528676763	4.28502372401438e-06
GGT5	4.49873760519798e-05	4.81990521327014	1.78450363196126	-1.43348193747469	5.83993080480045e-05
SPECC1L	2.23425135690253e-15	4.21327014218009	1.05205811138015	-2.00172602472763	6.60665723815264e-15
SNRPD3	0.0249934132278288	5.51658767772512	3.08474576271186	-0.838624563364244	0.0279291474799865
PES1	9.65522858719737e-13	1.28909952606635	0.473365617433414	-1.44533682665525	2.23477147731028e-12
MAPK1	4.3261271870623e-32	12.3696682464455	2.49636803874092	-2.3089042568014	1.06773705482802e-30
PPM1F	3.31324570415936e-17	2.24170616113744	0.642857142857143	-1.8020271052475	1.19006376312663e-16
SLC35E4	1.94876465283213e-05	2.03317535545024	0.968523002421308	-1.06987643043708	2.58581558276881e-05
CRYBB2P1	1.15418937745887e-10	1.76303317535545	0.652542372881356	-1.43391613106779	2.22933856927964e-10
MFNG	0.000557115249781665	1.08056872037915	0.61501210653753	-0.813104110104836	0.000680351678889627
CARD10	5.58605159785709e-08	1.01895734597156	0.353510895883777	-1.5272670734217	8.75120376709158e-08
GRK3	2.47770483760698e-38	1.83412322274882	0.0968523002421307	-4.24316044396931	1.47191082394496e-36
GGA1	4.54459307818924e-17	1.61611374407583	0.407990314769976	-1.98592193055457	1.60870551440327e-16
HIRA	0.000345770534279166	5.4739336492891	2.64285714285714	-1.05047950402489	0.00042598077861636
LGALS1	1.13439455195154e-25	80.0995260663507	6.07506053268765	-3.72082301740492	1.13310693043968e-24
HPS4	2.54817505057668e-09	0.781990521327014	0.38135593220339	-1.0360129785708	4.40982112980822e-09
TRIOBP	3.57131209382379e-17	6.20379146919431	2.46610169491525	-1.33091789969161	1.27858203521763e-16
ANKRD54	2.51776284164335e-20	2.0521327014218	0.520581113801453	-1.97892914784953	1.29569081909131e-19
EIF3L	0.0313837251829302	7.85781990521327	4.00726392251816	-0.97151157251343	0.034914890216155
SNU13	2.59993542707399e-05	8.79620853080569	5.5774818401937	-0.657267895235622	3.42660352826885e-05
MICALL1	1.09023035773576e-24	1.56872037914692	0.222760290556901	-2.81602423346246	9.67139833475271e-24
POLR2F	9.92473839354897e-10	2.90995260663507	1.28450363196126	-1.17978468716767	1.76904391053739e-09
DEPDC5	1.36333192952435e-09	1.47867298578199	0.445520581113801	-1.7307390455175	2.40765020666552e-09
TTC28	4.49165833504448e-15	24.9905213270142	7.38014527845036	-1.75965987659877	1.28625425800167e-14
DDX17	7.30841170268808e-25	17.39336492891	6.55084745762712	-1.40878360446038	6.62348331448559e-24
TCF20	2.80034458048512e-17	5.20379146919431	1.81961259079903	-1.51593182780109	1.01037442838331e-16
HSCB	0.00248701355520446	1.72985781990521	1.0774818401937	-0.68298991062588	0.00293649795864742
TOMM22	5.35135509137637e-09	3.58293838862559	1.56053268765133	-1.19910465857168	9.08409043289199e-09
XBP1	1.99832555286053e-11	6.60663507109005	3.31113801452784	-0.996588510900765	4.11447469938527e-11
RTCB	2.11306843618901e-17	3.62085308056872	0.945520581113801	-1.93714887260603	7.73824479336799e-17
JOSD1	5.73235706256783e-13	2.70616113744076	1.13801452784504	-1.2497287715101	1.35750113430024e-12
FBXO7	1.26965899030743e-23	4.19431279620853	1.20702179176755	-1.79698273328442	9.76748429605992e-23
GTPBP1	4.2426426941226e-17	3.58767772511848	1.15375302663438	-1.63671586878805	1.50849518013248e-16
POLDIP3	9.30079535974593e-11	1.59715639810427	0.624697336561743	-1.35427630847086	1.81197695740014e-10
TIMP3	0.47810520585341	13.7962085308057	7.63922518159806	-0.852773616965115	0.494049531647488
PPP6R2	1.29212944413433e-25	5.62085308056872	1.63075060532688	-1.78525294179596	1.28337913187157e-24
SUN2	0.00239322268243421	1.69194312796209	1.23607748184019	-0.452911895863559	0.00282993276073919
CYB5R3	9.66346548298287e-15	9.50710900473934	3.08232445520581	-1.62498796942308	2.66996848509417e-14
LMF2	3.51208516816598e-09	1.55450236966825	0.619854721549637	-1.32645078733034	6.03639638278528e-09
RHBDD3	4.78440449791515e-09	0.914691943127962	0.345036319612591	-1.40653771092824	8.15155074184963e-09
PACSIN2	1.29378282917445e-21	14.3791469194313	4.12348668280872	-1.80204143328075	7.76093312660883e-21
AP1B1	9.43835040555751e-13	2.01895734597156	0.682808716707022	-1.56405705053931	2.18629859354846e-12
HMGXB4	5.44471176596108e-05	1.93838862559242	1.19249394673123	-0.700875901310271	7.03471788877661e-05
TOM1	3.57425734755753e-27	4.54502369668246	1.07021791767554	-2.08638322833896	4.35041004958593e-26
HMOX1	0.000886509694802436	6.08056872037915	9.11259079903148	0.583655018328386	0.0010714579472959
THOC5	2.86708818487888e-05	1.13270142180095	0.441888619854722	-1.35801293692563	3.76460400282515e-05
TSPO	3.86782835731309e-13	14.8957345971564	6.10532687651332	-1.28675882955369	9.32262107487132e-13
PDGFB	3.00351337746263e-31	3.40758293838863	0.443099273607748	-2.94304690486752	6.54230636675028e-30
RPL3	0.975549051613777	107.663507109005	87.8692493946731	-0.293099051455351	0.977214758588644
RBFOX2	2.56192005257179e-09	32.4123222748815	16.7627118644068	-0.951286823921535	4.432736229381e-09
ASCC2	3.22630875850458e-20	1.86255924170616	0.484261501210654	-1.94342809519614	1.62515839008817e-19
MTMR3	3.94514583323003e-31	10.1943127962085	2.10774818401937	-2.27399010448422	8.30557017522112e-30
APOL1	6.09116584169191e-28	3.25118483412322	0.538740920096852	-2.59330202303131	8.31042781502152e-27
MYH9	2.71160994562042e-40	33.6255924170616	6.76392251815981	-2.31362764670614	2.20945995569071e-38
SAMM50	1.13008152775169e-08	1.61611374407583	0.550847457627119	-1.55280397665037	1.87494672779315e-08
TXN2	7.34618208133547e-12	3.38388625592417	1.34261501210654	-1.33363539657965	1.57137584627497e-11
EIF3D	0.00144543337205054	5.56872037914692	4.06900726392252	-0.45266899685662	0.00172823555353869
TNRC6B	6.16964645039703e-30	20.7251184834123	7.33535108958838	-1.49844242556653	1.10351399925801e-28
KIAA0930	8.78432879797889e-16	1.2654028436019	0.424939467312349	-1.57426749409525	2.70665593215036e-15
SLC25A17	0.0121026704101439	2.13744075829384	1.47941888619855	-0.530853836148912	0.0137779430283656
FAM118A	3.55616959781194e-31	2.08530805687204	0.277239709443099	-2.91105470813998	7.57731052318283e-30
ST13	8.46964650557481e-08	11.1563981042654	6.28571428571429	-0.827722719751566	1.30943234801578e-07
RBX1	6.69397784344917e-21	8.5260663507109	2.70217917675545	-1.65775694213456	3.68629568350142e-20
EP300	4.19526949050831e-17	12.521327014218	4.89588377723971	-1.35474625205607	1.4940660265671e-16
RANGAP1	2.59894820064365e-08	1.67772511848341	0.728813559322034	-1.20288465603556	4.19723695460894e-08
ZC3H7B	2.05427242280547e-15	2.13270142180095	0.627118644067797	-1.76587168624274	6.09699741001286e-15
ACO2	1.73303288004361e-12	2.38388625592417	0.918886198547216	-1.37535729710232	3.91947811472212e-12
DESI1	1.43436592360041e-17	1.74407582938389	0.476997578692494	-1.8704089193129	5.36851526038028e-17
CERK	4.57979088812897e-32	4.18009478672986	0.882566585956416	-2.24375862394284	1.12262283608732e-30
BRD1	1.9278251539471e-17	3.51184834123223	1.10169491525424	-1.67250577993204	7.0923333422803e-17
ZBED4	1.89900132642101e-14	2.03791469194313	0.63317191283293	-1.68642449605478	5.12456659690429e-14
FKBP3	5.33084682076955e-12	1.29383886255924	0.394673123486683	-1.71292776940103	1.15659398478235e-11
RBM23	5.60898652853998e-09	2.72985781990521	1.2046004842615	-1.18027106872356	9.50858822021804e-09
AP4S1	0.000273532510607776	3.32701421800948	1.61622276029056	-1.0416019764419	0.000339026210330765
VCPKMT	0.0560507613527018	0.971563981042654	0.841404358353511	-0.207509714606837	0.0615711771194328
SOS2	3.57934046080374e-27	15.7109004739336	3.92130750605327	-2.00235918491702	4.35057956561781e-26
CDKL1	0.100250683854659	3.15165876777251	3.10169491525424	-0.0230545527591655	0.108246137168221
NIN	2.42425846443021e-18	6.08530805687204	1.95762711864407	-1.6362243063609	9.78151053965422e-18
PYGL	7.06784796299352e-10	0.966824644549763	0.400726392251816	-1.27063671787654	1.27662278477715e-09
PSMC6	1.29998885184178e-08	7.74407582938389	4.09806295399516	-0.918150932395585	2.1475317995509e-08
GNPNAT1	1.81521093934332e-12	1.49289099526066	0.49636803874092	-1.58862670159409	4.09901366851969e-12
DDHD1	3.80367381194191e-31	7.82464454976303	1.98668280871671	-1.97766366411181	8.02693754078868e-30
CDKN3	9.34774618270753e-08	3.260663507109	0.855932203389831	-1.92959713260496	1.44189599312579e-07
CNIH1	3.92353351825579e-16	5.24170616113744	1.98910411622276	-1.39791768799689	1.25690189154172e-15
CGRRF1	1.51641989142999e-09	1.9478672985782	0.842615012106538	-1.20894987054521	2.66836533584961e-09
ATP6V1D	7.2475420885872e-05	5.23222748815166	3.5726392251816	-0.550435034058422	9.3039198219646e-05
PSMA3	3.42117895840441e-19	7.45497630331754	2.97457627118644	-1.32551959576578	1.53213103480706e-18
VTI1B	1.97728428058235e-13	1.98104265402844	0.497578692493947	-1.99326333111146	4.89316694857275e-13
TIMM9	0.0277364113105284	1.08530805687204	0.788135593220339	-0.461588837643569	0.0309236563451983
KIAA0586	0.0156722126445792	1.92890995260664	1.23849878934625	-0.639193337233179	0.0176950822776876
TMED8	2.78176553063793e-17	0.777251184834123	0.216707021791768	-1.84263501006609	1.00408271819581e-16
AHSA1	0.179700630283761	6.00947867298578	7.19370460048426	0.259495076983747	0.191193996674779
DAAM1	5.09767870287158e-20	8.08530805687204	2.23486682808717	-1.85511387638478	2.50053358892251e-19
SPTLC2	1.04362640247573e-11	7.48341232227488	3.8547215496368	-0.957069618028848	2.20502097041691e-11
AL159141.1	2.13444238637434e-24	4.90521327014218	1.29055690072639	-1.92632211233977	1.81830522750186e-23
LGMN	2.09149455935191e-05	7.72985781990521	4.50121065375303	-0.780128794504663	2.76894119486939e-05
ALKBH1	2.56356661518135e-08	1.16587677725118	0.561743341404358	-1.05343229292393	4.14313796392945e-08
SNW1	0.288305854988054	2.28909952606635	2.09322033898305	-0.129056007905752	0.302936301360582
ITPK1	8.68144188866937e-24	1.94312796208531	0.446731234866828	-2.12090187615731	6.85172095249242e-23
DHRS7	0.0014952991482974	0.985781990521327	0.484261501210654	-1.02548231107863	0.00178567410842952
PPM1A	3.88591637543077e-16	3.84834123222749	1.22397094430993	-1.65266741799442	1.24530459227206e-15
CEP128	1.89786372608455e-18	1.17535545023697	0.152542372881356	-2.94581516959922	7.76438902349793e-18
ERH	1.21069403646374e-18	8.33649289099526	2.85351089588378	-1.54670250693405	5.08064259460225e-18
HIF1A	1.2518530905523e-07	30.0094786729858	15.6198547215496	-0.942037221338963	1.91587951249743e-07
SUSD6	2.91439009938189e-16	15.8957345971564	6.44915254237288	-1.30145819071546	9.47069160803568e-16
SRSF5	4.54130161174299e-06	12.9241706161137	9.90193704600484	-0.384289019166673	6.27961253666535e-06
SLC10A1	1.35139619939089e-07	4.45497630331754	6.93099273607748	0.637644248594408	2.06284242057933e-07
EIF5	0.203570131138813	17.9810426540284	18.8523002421307	0.0682638832235475	0.215781396533553
DICER1	3.36479254830086e-14	5.61611374407583	2.3365617433414	-1.26518499434244	8.9160416817367e-14
MTHFD1	8.53307659436408e-09	0.781990521327014	0.354721549636804	-1.14046414253583	1.42894527174888e-08
ZC3H14	8.0722952836319e-20	4.32701421800948	1.30508474576271	-1.72922836994398	3.88175948065359e-19
PCNX1	1.64489190203802e-12	10.6255924170616	5.18523002421307	-1.03506338362664	3.72876062285795e-12
GSKIP	0.00298017745217349	1.14218009478673	0.76634382566586	-0.57572642951388	0.00349907426005693
VRK1	5.10062277443642e-13	0.957345971563981	0.265133171912833	-1.85232320586288	1.21542053655674e-12
PSMC1	3.25694262003816e-27	2.01895734597156	0.334140435835351	-2.59508394615993	3.991795968849e-26
RPS6KA5	1.04430730966776e-11	15.1374407582938	5.54963680387409	-1.44765605136659	2.2059299868162e-11
PPP4R3A	1.85324531819446e-21	5.63981042654028	1.86682808716707	-1.59505759099253	1.0886888384587e-20
PSMB5	2.00347111769046e-19	6.92417061611374	2.1501210653753	-1.68722337916565	9.20174626079125e-19
YY1	4.92200661864668e-10	11.4312796208531	5.83777239709443	-0.969497039009819	8.98810090145067e-10
ACIN1	1.64916642498287e-20	6.39810426540284	2.40193704600484	-1.41344616426358	8.65394426943903e-20
CCNB1IP1	7.74528195827758e-15	2.33175355450237	0.86682808716707	-1.42759751078724	2.16238836398613e-14
TRIP11	2.19229853367838e-14	3.46445497630332	1.7046004842615	-1.0231947600274	5.88357032521188e-14
APEX1	1.27762188088229e-10	3.79620853080569	1.77118644067797	-1.09984316098248	2.46019093036415e-10
ARHGAP5	6.33359784538215e-30	5.45023696682464	1.40556900726392	-1.95516467167843	1.13054079187349e-28
CINP	5.58212493029133e-10	1.29857819905213	0.443099273607748	-1.55123102738874	1.01451258543089e-09
SRP54	4.32842960918889e-19	7.12322274881517	2.62953995157385	-1.43771968882426	1.91023974728497e-18
CHD8	7.23712444766334e-11	3.82938388625592	1.60774818401937	-1.25207083411713	1.42348446891903e-10
PRORP	0.893661976590316	3.87677725118483	3.37167070217918	-0.201394203426615	0.899796955834643
DCAF11	2.93187476917934e-06	1.18483412322275	0.462469733656174	-1.3572542393386	4.10052415269838e-06
NFKBIA	0.0309863202276015	44.1137440758294	51.9927360774818	0.237081866115694	0.0344858502596298
PSME2	1.11434190009328e-19	7.18009478672986	2.20823244552058	-1.70111084690783	5.26084158842321e-19
BRMS1L	1.3544999037582e-05	3.90047393364929	2.27360774818402	-0.778666055480111	1.81562820305745e-05
REC8	0.0682477992922499	0.691943127962085	0.63680387409201	-0.119804352299975	0.0744582982608231
SEC23A	7.81762189404016e-45	4.96208530805687	0.742130750605327	-2.74120124595229	1.29802023901044e-42
GMPR2	2.50031651654763e-06	1.23222748815166	0.684019370460048	-0.849159538438165	3.51482194019475e-06
PNN	9.04755576315423e-11	9.77251184834123	5.82566585956416	-0.746306472904292	1.76498538496469e-10
PCIF1	0.00353441823810465	0.834123222748815	0.584745762711864	-0.512451022513784	0.00413217490305845
GSS	6.07741207998438e-07	1.12322274881517	0.601694915254237	-0.900539990048233	8.88687708605227e-07
TRPC4AP	5.18052160646264e-29	7.91469194312796	2.0181598062954	-1.97149278108726	8.18466609279555e-28
PYGB	4.44598237799129e-15	1.50710900473934	0.451573849878935	-1.73874991774138	1.27400341668262e-14
ABHD12	3.62423023730637e-22	3.5781990521327	1.21549636803874	-1.55768806297393	2.32797270717489e-21
PROCR	2.37925984402403e-05	2.62559241706161	1.65738498789346	-0.663734217503549	3.1409370878205e-05
NINL	3.2390748227372e-31	1.54502369668246	0.250605326876513	-2.62413997944401	7.00340502213449e-30
CD40	0.851908170917583	2.99052132701422	2.96610169491525	-0.0118289438048763	0.860612088632158
UQCC1	3.26676150655355e-22	1.3696682464455	0.37046004842615	-1.88643662252029	2.10913435492819e-21
ZMYND8	8.50018712260365e-17	2.1042654028436	0.861985472154964	-1.28758121809597	2.92308115196999e-16
IFT52	2.56735916160059e-16	1.80568720379147	0.435835351089588	-2.05069287387591	8.39255595174041e-16
NDRG3	2.09942166812517e-24	1.25592417061611	0.239709443099274	-2.38939071208321	1.79020452320751e-23
NFATC2	8.24759977061322e-14	27.8388625592417	4.52300242130751	-2.62174759332745	2.10985110411036e-13
PABPC1L	0.000149291253652732	0.843601895734597	0.502421307506053	-0.747664687444371	0.000187922047224151
STK4	4.10549195264168e-23	3.76303317535545	1.20823244552058	-1.63899797451796	2.98581232919395e-22
ADNP	5.82597687068672e-11	9.08530805687204	4.11259079903148	-1.14348790150121	1.15547884746548e-10
PFDN4	1.12435489548936e-11	2.38862559241706	0.904358353510896	-1.40121427342294	2.36819604602833e-11
RAE1	9.61973115492971e-09	1.53080568720379	0.773607748184019	-0.984617016459191	1.60328852582162e-08
TPD52L2	2.25334297300816e-09	2.52132701421801	1.39709443099274	-0.851753709567967	3.91498877837548e-09
DNAJC5	4.5713746821293e-22	3.61137440758294	0.887409200968523	-2.02487658207177	2.89619130329286e-21
NELFCD	1.47236491234199e-10	1.79620853080569	0.820823244552058	-1.12981135774701	2.82221982762133e-10
CTSZ	2.26961697765138e-11	5.50236966824645	1.93583535108959	-1.50709681609749	4.65345512659183e-11
PRPF6	2.59086864015418e-13	2.18483412322275	0.802663438256659	-1.44465666302901	6.35264531439309e-13
PRELID3B	0.000162208338695941	2.08056872037915	1.28813559322034	-0.691693476746429	0.000203744416289506
MTG2	2.37953058144562e-16	1.3175355450237	0.360774818401937	-1.86867133497361	7.80325904285889e-16
PSMA7	1.50812950097684e-15	17.4549763033175	6.88256658595642	-1.34261983083239	4.53417820587502e-15
DIDO1	3.0969974414114e-22	4.49763033175355	1.23486682808717	-1.86480962287451	2.00246711862016e-21
GID8	3.59022772838947e-16	2.57345971563981	0.934624697336562	-1.46125013324854	1.15517382120027e-15
GMEB2	1.01768453018716e-13	1.47867298578199	0.516949152542373	-1.51620874195402	2.58087143102219e-13
C20orf27	1.71019819445081e-10	2.21800947867299	0.423728813559322	-2.38805239046334	3.25329531153634e-10
CDC25B	0.00233900876698422	1.11374407582938	0.789346246973366	-0.496687575046182	0.00276731341079069
RNF24	0.0246935672966907	9.00473933649289	6.8365617433414	-0.397413569949281	0.0276116127332755
ARFRP1	0.00624134692461413	1.37914691943128	0.851089588377724	-0.696393246548009	0.00721069357182675
NDUFAF5	6.7953328530874e-23	1.43601895734597	0.231234866828087	-2.63464393814946	4.75349197990216e-22
RASSF2	4.11407654981979e-13	1.41706161137441	0.440677966101695	-1.68510581671167	9.90259125777192e-13
CSNK2A1	4.83531206669051e-25	6.260663507109	1.64769975786925	-1.92586218245509	4.48847533616841e-24
CDS2	4.23646836784547e-23	3.66824644549763	0.993946731234867	-1.88385012707887	3.06838861210207e-22
HM13	7.19959272160944e-21	7.16113744075829	2.28208232445521	-1.64983791972106	3.93762684587713e-20
SEC23B	5.21914512279075e-29	1.65402843601896	0.324455205811138	-2.34989281846414	8.23090987106785e-28
PLCB4	6.52803140298276e-07	22.260663507109	7.97094430992736	-1.48167404054842	9.52207464714873e-07
MYL9	4.40878478385199e-20	12.9905213270142	1.58232445520581	-3.0373419697426	2.18330366335945e-19
TM9SF4	1.87016982294682e-18	3.07109004739337	0.962469733656174	-1.67393773542517	7.66177581095531e-18
CRNKL1	6.22311242351873e-06	1.8436018957346	1.03874092009685	-0.827691290198907	8.52215831418687e-06
SAMHD1	1.61791174081986e-10	6.3696682464455	2.53753026634383	-1.32779320395357	3.08641303256336e-10
KIF3B	3.91050311861272e-27	1.81042654028436	0.336561743341404	-2.4273865380245	4.72049759174101e-26
NOP56	0.128557574499682	3.72511848341232	3.58232445520581	-0.0563903037769453	0.138082101256829
MANBAL	6.09754584071529e-21	1.17535545023697	0.260290556900726	-2.17490224350967	3.37253639985692e-20
IDH3B	0.00559684976613766	1.19905213270142	0.957627118644068	-0.324358472933779	0.00648056288710677
MAPRE1	3.11988521100041e-06	4.47867298578199	2.91767554479419	-0.618251870703371	4.3537884327313e-06
JAG1	8.32973515324539e-11	9.36018957345972	4.10532687651332	-1.18904065163866	1.62856408239412e-10
CDK5RAP1	2.93297241507087e-20	1.14218009478673	0.171912832929782	-2.73204099943754	1.4919166041979e-19
TTI1	3.48977593485544e-23	1.05687203791469	0.213075060532688	-2.31036706399527	2.56130343842601e-22
RPRD1B	2.76576422193602e-06	4.56398104265403	2.47094430992736	-0.885230303523	3.87621040819191e-06
CHMP4B	1.4190044981841e-10	9.62559241706161	3.5774818401937	-1.42793089194352	2.72290440122549e-10
CST3	3.15408202889419e-07	39.218009478673	19.7481840193705	-0.989796319277606	4.70678681605373e-07
ASIP	0.0264501923082684	0.729857819905213	1.07384987893462	0.557104970893902	0.029530790701949
PPP1R16B	1.48593937190619e-39	4.88625592417062	0.690072639225182	-2.82390929102826	1.11762961305765e-37
DNTTIP1	0.000111500720655069	0.872037914691943	0.461259079903148	-0.918813551275951	0.000141506539048833
MAP1LC3A	2.34924735901711e-19	4.48815165876777	1.46610169491525	-1.61413624848632	1.06949698703314e-18
PIGU	6.12432200099794e-13	1.58293838862559	0.612590799031477	-1.369609500492	1.44526772884907e-12
APMAP	4.5152880700532e-13	1.50710900473934	0.466101694915254	-1.69306710241435	1.08121183718281e-12
ZNF516	3.58456944527439e-20	6.34123222748815	1.42372881355932	-2.15508883851736	1.79636737576393e-19
ADNP2	2.01493516662769e-16	3.66350710900474	1.3547215496368	-1.43522906566071	6.65844140680574e-16
USP14	1.28675721412817e-24	4.80094786729858	1.29418886198547	-1.89127110379291	1.13234634843279e-23
VAPA	8.36187538653173e-09	27.8672985781991	14.9443099273608	-0.898976875865252	1.401342666187e-08
METTL4	4.47062581555956e-11	0.791469194312796	0.256658595641647	-1.62468262062311	8.94938743788083e-11
LPIN2	8.29912528417508e-12	5.98578199052133	2.68038740920097	-1.15909819971826	1.76962206204848e-11
SMCHD1	2.75200005417718e-14	14.9526066350711	6.41767554479419	-1.2202742473094	7.33422182821296e-14
MYL12A	2.67050083486054e-12	28.042654028436	13.0217917675545	-1.1066949225894	5.96003229692436e-12
CEP192	9.13626684010147e-21	2.38862559241706	0.682808716707022	-1.80662735381338	4.93852261627107e-20
RNMT	1.37860114294025e-24	4.53080568720379	1.11622276029056	-2.02114265026367	1.20593340535529e-23
SMAD7	9.33632097480918e-08	4.16113744075829	2.19370460048426	-0.923608672201383	1.44038612514588e-07
RNF125	2.35965292758384e-08	2.27014218009479	0.857142857142857	-1.40517507836544	3.82130028758517e-08
ANKRD12	1.06615616912415e-06	4.75829383886256	2.64164648910412	-0.849006950339425	1.53378687073607e-06
MIB1	3.57775783701049e-21	5.9478672985782	2.06779661016949	-1.5242781719299	2.02601473395703e-20
RBBP8	1.16816144464138e-06	2.96682464454976	1.4273607748184	-1.05556962666512	1.67642216452122e-06
RIOK3	1.96342908633137e-32	8.55924170616114	2.03268765133172	-2.07409444525609	5.09680706776285e-31
PSMD10	1.59921675134565e-26	0.867298578199052	0.152542372881356	-2.50731869749639	1.77366504458498e-25
ATG4A	1.85339310348309e-08	0.957345971563981	0.376513317191283	-1.34633949533345	3.02707114154625e-08
TBL1X	1.34664207224495e-30	5.71563981042654	0.790556900726392	-2.85397379306591	2.61698522743115e-29
PGRMC1	6.773190351885e-05	4.4218009478673	2.909200968523	-0.604011120434153	8.71286495899325e-05
POLA1	9.47019436233236e-12	2.93838862559242	1.41646489104116	-1.05273037351573	2.01007502143089e-11
MID1	0.698161909545274	2.72037914691943	4.17675544794189	0.618574937164946	0.711502582976075
NKAP	3.0014070218174e-08	1.04265402843602	0.456416464891041	-1.19183778296826	4.8206573812727e-08
ALG13	1.12661963123962e-16	4.12796208530806	1.77602905569007	-1.21677453563773	3.80293546409998e-16
MOSPD1	8.654858911556e-09	0.962085308056872	0.328087167070218	-1.55208565854356	1.44823651686048e-08
AMMECR1	2.93585830575222e-14	1.61611374407583	0.734866828087167	-1.13697400548075	7.82184471408403e-14
WDR13	1.24181695147655e-05	2.07582938388626	1.22518159806295	-0.760692267619124	1.66966985072477e-05
XIAP	1.07401968474708e-15	4.34123222748815	1.42372881355932	-1.60843022597284	3.27944941907505e-15
STAG2	2.76867719594686e-13	13.1563981042654	6.22397094430993	-1.07985733854019	6.76224238810224e-13
ATP11C	0.05259579349554	11.9857819905213	7.63438256658596	-0.650740649692164	0.0578626056708029
PLS3	9.0305991753956e-15	12.8341232227488	4.39588377723971	-1.54575959148705	2.50612654504829e-14
ELF4	9.14766894435706e-10	3.25118483412322	1.40193704600484	-1.21354401089584	1.63450734437243e-09
SMARCA1	4.16097650070672e-10	3.2654028436019	1.33292978208232	-1.29266020185218	7.64597895306309e-10
ZC3H12B	0.728007205130925	0.781990521327014	0.855932203389831	0.130345407851323	0.740203744096146
RBBP7	6.60818109616839e-09	4.19905213270142	1.8547215496368	-1.17886108934232	1.11551877318783e-08
FMR1	2.04054280484709e-29	2.96208530805687	0.792978208232445	-1.9012600658369	3.40090467474515e-28
PQBP1	0.0291428299710768	1.82464454976303	1.37046004842615	-0.412955175462642	0.0324628992082881
EMD	6.48838319352028e-17	2.04739336492891	0.479418886198547	-2.09442966479612	2.25950819560659e-16
TAZ	0.00207450033056037	0.981042654028436	0.524213075060533	-0.904162525484861	0.0024599923068227
PGK1	1.53923780624652e-12	9.91469194312796	5.15375302663438	-0.943944544177494	3.49555940515339e-12
MAGT1	6.80979069475306e-24	5.91469194312796	1.44430992736077	-2.03392267387928	5.44288447900335e-23
SMS	2.68440203664024e-33	4.29383886255924	0.739709443099274	-2.53723745293977	7.84808568851632e-32
CD99L2	1.22318433414176e-16	1.19905213270142	0.312348668280872	-1.94066510198332	4.11626085676768e-16
EEA1	4.3994159401456e-14	7.72985781990521	3.14769975786925	-1.29614394150833	1.15154254233436e-13
RP2	3.16322754294093e-06	1.61137440758294	0.75181598062954	-1.09984026062948	4.41217346297039e-06
JADE3	1.2570940014491e-06	3.7345971563981	1.95762711864407	-0.931846638694975	1.80140485470641e-06
CDK16	3.52551995556422e-06	1.24170616113744	0.569007263922518	-1.12580483768471	4.90274582948248e-06
USP11	1.43176277290302e-07	1.70142180094787	0.639225181598063	-1.41234469717686	2.18211160400876e-07
HTATSF1	1.43855284333591e-12	1.93364928909953	0.593220338983051	-1.70468618568119	3.27790394131435e-12
TIMP1	2.31376717698928e-19	54.7345971563981	8.47820823244552	-2.69062172769408	1.05441729797907e-18
GABRE	3.17644428186046e-16	0.914691943127962	0.221549636803874	-2.0456559816963	1.02729546785638e-15
PIN4	8.51330632861451e-16	1.85308056872038	0.847457627118644	-1.12871246818728	2.62682663716016e-15
MAGED2	1.19921090706862e-12	3.46445497630332	1.47699757869249	-1.22996094621445	2.75397528423961e-12
RBM3	4.43574075104325e-13	7.69194312796209	3.09322033898305	-1.31423849143525	1.06361086128557e-12
SRPX2	1.78637508799259e-07	1.46919431279621	0.501210653753027	-1.55153623048717	2.70989497919924e-07
SYTL4	4.62326427816817e-16	1.44075829383886	0.382566585956416	-1.91304554797874	1.46558809970749e-15
PBDC1	0.00022069034218675	1.84834123222749	0.957627118644068	-0.948695211989079	0.000275315425466884
GLA	0.667749564478476	1.09952606635071	1.28450363196126	0.224329163074932	0.682247320029094
ARMCX3	8.8741194500265e-13	3.27488151658768	1.49031476997579	-1.13582563661606	2.06374870930849e-12
BEX4	1.628072860056e-14	2.1563981042654	0.723970944309927	-1.57461984360021	4.42465755666856e-14
NDFIP2	1.30098751774406e-25	2.66824644549763	0.627118644067797	-2.08908160710594	1.29072042346649e-24
FNDC3A	9.52902269887858e-15	28.478672985782	10.4661016949153	-1.44415774071648	2.63567899601258e-14
CDADC1	3.95186082363014e-07	1.34123222748815	0.696125907990315	-0.946138879712405	5.85855378166193e-07
STK24	6.20687004750212e-07	14.8578199052133	9.28087167070218	-0.678890227601144	9.07015217834916e-07
DNAJC3	3.2541602317074e-23	13.6113744075829	4.41767554479419	-1.62345338095083	2.39236508262532e-22
UGGT2	3.34804113571515e-32	5.86729857819905	1.48789346246973	-1.97942518155386	8.44205214736198e-31
ARHGEF7	2.16930160596122e-35	18.6018957345972	3.68886198547216	-2.33420193669213	8.37274304055208e-34
PARP4	7.23844099346587e-10	0.976303317535545	0.353510895883777	-1.46557475101546	1.3055601709879e-09
SUPT20H	7.36983598414009e-17	1.86255924170616	0.60774818401937	-1.61574073102009	2.55232415035155e-16
MRPS31	5.52764834693366e-06	1.3696682464455	0.853510895883777	-0.682345017926783	7.6017042433218e-06
KPNA3	1.26151295269772e-15	7.33175355450237	2.88740920096852	-1.34438271326842	3.82935977362537e-15
FLT1	0.000125992491868486	44.085308056872	25.1029055690073	-0.812443580443548	0.000159461229461049
RGCC	7.51246245872295e-19	24.4976303317536	8.50847457627119	-1.52566979364999	3.22014951956951e-18
VWA8	2.19002618859191e-57	3.30805687203791	0.213075060532688	-3.95655039028462	1.6060192049674e-54
DGKH	2.802785413193e-42	14.5450236966825	3.0593220338983	-2.24924176423397	3.00786727269493e-40
KATNAL1	5.43204845762076e-24	2.67298578199052	0.521791767554479	-2.35690607602196	4.37346993843208e-23
INTS6	2.23174692833678e-06	10.781990521327	18.5181598062954	0.780317195295067	3.14683111189932e-06
TSC22D1	5.25093954678856e-09	22.6255924170616	50.0968523002421	1.14676439095333	8.92223749985312e-09
CLN5	5.1343870961648e-08	1.95734597156398	0.857142857142857	-1.19129120404871	8.07120515295646e-08
MGRN1	9.81913785720582e-23	3.45497630331754	0.915254237288136	-1.91643136281812	6.72439012789192e-22
TRADD	1.34778129860961e-07	1.49289099526066	0.539951573849879	-1.46720690117923	2.05768137192307e-07
MAPK3	8.34879625716885e-12	2.92890995260663	1.13317191283293	-1.36999709103323	1.77848964083965e-11
PHKB	2.93183403645374e-39	6.82464454976303	1.38498789346247	-2.30088054226355	2.09757231876365e-37
LYRM1	0.023544779427585	1.91469194312796	1.4818401937046	-0.369722422771403	0.0263538614808888
NUTF2	2.62980352613595e-21	3.38388625592417	1.11743341404358	-1.59849220909559	1.51454653337673e-20
NUP93	1.59064871389966e-29	2.4218009478673	0.429782082324455	-2.49440304925784	2.69186705429173e-28
CENPT	1.30966085874475e-07	1.09004739336493	0.38498789346247	-1.50150587837228	2.00121819012915e-07
NFAT5	1.82747240247783e-07	65.2369668246446	32.8462469733656	-0.989961168894257	2.76985138508524e-07
LONP2	2.01620418594034e-17	4.93838862559242	1.75544794188862	-1.49220116008847	7.40200118326032e-17
N4BP1	5.87070084756761e-27	5.98104265402844	1.60532687651332	-1.89752991758222	6.90670687949131e-26
ZNF423	8.57816469546427e-07	3.72037914691943	1.47336561743341	-1.33633417377752	1.2401486663395e-06
CTCF	4.77988636609855e-07	4.16587677725119	2.20944309927361	-0.914937389200922	7.03983263960958e-07
POLR2C	2.39444250270878e-06	1.14691943127962	0.552058111380145	-1.05487200582211	3.3724542291673e-06
MMP15	1.18819629488277e-20	0.995260663507109	0.156174334140436	-2.67191704495513	6.34858979658068e-20
CYB5B	3.91467557276437e-18	3.14691943127962	1.1501210653753	-1.45215451084087	1.54827618158771e-17
NME3	3.06742548331332e-12	5.45023696682464	3.02905569007264	-0.847450854378178	6.8130601345677e-12
PSMD7	3.52884890081556e-14	1.75829383886256	0.696125907990315	-1.33675601350133	9.32548658473782e-14
VAC14	8.72742903197698e-12	1.07582938388626	0.26271186440678	-2.0338960375587	1.85779814904203e-11
TANGO6	4.00628717816713e-12	1.88151658767773	0.583535108958838	-1.68900464362526	8.8182409124239e-12
COG4	2.68715502601988e-17	1.07582938388626	0.254237288135593	-2.08120175233705	9.7072923764265e-17
SLC7A6	4.76149570222386e-08	4.22274881516588	2.1271186440678	-0.989281928225806	7.51320820863726e-08
WDR59	1.88532917583559e-10	2.95260663507109	1.27602905569007	-1.21032798409905	3.57177540309003e-10
MON1B	0.327575998796908	1.25592417061611	1.03753026634383	-0.275595938050322	0.342726047962524
AXIN1	2.71140352839096e-10	2.09478672985782	0.800242130750605	-1.388294880596	5.05944678749797e-10
HCFC1R1	1.80437044258755e-12	2.7345971563981	0.598062953995157	-2.19295905977306	4.07622412817716e-12
NPRL3	1.98761674132549e-14	1.72985781990521	0.532687651331719	-1.69929172295498	5.35548907644345e-14
COTL1	1.80465559129298e-12	10.0805687203791	2.7046004842615	-1.89808963018962	4.07622412817716e-12
USP10	1.18350878027299e-12	8.17061611374408	3.00726392251816	-1.44199338358088	2.72070983970802e-12
CRISPLD2	4.38540067735584e-12	21.4312796208531	0.868038740920097	-4.62581475076188	9.60705152121767e-12
TSC2	2.35049770650505e-12	1.24170616113744	0.458837772397094	-1.43626774607862	5.26990568592215e-12
NME4	5.09560243173742e-18	2.97156398104265	0.661016949152542	-2.16846327459445	1.99471981313564e-17
ABCC1	2.91257576360853e-34	9.44075829383886	2.74818401937046	-1.78042413260206	9.5636816118489e-33
NOMO3	2.14124593939789e-10	1.11374407582938	0.371670702179177	-1.58332088390708	4.03316872146863e-10
LMF1	2.53249187869668e-12	1.51658767772512	0.552058111380145	-1.45793686343488	5.66927716421541e-12
FOXF1	0.881319389787346	0.862559241706161	1.15375302663438	0.419638980998985	0.888284346595882
ANTKMT	1.9706982343164e-11	1.43601895734597	0.520581113801453	-1.46387991659575	4.06044122266081e-11
SLC7A5	1.09224760866724e-31	2.85308056872038	0.254237288135593	-3.48827294180584	2.56999437333468e-30
METRN	8.08413911826643e-18	2.34123222748815	0.659806295399516	-1.82715359463265	3.09171769842436e-17
FBXO31	3.32792927583845e-08	3.13270142180095	1.55205811138015	-1.01322469760121	5.3217840500415e-08
UBE2I	3.32542534320832e-28	5.36018957345972	1.3317191283293	-2.00899418829006	4.69723001929907e-27
EEF2K	5.27602905016327e-23	2.72511848341232	0.669491525423729	-2.02518125830929	3.7655357373428e-22
CAPN15	0.000323565116233223	1.2654028436019	0.631961259079903	-1.00168871782993	0.000399463106460769
PIEZO1	2.69528906786685e-06	3.52132701421801	1.91525423728814	-0.878583298778065	3.78105273349725e-06
GSPT1	3.01059407011616e-08	7.09952606635071	4.02421307506053	-0.819016024400667	4.8345306235442e-08
UBFD1	1.03491346211025e-10	1.20379146919431	0.463680387409201	-1.37638288755947	2.00688375199872e-10
ELOB	4.60829301601812e-28	10.9383886255924	2.59322033898305	-2.07658352660749	6.39636885504092e-27
GGA2	2.02470680123105e-22	3.09952606635071	0.815980629539952	-1.92544082702848	1.33864912478086e-21
CPPED1	1.07504490639952e-18	2.33649289099526	0.4818401937046	-2.27771799854652	4.54171635924905e-18
USP31	1.1373164186601e-26	4.06161137440758	0.836561743341404	-2.2795082764365	1.29307293077634e-25
HMOX2	9.31948035981931e-10	2.48341232227488	1.1452784503632	-1.11662541091032	1.66419292139631e-09
DNAJA3	9.41962035447957e-06	0.815165876777251	0.422518159806295	-0.948080311204706	1.27822142049993e-05
BFAR	1.34102532107754e-14	2.94312796208531	1.04842615012107	-1.48912502620602	3.671755701768e-14
RBL2	1.62377451115841e-17	1.93838862559242	0.675544794188862	-1.52073450382482	6.02920493594684e-17
XYLT1	1.20121343755888e-29	6.62085308056872	1.01937046004843	-2.69933866505533	2.06862588072762e-28
PYCARD	2.7631106028833e-10	2.0521327014218	0.861985472154964	-1.25138856647259	5.15047093949863e-10
STX4	9.29504449567847e-05	2.00947867298578	1.15859564164649	-0.794444122789434	0.000118545495017349
CDIPT	2.85987205934414e-05	1.77725118483412	0.883777239709443	-1.00789291432812	3.75624986898932e-05
BCKDK	4.351889493323e-12	1.27962085308057	0.323244552058111	-1.98501844807554	9.53838793057096e-12
KAT8	4.5175630652479e-05	1.3175355450237	0.732445520581114	-0.847048523273811	5.8635036835076e-05
NOMO1	2.98789862219323e-15	2.34123222748815	0.792978208232445	-1.56191491787213	8.720898134428e-15
CCP110	6.60995390194004e-14	0.947867298578199	0.239709443099274	-1.98339835240738	1.70130430936158e-13
VPS35L	6.43063623433641e-29	3.28436018957346	0.663438256658596	-2.30757824188895	1.00042464986682e-27
AAGAB	0.185106929633358	2.47867298578199	3.08595641646489	0.316149739063	0.196850873809493
LACTB	0.291675025859063	5.05687203791469	4.68280871670702	-0.110871164059844	0.3063667017856
CSK	1.59958939454945e-16	1.4739336492891	0.292978208232446	-2.33080631556827	5.33803059235311e-16
HERC1	1.73680881860789e-41	31.1658767772512	4.22518159806295	-2.88288204529693	1.67955138502741e-39
TRIP4	3.88145107213456e-19	1.32227488151659	0.286924939467312	-2.20427684564319	1.72421854794468e-18
MTFMT	0.152463509979091	1.06635071090047	0.952784503631961	-0.162460148421811	0.163062577517744
RAB11A	8.57857795895474e-10	9.95734597156398	5.13922518159806	-0.954210390944905	1.53594071289525e-09
CTSH	9.77552860589684e-15	5.28436018957346	1.51452784503632	-1.80286070335411	2.69923601292414e-14
TTC23	0.0247091234513431	1.10900473933649	1.02542372881356	-0.113045342963466	0.027625496934547
CD276	1.06562629352974e-28	4.51184834123223	0.639225181598063	-2.81932242666175	1.60573825052427e-27
CEMIP	9.12153813646314e-06	2.37440758293839	0.617433414043584	-1.94321213904861	1.23872740124808e-05
EHD4	6.96494410839347e-17	10.1516587677725	3.26513317191283	-1.63650174122691	2.41590493314397e-16
TMEM87A	4.4363354387669e-20	8.09004739336493	2.73607748184019	-1.56403906843745	2.19571157824234e-19
ZNF106	2.40322798555031e-17	4.60189573459716	1.94309927360775	-1.24386868612179	8.74262351088993e-17
DTWD1	1.63810458658364e-09	1.60663507109005	0.555690072639225	-1.5316899024348	2.8744407501368e-09
FAM189A1	0.00199309444044717	1.3175355450237	0.657384987893462	-1.00303146763141	0.0023647338648962
GABPB1	2.59269996365997e-12	4.5781990521327	1.55326876513317	-1.55947270645835	5.79521454920186e-12
TJP1	1.63622672155516e-13	39.0900473933649	17.4467312348668	-1.16384457086251	4.07666906842735e-13
DMXL2	5.82796424859813e-15	1.12796208530806	0.158595641646489	-2.83029354448275	1.64536687159652e-14
DNAJC17	7.96931937125967e-17	1.48815165876777	0.376513317191283	-1.98274876147328	2.75451730035684e-16
EIF3J	1.26026092089168e-09	8.95260663507109	4.32324455205811	-1.05019335051456	2.23279567220592e-09
SPG11	0.297048853131101	5.21800947867299	8.57748184019371	0.717054601528752	0.311639235521422
BLOC1S6	6.03388707576583e-06	4.56872037914692	2.48426150121065	-0.878973103335168	8.27074863967902e-06
SGK3	3.10808535070396e-16	4.00947867298578	1.47941888619855	-1.43838406601348	1.00592685127601e-15
CSPP1	0.000262850532385202	11.0805687203791	6.17312348668281	-0.843959374615357	0.000326338132758151
ZDHHC2	2.38868236406801e-14	3.25592417061611	1.1089588377724	-1.55386128343342	6.39306715443993e-14
ZFAND1	1.20999779754745e-06	1.98104265402844	1.02300242130751	-0.953450383623596	1.73561216274125e-06
RP1	0.00204965287441029	1.16587677725118	0.928571428571429	-0.328330520548567	0.00243085516102568
INTS9	1.37604337720516e-15	1.43127962085308	0.438256658595642	-1.70745763495413	4.16695860956827e-15
RIPK2	8.10446218742958e-20	5.44075829383886	1.27118644067797	-2.09763209683446	3.89297310313211e-19
NBN	1.36640017264777e-24	2.70142180094787	0.590799031476998	-2.19297955420148	1.19644990241795e-23
CPQ	4.68097055506083e-22	5.03791469194313	1.08837772397094	-2.21064735872892	2.96136167394215e-21
DECR1	1.07288332888135e-26	4.18483412322275	1.23607748184019	-1.75940125948292	1.22456203555848e-25
IMPAD1	3.40382519755845e-14	3.30805687203791	1.14769975786925	-1.52723876002365	9.00862007173364e-14
LAPTM4B	2.32806691116472e-21	12.3412322274882	3.29418886198547	-1.90549127462822	1.34871552457206e-20
NIPAL2	9.97730747037096e-18	1.43127962085308	0.307506053268765	-2.21861883526517	3.78776124845835e-17
IKBKB	1.46068846693034e-17	3.68720379146919	1.3680387409201	-1.4304180703959	5.45356746244675e-17
PLAT	3.48601162155075e-07	2.41706161137441	1.23123486682809	-0.973148255713618	5.182784637548e-07
STK3	1.61728281842469e-08	28.7582938388626	15.1622276029056	-0.923496359820624	2.65177730615563e-08
RAB2A	6.73629039350585e-25	21.6018957345972	6.77360774818402	-1.6731615761138	6.1429383899328e-24
EIF3E	0.00122954013474778	16.6729857819905	11.0811138014528	-0.589409584884409	0.00147450983725545
EMC2	2.54460772029789e-17	2.81990521327014	0.806295399515738	-1.8062662738363	9.23023410495525e-17
CCN4	3.70532716910894e-06	0.488151658767773	1.90193704600484	1.96206815539872	5.14872557842392e-06
NDRG1	0.0973403581487518	17.7156398104265	13.8861985472155	-0.351371865554231	0.105271617513705
ZC2HC1A	6.53911498159602e-15	1.77251184834123	0.592009685230024	-1.58210258764766	1.8378860376252e-14
IL7	3.08946179339969e-16	1.27014218009479	0.347457627118644	-1.87008104649434	1.00063539867196e-15
ARMC1	1.09650526513914e-14	1.35545023696682	0.320823244552058	-2.07892157004009	3.02294684624826e-14
TRPS1	2.53127194499489e-37	7.46919431279621	1.64769975786925	-2.18049925066464	1.30264287227807e-35
SPAG1	2.46323359963966e-07	3.38388625592417	1.46731234866828	-1.20550506326841	3.70094855332577e-07
CHRAC1	3.95643644432645e-05	1.58293838862559	0.910411622276029	-0.798014223508675	5.15344001037193e-05
NCALD	9.93323972791887e-39	1.96682464454976	0.163438256658596	-3.58905071189572	6.18930115787893e-37
UBR5	1.97100781195903e-18	26.7630331753554	10.682808716707	-1.32495062310217	8.05239960317524e-18
GSDMD	2.40318387150609e-11	3.8957345971564	1.39225181598063	-1.48447522056221	4.91243160725984e-11
TSTA3	3.96287279826771e-22	1.74881516587678	0.398305084745763	-2.13443201503741	2.52521945146675e-21
EEF1D	4.8294184956428e-15	1.45971563981043	0.405569007263923	-1.84766803806203	1.3784911696937e-14
SQLE	2.38266284094626e-18	1.76777251184834	0.49273607748184	-1.84304561870125	9.62692056947984e-18
INTS10	5.04485303865282e-09	2.1563981042654	0.990314769975787	-1.12266448485657	8.58200400930694e-09
ERI1	0.97928217192383	3.24170616113744	3.84140435835351	0.24488050831948	0.980730979051975
SLC39A14	1.02189415914208e-10	4.85781990521327	1.77118644067797	-1.45559292296658	1.98382276647922e-10
MTMR9	1.44143175349825e-22	1.91469194312796	0.334140435835351	-2.51858580868589	9.69770598683838e-22
LEPROTL1	3.95377657609255e-24	4.739336492891	1.46246973365617	-1.69627832804927	3.23056953292613e-23
DCTN6	4.24049181506794e-10	2.3175355450237	1.01694915254237	-1.18834391999837	7.78110820777272e-10
R3HCC1	0.0202367299030367	2.28436018957346	3.36077481840194	0.557003733636039	0.0227209415038604
GSR	6.39424882146383e-05	1.06161137440758	0.716707021791768	-0.566800339140915	8.23494652844749e-05
TNFRSF10A	0.00184409418561264	3.20379146919431	2.40072639225182	-0.416309256765597	0.00219208818497788
UBXN8	0.592597211581853	2.40284360189573	2.06416464891041	-0.219184695804066	0.608075496958991
PPP2CB	2.00045948102426e-14	11.8151658767773	4.55084745762712	-1.37643275016074	5.38844304652999e-14
ERICH1	0.0408190599441498	3.260663507109	4.43462469733656	0.443646448294201	0.0451663180571505
TUSC3	9.53976808462823e-16	6.65402843601896	1.85956416464891	-1.83926350229566	2.92582446975e-15
KLHDC4	2.01783186089953e-23	2.67298578199052	0.657384987893462	-2.02364174730669	1.52481570266729e-22
MCM4	3.05261015449258e-14	1.00947867298578	0.249394673123487	-2.01710787575488	8.1181533271486e-14
KCTD9	4.56117418969601e-11	3.09004739336493	1.24939467312349	-1.30639968152008	9.1285724060325e-11
ASAH1	1.08467227444861e-15	3.77725118483412	1.32203389830508	-1.51457755578288	3.30967961690283e-15
BNIP3L	1.98176238440013e-06	10.2274881516588	4.72760290556901	-1.11327109917094	2.80468140603428e-06
TULP2	5.55852121568936e-10	6.18009478672986	10.8002421307506	0.805362785911233	1.01043145420505e-09
NUCB1	0.00241785821933251	6.2654028436019	4.4043583535109	-0.508475416568466	0.00285752784449719
GYS1	0.0628957199703324	1.04739336492891	0.962469733656174	-0.121990291931974	0.0688410865346922
ECH1	0.00270290196656707	2.64928909952607	1.91404358353511	-0.46898160319708	0.00318243742384135
HNRNPL	2.57972350710522e-12	1.96208530805687	0.817191283292978	-1.26364204827339	5.76914024460634e-12
NFKBIB	3.22698356134129e-06	3.15165876777251	2.1452784503632	-0.554946424545794	4.49825048943503e-06
SNRNP70	9.58311116712057e-14	5.14218009478673	2.41041162227603	-1.0931006043236	2.43591502803758e-13
CLPTM1	6.83052751803965e-19	3.21327014218009	1.00363196125908	-1.67881195435285	2.94361616840102e-18
RELB	3.77519917656864e-08	15.8341232227488	7.11864406779661	-1.1533626103235	6.00755022672767e-08
CLASRP	9.59106213340304e-05	3	2.02784503631961	-0.565015091908104	0.000122232218354738
FCGRT	0.295620862335291	10.0236966824645	9.91646489104116	-0.0155168517038464	0.310289073061851
PIH1D1	1.34297860908449e-19	3.04265402843602	0.935835351089588	-1.70100366590972	6.28230450200143e-19
PPP1R13L	1.48652264230997e-09	1.31279620853081	0.582324455205811	-1.17274786499141	2.61942315825545e-09
DOT1L	2.15888002476182e-13	2.76777251184834	1.06174334140436	-1.38229030914754	5.32160902462297e-13
PLEKHJ1	1.59901680649106e-13	1.21327014218009	0.303874092009685	-1.99735522876149	3.98847729510242e-13
LYL1	5.79163325269416e-08	1.7345971563981	0.771186440677966	-1.16944905874	9.0639111904159e-08
OAZ1	0.000601865654234959	22.1563981042654	14.047215496368	-0.657439184924655	0.000733575866657568
TRMT1	0.00411157545673217	0.881516587677725	0.641646489104116	-0.45820904436973	0.00478849444405017
STX10	0.0060192593278456	1.47867298578199	0.970944309927361	-0.606842575119588	0.00695959559651048
DMPK	4.81862588310573e-14	1.46445497630332	0.376513317191283	-1.95959104048603	1.25603992213656e-13
TBC1D17	3.1319188384475e-07	0.824644549763033	0.380145278450363	-1.11722152966936	4.67688541970779e-07
IL4I1	0.0751629144017286	1.59241706161137	1.06779661016949	-0.5765813599335	0.0817493074694366
CCDC130	1.22889841158831e-13	1.33175355450237	0.62953995157385	-1.08095728990473	3.0933369628081e-13
PTOV1	1.72706859709172e-13	0.658767772511848	0.223970944309927	-1.55645839491946	4.2957048203525e-13
TLE5	1.79049141261971e-23	1.86729857819905	0.446731234866828	-2.06347359610824	1.3606497781566e-22
NOVA2	2.07792913440758e-05	2.0521327014218	1.15617433414044	-0.827765074515874	2.75222401908289e-05
SGTA	1.77510594994501e-06	1.6303317535545	0.710653753026634	-1.19794684430431	2.52113175589349e-06
MED25	2.06329327553175e-14	1.48341232227488	0.375302663438257	-1.98279322437064	5.54411628234486e-14
SNAPC2	0.0442893105768739	1.27488151658768	0.803874092009685	-0.66532171392196	0.0489261778905963
C19orf53	1.02658457044457e-21	8.35071090047393	2.32808716707022	-1.84275394429278	6.22601255679684e-21
TIMM44	1.94703090690596e-07	1.03317535545024	0.560532687651332	-0.88221472422895	2.94244753233255e-07
VRK3	8.03271827152326e-26	1.40758293838863	0.320823244552058	-2.13336935406246	8.20045484795878e-25
FAM32A	8.50768801265137e-07	2.29383886255924	1.39225181598063	-0.720343874155117	1.23076860942515e-06
PPP6R1	1.31921746275505e-12	1.12322274881517	0.300242130750605	-1.90344572122364	3.01692143249596e-12
AKAP8	0.00254534748661023	5.64928909952607	3.6319612590799	-0.637320517791178	0.00300295721707602
URI1	6.46873134929899e-29	7.14218009478673	1.83777239709443	-1.95840640889462	1.00219781468013e-27
PDCD5	1.19216348646096e-10	4.3696682464455	2.01452784503632	-1.11708200500051	2.29865001771614e-10
ANKRD27	2.85298985892415e-15	1.86729857819905	0.663438256658596	-1.49291851920811	8.3409670294128e-15
RPS16	0.000132789162120731	64.0473933649289	39.9612590799032	-0.680537816607628	0.000167797907332342
TIMM50	2.69911799262011e-13	1.44549763033175	0.524213075060533	-1.46334100043578	6.59967722563406e-13
FBL	9.23449660162899e-05	3.1563981042654	2.02179176755448	-0.642644762422108	0.000117841603965103
GPI	1.30766331219868e-14	5.16587677725119	1.91404358353511	-1.43238955001818	3.58263921150323e-14
AKT2	4.72246854858579e-10	2.18957345971564	1.09443099273608	-1.00046886171313	8.63806344368218e-10
PLD3	2.35455388349284e-08	2.99052132701422	1.64406779661017	-0.863127213450077	3.81444664483376e-08
PIAS4	0.00131411494798712	1.13744075829384	0.685230024213075	-0.731131135488896	0.00157400456543986
YJU2	1.08221754280884e-06	1.37440758293839	0.669491525423729	-1.03767220249249	1.55587557208263e-06
TBCB	2.84090323618222e-13	3.95734597156398	1.48668280871671	-1.4124363247035	6.93287534065545e-13
POLR2I	1.51523230724928e-20	1.1563981042654	0.225181598062954	-2.36047730916711	7.98445766694231e-20
SLC1A5	0.025696454860032	2.27014218009479	3.19007263922518	0.490806618076137	0.0287038338116631
PRKD2	3.61638427549765e-19	4.33175355450237	1.63801452784504	-1.40300301379379	1.6138023136095e-18
CCDC9	0.00104694162332157	2.08530805687204	1.04842615012107	-0.992035281510195	0.00126085757290678
HNRNPUL1	6.36630835046528e-14	7.27488151658768	2.52542372881356	-1.52639828045004	1.63955263342389e-13
FZR1	8.60291129747743e-17	1.38388625592417	0.346246973365617	-1.99885200481389	2.95494220990638e-16
BBC3	3.62679502319082e-08	1.3175355450237	0.651331719128329	-1.01637749287914	5.78184713842015e-08
TGFB1	3.84387411818039e-24	13.6113744075829	3.22033898305085	-2.07952828614676	3.14661323162674e-23
DENND3	8.6525133975582e-33	3.64454976303318	0.813559322033898	-2.16342114789533	2.3428343968773e-31
DMAC2	0.532632723038714	0.971563981042654	0.981840193704601	0.0151792219995667	0.54852755561623
PLIN3	2.67448822142061e-10	1.40758293838863	0.547215496368039	-1.36303894109784	4.99479973440182e-10
RPS19	9.89204855862734e-09	102.075829383886	53.3377723970944	-0.936411811328166	1.64742670923392e-08
NOP53	0.241573744739996	8.13744075829384	8.83414043583535	0.118514631707614	0.254928523049762
ETFB	1.00425038667988e-16	2.34123222748815	0.738498789346247	-1.66460058184669	3.42402301541377e-16
BABAM1	4.45025264504376e-12	1.72511848341232	0.516949152542373	-1.73860116329047	9.74427053405949e-12
TYK2	0.000616620183027821	1.70616113744076	1.07142857142857	-0.671218234071575	0.000751039115660183
CDC37	3.05741307273912e-06	8.85781990521327	5.96973365617433	-0.569285098956299	4.26931688989277e-06
NAPA	6.1412351167757e-08	6.19905213270142	3.42857142857143	-0.854440058127345	9.59057125601174e-08
RABAC1	8.07415332898667e-08	11.6161137440758	4.46852300242131	-1.37825752933349	1.25004485037091e-07
PTPRS	0.000122779539275806	2.34123222748815	1.13801452784504	-1.04074906773194	0.0001555737862674
KDELR1	1.56838486133755e-16	7.93364928909953	2.99636803874092	-1.40476978540827	5.24184837818855e-16
CYTH2	0.0155524344600419	1.70616113744076	1.28087167070218	-0.413627966927909	0.0175643510329015
GRWD1	0.0617069482671511	0.853080568720379	0.675544794188862	-0.336630567212748	0.0675819719665127
CLEC11A	1.62231639613045e-12	2.49289099526066	0.696125907990315	-1.84039962617282	3.68042905025727e-12
CARD8	5.1816886046097e-06	3.53554502369668	2.07021791767554	-0.772149993194238	7.13932358236502e-06
LIG1	2.3108378632331e-19	2.16587677725118	0.605326876513317	-1.83916485310824	1.05416321905049e-18
PLA2G4C	8.13007123081346e-15	1.67772511848341	0.582324455205811	-1.52661124902522	2.26550433284226e-14
RAB3D	0.000101669394119491	2.56872037914692	1.13317191283293	-1.18068310448273	0.000129271878088646
RASIP1	6.62501758919949e-09	4.81042654028436	2.4636803874092	-0.965349715631189	1.11814642855688e-08
PPP2R1A	4.33796918134313e-15	4.22748815165877	1.42130750605327	-1.57258198952251	1.24386213085108e-14
TNPO2	1.32653999736164e-13	2.64454976303318	0.961259079903148	-1.46002489739849	3.32674607488813e-13
DNASE2	1.6805172608692e-06	0.85781990521327	0.429782082324455	-0.997069455403421	2.38987587195361e-06
PRPF31	2.83602544086749e-05	1.96208530805687	1.16949152542373	-0.746506361375812	3.7260411883598e-05
JAK3	5.78071432138269e-38	1.66824644549763	0.219128329297821	-2.92848451426635	3.15964509491725e-36
RPL18A	4.85112614820666e-06	99.4644549763033	50.7058111380145	-0.972029953640281	6.69645648693625e-06
ARRDC2	0.0662558983649474	0.848341232227488	0.726392251815981	-0.223895869480636	0.0723658812971996
ISYNA1	3.93158768297238e-12	1.12796208530806	0.308716707021792	-1.86936310916135	8.65815105359283e-12
ELL	1.02072651916893e-12	10.042654028436	3.48305084745763	-1.52771714934514	2.35820251212565e-12
CRTC1	3.16329110464834e-20	2.11848341232227	0.549636803874092	-1.94648131660466	1.59495844507355e-19
COPE	4.67886807921187e-18	7.02369668246445	2.06658595641647	-1.76498117199036	1.84059182374003e-17
DDX49	8.33444952683549e-06	1.13270142180095	0.62590799031477	-0.855745120378074	1.13428944998689e-05
TMEM147	4.1609396364916e-19	4.18483412322275	1.19733656174334	-1.80534169960162	1.84186462782324e-18
USF2	7.86823250453177e-10	1.78199052132701	0.763922518159806	-1.22199143940735	1.41393600244802e-09
LSR	0.0079172618444279	2.21327014218009	1.71428571428571	-0.368571972338925	0.00910030097060678
FKBP8	1.19397563589152e-16	3.70142180094787	1.45399515738499	-1.34805708514861	4.02258254052273e-16
SUGP1	3.15148669771212e-10	0.924170616113744	0.337772397094431	-1.45210778463268	5.8508613797187e-10
GSK3A	0.000610972548775113	1.75355450236967	1.15496368038741	-0.602434787223061	0.00074436638920407
SIPA1L3	1.22746728739212e-32	5.64454976303318	1.39830508474576	-2.01317934427295	3.263357138686e-31
ETHE1	8.84653582075701e-06	2.31279620853081	1.26755447941889	-0.867590393344338	1.2023091154079e-05
SMG9	0.00609936650461541	1.24644549763033	0.901937046004843	-0.466721156655039	0.00705036453968417
AVL9	4.08566332954022e-55	3.89099526066351	0.455205811138015	-3.09554834281243	2.24711483124712e-52
RUNDC3B	0.241493800625234	2.85781990521327	2.28571428571429	-0.322269925250504	0.254874723615023
CDK6	8.11518932705105e-16	6.41706161137441	2.03268765133172	-1.65852429135023	2.51102904634491e-15
PMPCB	1.07762321439186e-15	3.44075829383886	1.04479418886199	-1.71950777152906	3.28931123366229e-15
DNAJC2	1.69186733714851e-10	2.82938388625592	1.21307506053269	-1.22181911078186	3.22120998851296e-10
BET1	5.26990950859629e-10	1.27488151658768	0.536319612590799	-1.24919825671387	9.59950396929152e-10
NAMPT	7.54918789349947e-13	36.6303317535545	15.1222760290557	-1.27636347373033	1.76730123604138e-12
TWISTNB	4.46294978514873e-10	2.00473933649289	0.819612590799031	-1.29040061225721	8.1786668282609e-10
PON2	7.04059602895186e-28	6.72985781990521	1.95278450363196	-1.78504327394866	9.53188385458098e-27
ITGB8	1.80692596473101e-16	2.81042654028436	0.407990314769976	-2.78418229607641	6.00488991300336e-16
HBP1	7.00238823328288e-08	6.70616113744076	3.52300242130751	-0.928681682635859	1.08871053803691e-07
SP4	0.000101343163864167	1.88151658767773	1.11743341404358	-0.751707142209444	0.000128894326059354
CBLL1	1.90097299914942e-11	1.94312796208531	0.682808716707022	-1.50882752981891	3.9241291091989e-11
MTPN	6.13079562511018e-12	9.53554502369668	4.28087167070218	-1.15541081312636	1.32330148395805e-11
STEAP1B	0.00108862169906026	54.8104265402844	31.7554479418886	-0.787446241083467	0.0013089043519238
MPP6	2.53601478019806e-28	2.48815165876777	0.37409200968523	-2.73360936736137	3.64655720028479e-27
ZC3HAV1	0.00203658454022883	22.7725118483412	18.5084745762712	-0.299107435395916	0.00241568189163145
OGDH	4.66684371627049e-16	5.74407582938389	2.36319612590799	-1.28133542862233	1.47780585473841e-15
H2AZ2	3.86192821134842e-22	8.39810426540284	2.70217917675545	-1.63594035943809	2.46625313932265e-21
CAV2	0.00269118693133269	6.02843601895735	3.54721549636804	-0.765096788687005	0.00317034069554587
CAV1	0.168080603382176	36.9905213270142	19.5496368038741	-0.920013828097022	0.179220805738901
MET	0.00243572116290576	9.30331753554502	6.17312348668281	-0.591744617549872	0.00287747969305554
LMBR1	1.92907509834604e-18	15.8104265402844	6.50605326876513	-1.28102175014376	7.88841118282767e-18
DNAJB6	3.53946563361928e-10	27.6018957345972	18.1101694915254	-0.607967308193542	6.54630045730342e-10
TSPAN12	1.79742299297019e-09	3.16587677725118	1.68886198547215	-0.906553668469763	3.1452221789894e-09
SSBP1	2.55869266257265e-20	6.72985781990521	2.29176755447942	-1.5541153014006	1.31444806950609e-19
CPED1	0.0496212635138854	1.20379146919431	1.9636803874092	0.705974634732847	0.0546790782522153
HIBADH	3.47566474922738e-33	2.86729857819905	0.48910411622276	-2.55147863212242	1.0061134800395e-31
TAX1BP1	2.95953553860985e-18	12.2322274881517	4.0956416464891	-1.57852574701224	1.18759292019e-17
CPVL	7.50554146447261e-05	0.843601895734597	1.87893462469734	1.15528062850847	9.61828526101048e-05
GRB10	5.84491431544203e-12	31.6208530805687	12.8474576271186	-1.29939339592823	1.26407584113762e-11
PLEKHA8	4.07388186993813e-19	1.28436018957346	0.23365617433414	-2.45859078679805	1.80605342344864e-18
NOD1	5.68450558564648e-32	4.95260663507109	1.22760290556901	-2.01234407267716	1.36304221127218e-30
GARS1	8.60174226107655e-31	4.13744075829384	1.06053268765133	-1.96394956674053	1.71256407007859e-29
CASP2	3.69975069076874e-15	2.01421800947867	0.650121065375303	-1.63143953575191	1.06957313005141e-14
CHCHD2	2.70685878058721e-17	24.0236966824645	9.73728813559322	-1.30286622659802	9.77445928156235e-17
HSPB1	0.0934388207946213	40.8009478672986	39.4842615012107	-0.0473249615689761	0.101164077631972
PDAP1	4.18442278868425e-20	3.92890995260663	1.3365617433414	-1.55560261742984	2.08156701754785e-19
BUD31	1.99954107652229e-06	0.909952606635071	0.525423728813559	-0.792310050988937	2.82847797354061e-06
PTCD1	9.99060917077115e-05	5.11374407582938	1.71065375302663	-1.57983218186634	0.000127158462109902
ZKSCAN1	2.42754607242726e-27	4.02369668246445	1.1138014527845	-1.85302947532092	3.04307769762961e-26
EIF3B	4.5992535034467e-16	6.35071090047393	2.79661016949153	-1.18323893175398	1.45850201190382e-15
SNX8	5.62650229174028e-12	2.78672985781991	1.01573849878935	-1.4560441271088	1.2183371104162e-11
NUDT1	1.71581511354905e-26	1.09478672985782	0.0895883777239709	-3.61119445849937	1.89413169925689e-25
WASL	1.63819483929811e-17	5.41232227488152	2.14285714285714	-1.33671207310474	6.08018329220724e-17
PCOLCE	3.2597741961976e-11	3.87677725118483	0.684019370460048	-2.50274875835146	6.59600205254975e-11
RBM28	2.6711161252136e-08	2.29857819905213	0.912832929782082	-1.33231900651809	4.30983166517779e-08
USP42	4.61011403793805e-14	4.76303317535545	1.91646489104116	-1.31343302864137	1.20418532305891e-13
AGFG2	0.0225759246146012	0.876777251184834	0.703389830508475	-0.317885889824043	0.0252951536298053
LSM5	2.28862260581774e-21	4.07582938388626	0.950363196125908	-2.10054278852273	1.32761232242558e-20
SERPINE1	6.78619629778178e-21	37.2322274881517	4.5363196125908	-3.03695773469784	3.72774827843194e-20
AP1S1	4.10124673824268e-21	1.86729857819905	0.487893462469734	-1.93631457364067	2.30613235121633e-20
C1GALT1	3.60886707611362e-15	1.49289099526066	0.420096852300242	-1.82931494852128	1.04398521596975e-14
PLOD3	1.46773543678897e-12	2.29857819905213	0.692493946731235	-1.73086838300836	3.33834888698448e-12
RPA3	3.00336963861486e-30	2.48341232227488	0.450363196125908	-2.46316297314168	5.5995027160616e-29
ZNHIT1	2.19190070870439e-18	6.87677725118483	2.37893462469734	-1.53141698963304	8.89701394677059e-18
CLDN15	0.00637372723453163	2.38862559241706	1.11985472154964	-1.0928691508085	0.00735895900633228
GLCCI1	6.0144103938065e-10	1.70616113744076	0.704600484261501	-1.27587653613365	1.089701697869e-09
PHF14	5.09790146614142e-19	6.78672985781991	2.86077481840194	-1.24631064600267	2.22637880407169e-18
NRF1	6.58035688585331e-31	7.4739336492891	2.03268765133172	-1.87847921256574	1.34044306934049e-29
TMEM106B	1.83932743406359e-07	1.97630331753555	0.757869249394673	-1.38278350922431	2.78590041648186e-07
EZH2	1.88760986432161e-06	10.8056872037915	6.40677966101695	-0.754119545485687	2.67530468771625e-06
ZNF862	5.7046981462885e-09	1.03791469194313	0.424939467312349	-1.28835862200887	9.66525677461278e-09
SFRP4	0.00375734496255884	2.29383886255924	5.70581113801453	1.3146679460285	0.00438755781190523
ANKMY2	6.84666415550825e-08	1.14218009478673	0.5	-1.19179014752278	1.06525184880609e-07
TSPAN13	0.0035564321179399	5.3696682464455	3.51331719128329	-0.611999124466031	0.00415680736324494
RARRES2	1.25546948471814e-08	5	1.45036319612591	-1.78551387351802	2.07593601381429e-08
AHR	0.0348638488093595	9.56398104265403	6.54600484261501	-0.546996600736618	0.0387131696558188
CHCHD3	2.90486798895986e-17	8.77251184834123	3.15375302663438	-1.47592030541696	1.04637078603548e-16
GLI3	1.81766792590185e-18	1.4218009478673	0.294188861985472	-2.27290496960236	7.45362430006351e-18
MRPL32	0.992500709187642	3.25592417061611	3.92372881355932	0.26915823378748	0.993177875921225
COA1	3.68390327167187e-16	4.78672985781991	2.74576271186441	-0.801833435409188	1.18358338045683e-15
BLVRA	2.66641402740945e-13	1.30805687203791	0.280871670702179	-2.21944224436286	6.52515112380511e-13
TMEM248	1.45083942954269e-18	5.71563981042654	1.70823244552058	-1.74241070201508	6.03373675802253e-18
STAG3L4	1.39705311447084e-15	2.54502369668246	0.778450363196126	-1.70900213336973	4.22621774057868e-15
RHEB	1.62504573974927e-07	13.9526066350711	8.00484261501211	-0.801589729476959	2.46941849590633e-07
PRKAG2	2.06737518518797e-10	5.12796208530806	2.37893462469734	-1.10806996939311	3.90238130194211e-10
AEBP1	8.33378999769057e-17	3.78199052132701	1.21912832929782	-1.63329575092782	2.87034645713022e-16
POLD2	3.17829808010381e-11	1.739336492891	0.506053268765133	-1.78117590347459	6.43854123041288e-11
BCL7B	2.2405901724632e-06	2.739336492891	1.62590799031477	-0.752580875785497	3.15879421942905e-06
YKT6	4.65060495642236e-20	1.14218009478673	0.220338983050847	-2.37399347874353	2.29917548407398e-19
CLIP2	1.21847787001178e-23	15.4691943127962	2.41888619854722	-2.67698325689134	9.39755061884633e-23
EIF4H	2.47216162955278e-09	5.60663507109005	3.17312348668281	-0.821231502723631	4.2841713942624e-09
SPATA6L	0.0736147805068595	0.805687203791469	1.39225181598063	0.789128426981776	0.0801348427090999
SLC1A1	0.502522265647244	4.06635071090047	2.07627118644068	-0.969739759151631	0.518428597619666
FSD1L	7.32476663918532e-23	1.6824644549763	0.343825665859564	-2.29082687759962	5.10355870347037e-22
CNTNAP3	0.332980320932959	0.890995260663507	0.943099273607748	0.0819918836717717	0.348090618224048
SPIN1	3.91537767042767e-32	5.92890995260664	1.16585956416465	-2.34637286903462	9.73314223157161e-31
NMRK1	8.93149546324594e-06	1.81990521327014	1.19854721549637	-0.602576568466444	1.21329361032054e-05
TMEM245	4.25416229667021e-15	5.2085308056872	1.54842615012107	-1.75007390477985	1.2214234326492e-14
MEGF9	4.77053246201823e-10	2.37914691943128	0.860774818401937	-1.46673658704362	8.72235314061093e-10
CORO2A	0.000240332437943894	0.957345971563981	2.07990314769976	1.11940405567441	0.000299056201061407
TGFBR1	1.06683799007638e-17	6.09478672985782	1.96489104116223	-1.63312642549224	4.043141392193e-17
SEC61B	4.60551227739354e-18	16.1184834123223	5.47094430992736	-1.5588542317491	1.8133560644771e-17
TLE4	3.23279642557909e-09	13.175355450237	6.87167070217918	-0.939109076262579	5.56724237673111e-09
PTGR1	1.75133709925244e-10	2.81042654028436	1.06900726392252	-1.3945174496098	3.32651985180692e-10
SUSD1	0.00102788164804667	1.61137440758294	1.37893462469734	-0.22473768714185	0.00123841162415261
AKNA	0.000432302366869171	1.62559241706161	0.973365617433414	-0.739911857706144	0.000530136681779362
ENG	7.44767312367197e-15	31.8578199052133	9.33898305084746	-1.7703101793915	2.08260322492257e-14
AK1	0.000292743234750449	1.91943127962085	0.899515738498789	-1.09345847994565	0.000362122640680904
CDC37L1	1.46763183958729e-09	1.99526066350711	1	-0.996577234359211	2.58717151209298e-09
PLGRKT	1.32122724673201e-10	1.80568720379147	0.598062953995157	-1.5941787386209	2.54160456017608e-10
RIC1	4.39156638279083e-16	7.32701421800948	3.24455205811138	-1.17520610129197	1.39818321883355e-15
KDM4C	1.17160354057562e-12	9.77251184834123	4.96973365617433	-0.975560893415201	2.69474938762819e-12
DOCK8	6.25740191531634e-34	2.74881516587678	0.190072639225182	-3.85418712383557	1.97366081916788e-32
KANK1	0.777281285334415	4.82938388625592	4.08474576271186	-0.241592860590508	0.788390423114667
FUBP3	8.87866863597594e-24	4.39810426540284	1.25786924939467	-1.80589983893562	6.99909603718414e-23
CREB3	1.66008447999243e-08	1.84834123222749	0.75544794188862	-1.29082687759962	2.7190277736219e-08
MPDZ	1.82237048897528e-05	8.46919431279621	4.95157384987894	-0.774337573924639	2.42321854079517e-05
DDX58	0.420712328939578	12.3696682464455	11.0532687651332	-0.162333729297923	0.436485321229461
EDF1	3.00027792558466e-18	15.4691943127962	6.26271186440678	-1.30453864848	1.20174992012494e-17
PIP5K1B	2.05192477142495e-08	2.11848341232227	0.460048426150121	-2.20317419556463	3.33769648586683e-08
GLIS3	0.0197373098741365	19.4218009478673	8.70823244552058	-1.15722516295661	0.0221767526675691
BAG1	0.00311464801102052	5.55450236966825	4.2590799031477	-0.383115869662547	0.00365305910928703
RAPGEF1	1.8173382764473e-20	20.6445497630332	6.85351089588378	-1.59084581310757	9.4798914242657e-20
NPDC1	2.53185401539125e-31	2.22274881516588	0.150121065375303	-3.88814658484076	5.55097516300971e-30
APBA1	5.71222437580857e-14	1.09952606635071	0.191283292978208	-2.52309902966273	1.47758890379528e-13
SETX	7.27534574952023e-07	11.3744075829384	8.81234866828087	-0.368192924129797	1.05823210902112e-06
PTGDS	3.71254314338692e-23	7.27488151658768	31.9576271186441	2.13516463422947	2.72026475119108e-22
UBE2R2	1.06641705633877e-08	13.39336492891	7.68523002421307	-0.801358120211018	1.77232674141288e-08
ABHD17B	3.3861720755671e-19	7.72037914691943	3.0774818401937	-1.32692135623282	1.51722577723984e-18
ZFAND5	0.0012200081054504	12.9336492890995	10.6779661016949	-0.276492521541518	0.00146367707266033
PDLIM1	0.000307515175098443	34.7109004739336	19.0254237288136	-0.867460206823484	0.000379968202873673
HPS1	1.80843379317222e-09	1.15165876777251	0.395883777239709	-1.54056446081996	3.16260281794824e-09
PHYH	0.00485962336367073	1.72511848341232	1.29297820823245	-0.415997491223403	0.00564103490308698
DNMBP	4.26756216301156e-05	11.2748815165877	4.2953995157385	-1.39224804483633	5.55047990459677e-05
RAB11FIP2	4.45323816971515e-17	1.1563981042654	0.236077481840194	-2.29230580652554	1.57827208592402e-16
CXCL12	0.000381168349814933	4.32701421800948	1.58716707021792	-1.44691786247473	0.000468802442819205
ERLIN1	9.74006877172469e-11	1.20379146919431	0.484261501210654	-1.3137272797097	1.89420121969453e-10
EIF3A	3.32031324365177e-13	16.5734597156398	7.43946731234867	-1.15560356814995	8.05368151712668e-13
CUBN	4.49709236301467e-06	2.13744075829384	0.963680387409201	-1.14925778542399	6.22043583692692e-06
DDX50	1.32636234805237e-15	3.33175355450237	1.09443099273608	-1.60610069936961	4.02204984936625e-15
MAPK8	2.11952610230022e-34	22.9810426540284	5.21186440677966	-2.14057279882438	7.11901896955799e-33
SEC23IP	1.21598942556985e-20	2.75355450236967	0.799031476997579	-1.78497092187097	6.4774255115101e-20
ATE1	3.81332410970374e-24	6.33175355450237	2.1138014527845	-1.58276523155687	3.12451137480381e-23
NSMCE4A	6.69845610437096e-11	1.57345971563981	0.693704600484262	-1.18154688530228	1.32175148784194e-10
PLEKHA1	1.06876819528126e-11	8.32701421800948	3.66101694915254	-1.18555483449956	2.25705786380492e-11
PALD1	1.22784122285277e-29	2.20379146919431	0.207021791767554	-3.41213317382176	2.1103521017782e-28
UNC5B	2.74010948599904e-35	2.25118483412322	0.158595641646489	-3.82725948439312	1.04385123276154e-33
VSIR	1.66204591814498e-11	2.10900473933649	0.860774818401937	-1.29285455894661	3.44790289478449e-11
MICU1	2.66181196979367e-38	5.35545023696682	1.07627118644068	-2.31496623118504	1.551254657893e-36
PPP3CB	1.78998403983387e-23	3.45971563981043	0.906779661016949	-1.93182952802089	1.3606497781566e-22
CCSER2	4.64469612967468e-38	10.2511848341232	2.06416464891041	-2.3121607087627	2.58691936336311e-36
BMPR1A	4.06136419059786e-25	3.72985781990521	0.50726392251816	-2.8783121745204	3.79405571945448e-24
MINPP1	5.08481194880981e-20	0.682464454976303	0.12953995157385	-2.39735679775343	2.49561322640972e-19
LIPA	5.9410905108554e-07	4.54028436018957	2.72760290556901	-0.735149030213012	8.69042494938955e-07
SFXN3	8.45614120743794e-26	1.60189573459716	0.246973365617433	-2.69735287702295	8.59284556875911e-25
FBXW4	7.13393331564425e-32	2.4739336492891	0.473365617433414	-2.38577998197479	1.70131743028914e-30
TNKS2	6.45459268757788e-24	6.63507109004739	2.090799031477	-1.66605752701566	5.1636741500623e-23
GBF1	1.06288731792698e-24	10.7156398104265	3.21186440677966	-1.73823509923509	9.46701254833747e-24
ARHGAP21	8.39004385372326e-23	10.6492890995261	3.11259079903148	-1.77456929705851	5.7862371404988e-22
CPEB3	6.03824030455392e-17	5.69668246445498	2.09443099273608	-1.44356364089936	2.11194414467705e-16
FBXL15	2.94003861706009e-07	1.24170616113744	0.624697336561743	-0.991094528826456	4.39781401158062e-07
CUEDC2	2.54303402139959e-09	2.74407582938389	1.05084745762712	-1.38476708825702	4.40178980887419e-09
SUFU	4.90661952643798e-17	2.32227488151659	0.88498789346247	-1.39180912576239	1.73476303064099e-16
ANKRD26	1.96082633716355e-15	2.70616113744076	1.26634382566586	-1.09557858182816	5.83342520860015e-15
ACBD5	1.94170312689249e-13	2.20379146919431	0.711864406779661	-1.63031334387129	4.80781865972254e-13
LARP4B	1.24614974366655e-14	14.8436018957346	5.95883777239709	-1.31673833754514	3.42263350320401e-14
GTPBP4	2.24322333839043e-05	3.65876777251185	2.10048426150121	-0.800635872514717	2.96535457080303e-05
BCCIP	4.57884912319694e-09	2.42654028436019	0.953995157384988	-1.34684696325588	7.81343267095852e-09
MTPAP	0.000101560412038405	1.45023696682464	0.671912832929782	-1.10994266416744	0.00012915196906618
SH3PXD2A	8.78485388818321e-34	8.28909952606635	1.54963680387409	-2.41928526174655	2.71251628828113e-32
PITRM1	0.00637386199389371	1.64928909952607	1.23244552058111	-0.420320432485293	0.00735895900633228
MAP3K8	0.368760728572533	12.8009478672986	12.3523002421308	-0.0514709157922292	0.383943967278548
EBF3	2.61443321246682e-05	2.07109004739337	1.04963680387409	-0.980500068991024	3.445195008941e-05
GLRX3	1.92024044153348e-21	6.12322274881517	1.95399515738499	-1.6478642741284	1.12354493919512e-20
TASOR2	2.74487400888405e-08	11.1990521327014	6.318401937046	-0.825745010065588	4.42397276157136e-08
XPNPEP1	1.71907327480675e-22	1.19905213270142	0.257869249394673	-2.21718273718073	1.14691772693703e-21
SMC3	1.41816010933572e-14	4.71090047393365	1.99394673123487	-1.24037598454819	3.87451380383556e-14
SHOC2	1.04655100740761e-18	8.80094786729858	3.17796610169492	-1.46955517520683	4.43197731722183e-18
TFAM	0.000151647435878521	1.91469194312796	1.27360774818402	-0.588191276171753	0.000190778761362543
CCDC6	3.42331299253753e-20	3.91943127962085	1.38135593220339	-1.50455922559485	1.71947227935675e-19
CUL2	8.35663395455936e-17	3.99052132701422	1.50605326876513	-1.40580443564805	2.87708837246175e-16
CCNY	1.1348503760366e-24	23.696682464455	7.75060532687651	-1.61230420071613	1.00315451152533e-23
UBE2S	1.75760951920867e-05	3.37440758293839	6.12106537530266	0.859148534498445	2.33887248889102e-05
RPL28	5.89820812053841e-16	123.317535545024	48.0193704600484	-1.3606895682307	1.8504182338944e-15
ZMIZ1	4.05696250159684e-11	10.0758293838863	3.75786924939467	-1.42291182205624	8.15283626719621e-11
PPIF	0.00111866154344158	1.260663507109	0.73728813559322	-0.773882800307117	0.0013446553178918
TSPAN14	5.27333594137084e-33	7.23696682464455	2.01937046004843	-1.84147955606445	1.46389136542787e-31
TBC1D12	2.65219619230378e-21	8.41232227488152	2.6271186440678	-1.67902276465983	1.52544617596557e-20
NUFIP2	0.127400365686737	12.7772511848341	11.9915254237288	-0.0915623041172699	0.136889281812367
GIT1	0.0072713348662328	1.47867298578199	0.949152542372881	-0.6395911574593	0.00837097682140877
RPL19	0.000161011723632736	98.2227488151659	62.9152542372881	-0.642647346797559	0.000202299138773283
FBXL20	3.4284612333817e-27	8.93364928909953	2.5593220338983	-1.8034879294856	4.19034150746652e-26
UBTF	3.59341843507324e-16	2.48341232227488	0.819612590799031	-1.59930976067471	1.15577785923408e-15
CSF3	3.8241131975395e-09	2.17061611374408	4.15980629539952	0.938411750329259	6.55431937135509e-09
PSMD3	7.78742279900201e-05	2.23222748815166	1.26150121065375	-0.823342470046535	9.96935127018005e-05
CASC3	5.03294721673626e-24	2.99526066350711	0.811138014527845	-1.88466224554423	4.06329683553019e-23
MTMR4	5.67341493553359e-14	1	0.265133171912833	-1.91521091181827	1.46798151816218e-13
TRIM37	7.41736907448723e-37	4.11848341232227	0.657384987893462	-2.6473027617223	3.52826204624257e-35
DHX40	1.11472834675373e-16	2.64928909952607	0.691283292978208	-1.93825632019261	3.76713112574225e-16
TUBD1	0.000811008124895539	1.03791469194313	2.66707021791768	1.36156793738745	0.000981687964110143
KPNB1	1.26659086176648e-13	10.2890995260664	4.60048426150121	-1.16125909010909	3.18457130958429e-13
GOSR2	1.89031185018504e-12	2.44549763033175	0.951573849878935	-1.36174053587691	4.26094884263021e-12
RPS6KB1	7.79148026069302e-06	5.35071090047393	3.06295399515739	-0.804806883903589	1.0617068178089e-05
CBX1	2.26656308731107e-20	2.19431279620853	0.687651331719128	-1.67402004646781	1.16983901280571e-19
PIGL	1.31384834452403e-13	1.92890995260664	0.772397094430993	-1.32037115321364	3.29679653031408e-13
GALK1	0.00714858665124524	1.40758293838863	0.605326876513317	-1.21743361885094	0.00823289654900643
INTS2	0.0991194642725397	0.909952606635071	1.71186440677966	0.911705121375983	0.107129855760053
MED13	1.15711177895819e-08	21.6208530805687	10.6077481840194	-1.02730501470145	1.91762404045802e-08
PFN1	1.58045080987566e-31	28.9052132701422	7.2227602905569	-2.00070752094294	3.60310029194451e-30
RNF167	2.71609553659302e-06	1.57345971563981	0.853510895883777	-0.882458766773029	3.80963352279544e-06
SLC25A11	3.96248936533311e-09	1.82464454976303	0.631961259079903	-1.52970742172464	6.7823371807981e-09
RASD1	0.247308274969822	1.60189573459716	1.61985472154964	0.0160841816470164	0.260761181372446
RAI1	2.52190642369691e-24	4.62559241706161	1.06053268765133	-2.12484906067397	2.12371067258687e-23
NUP88	7.21132741462796e-06	3.49763033175355	1.69612590799031	-1.04413454834184	9.83718512613952e-06
C1QBP	1.60522642640756e-15	2.09004739336493	0.809927360774818	-1.36767122762832	4.81622657769742e-15
BLMH	4.38140694686236e-11	2.08530805687204	0.745762711864407	-1.48347195554202	8.77677694796011e-11
CPD	3.32184741582453e-17	9.41232227488152	2.76150121065375	-1.7690979589285	1.1926665548452e-16
GOSR1	5.82014112834003e-06	3.78199052132701	2.12590799031477	-0.831066589399248	7.98647153116985e-06
CCDC47	3.78254413334857e-16	4.67298578199052	1.72518159806295	-1.43759641515071	1.21350303949936e-15
MED31	3.252255887171e-14	0.796208530805687	0.163438256658596	-2.28440060844019	8.63865131515388e-14
FTSJ3	0.00195042232443095	1.06161137440758	0.570217917675545	-0.896670455157082	0.0023156660084987
AKAP10	3.13153146446139e-34	2.34123222748815	0.37409200968523	-2.64580298639256	1.0244415199725e-32
SMARCD2	5.18494386606128e-13	1.40758293838863	0.543583535108959	-1.37264626877188	1.23484454726223e-12
SYNGR2	2.19226198513484e-09	2.38862559241706	0.944309927360775	-1.33884839246257	3.81489133264516e-09
UTP6	0.000150115984851571	2.25118483412322	1.17554479418886	-0.937355000511378	0.000188879134500118
DDX5	0.361200035486236	36.218009478673	37.6065375302663	0.0542762234230895	0.376428270047238
CYTH1	0.000326109295755787	30.8151658767773	20.3970944309927	-0.595276902376899	0.000402547594704857
PSMD11	7.76465318569441e-10	5.41706161137441	2.97094430992736	-0.866588937263833	1.39560759873592e-09
LGALS3BP	3.52748213024391e-20	3.1563981042654	0.658595641646489	-2.26081430853318	1.77078395585547e-19
CCL2	8.79783210390806e-10	11.8056872037915	24.3014527845036	1.04156054066413	1.57423591936541e-09
NAGLU	8.91577335824354e-12	1.35071090047393	0.331719128329298	-2.02568480880384	1.8942251461261e-11
ABI3	8.57685189692038e-08	1.35545023696682	0.704600484261501	-0.943894776582366	1.32577369915509e-07
EZH1	1.72690592651089e-21	1.87677725118483	0.463680387409201	-2.01705482086691	1.01650649854822e-20
PPP1R9B	1.68120149780473e-08	0.995260663507109	0.440677966101695	-1.17534966017969	2.7524787312896e-08
COL1A1	1.39907666477152e-07	22.478672985782	5.23486682808717	-2.10233212805714	2.13303441614508e-07
PTGES3L-AARSD1	0.000126834642204166	1.46919431279621	0.428571428571429	-1.7774176379035	0.000160480927591181
MRPL27	8.55461093769592e-30	3.21327014218009	0.606537530266344	-2.4053734526534	1.49663173462672e-28
VAT1	1.1397246657623e-11	2.90995260663507	1.09685230024213	-1.4076263880362	2.39930440973876e-11
LRRC59	0.0607822961370886	1.58293838862559	1.1452784503632	-0.466906701846917	0.0665941491541807
HDAC5	4.99822304600867e-25	5.11848341232227	1.29903147699758	-1.97828001900657	4.60862891537811e-24
LUC7L3	1.75857365572356e-07	11.218009478673	7.16464891041162	-0.646848792252954	2.6686408295167e-07
SMURF2	2.21231060921677e-15	27.1374407582938	10.6271186440678	-1.35253418285197	6.54617799633745e-15
DUSP3	6.88694275263698e-08	1.63981042654028	0.707021791767555	-1.21370245146897	1.07132925973494e-07
EFTUD2	1.56261682316564e-20	2.99526066350711	0.808716707021792	-1.88897523841531	8.21938317026756e-20
PRKAR1A	7.50521551257837e-20	5.98578199052133	1.73970944309927	-1.78269336004248	3.61301403231344e-19
YWHAE	5.25451869315824e-14	26.478672985782	11.3740920096852	-1.21907944135887	1.36440733254035e-13
MAP2K6	3.59271487189888e-13	1.260663507109	0.300242130750605	-2.06998490782657	8.6856843056896e-13
DHRS7B	8.38823989013276e-07	3.3696682464455	2.0363196125908	-0.726642542076531	1.21508660136903e-06
WSB1	3.95489781621322e-08	21.1421800947867	14.4140435835351	-0.552649036457723	6.28555188417488e-08
SLC9A3R1	0.00240856250460772	0.938388625592417	0.576271186440678	-0.703437639483926	0.00284768910930377
TNFAIP1	1.28065447164935e-12	1.94312796208531	0.667070217917676	-1.54247037364655	2.93406908370588e-12
PMP22	0.000730501908568156	7.53080568720379	4.3728813559322	-0.784220014579921	0.00088643364525645
SUPT6H	1.10157666517785e-13	7.22274881516588	2.71912832929782	-1.40940375780498	2.78685623490085e-13
RAB34	8.12807338814387e-14	1.30331753554502	0.39225181598063	-1.73233658823966	2.08048417148534e-13
PHF12	1.99137213580976e-11	1.52132701421801	0.605326876513317	-1.32954398517248	4.10111743391666e-11
TMEM33	5.82689460926758e-18	2.92417061611374	0.99273607748184	-1.55854536235623	2.25888425381298e-17
SLAIN2	1.85593726753341e-25	6.14691943127962	1.77239709443099	-1.79416170867992	1.79672694766711e-24
OCIAD1	3.98759045699158e-14	7.81042654028436	3.41888619854722	-1.1918749366243	1.04905219795294e-13
DCUN1D4	2.10477744609783e-10	3.95734597156398	1.86561743341404	-1.08488002355889	3.96872541796891e-10
USP46	2.6027342059913e-20	1.19431279620853	0.265133171912833	-2.171391646611	1.33551376167484e-19
CHIC2	0.0983046918069684	3.46445497630332	4.99273607748184	0.527202238703411	0.106288400037022
LAMTOR3	0.000143317593878022	1.2654028436019	0.934624697336562	-0.437137677131734	0.000180661055167826
NFKB1	1.47996185817037e-21	31.0331753554502	10.0145278450363	-1.63171691887148	8.80572302359652e-21
MANBA	0.374798017524608	4.05687203791469	5.08958837772397	0.327181184848771	0.390137515284664
UBE2D3	0.000248079440051525	30.8009478672986	21.5641646489104	-0.514338918914257	0.000308478037650617
MAPK10	5.08474666975382e-12	2.92890995260663	0.785714285714286	-1.8982871426175	1.10619952271529e-11
ELF2	3.0113024351124e-08	44.957345971564	20.4878934624697	-1.13378521346577	4.83478588377835e-08
NDUFC1	5.24118991743382e-06	3.4218009478673	1.9455205811138	-0.814599595924338	7.21565570610413e-06
TBC1D9	3.11225840933971e-18	13	4.39588377723971	-1.56428647476033	1.24320807999044e-17
ZNF330	0.00828854018615676	1.40758293838863	0.99273607748184	-0.50373780400758	0.00951711294861423
INPP4B	2.72550147871556e-12	7.30331753554502	2.35593220338983	-1.63225393444593	6.076618447605e-12
GAB1	4.93232152344837e-11	10.9194312796209	4.9636803874092	-1.13741558976176	9.84227424180174e-11
KLHL2	1.74698488850297e-18	5.58293838862559	1.93583535108959	-1.52806838306239	7.18050771547227e-18
CPE	0.00139988578349747	7.04739336492891	2.27118644067797	-1.6336436022493	0.00167491432967746
RPL34	0.000943461306915276	75.7725118483412	45.863196125908	-0.724337676510196	0.00113825877445221
GRPEL1	0.935847173834035	2.80568720379147	3.42130750605327	0.286193601992729	0.940335136987841
GAR1	4.28238765950769e-05	1.8436018957346	1.15375302663438	-0.67619272378851	5.56811634214948e-05
FRG1	1.11607817570831e-17	2.51658767772512	0.922518159806295	-1.44781964602309	4.21342254235655e-17
CLCN3	2.53929006400243e-25	2.81990521327014	0.832929782082324	-1.75937988620547	2.41314822496991e-24
GALNT7	7.82148086660533e-12	3.60663507109005	1.20823244552058	-1.57775542087855	1.66979698268139e-11
DHX15	5.91376617967742e-09	9.57345971563981	4.67191283292978	-1.03502703181016	1.00098369650243e-08
SOD3	2.41184119799352e-07	3.63981042654028	0.944309927360775	-1.94653096968381	3.62620921618708e-07
[truncated: 6,801 more rows]
