# Supplementary material for: Single-Cell RNA Sequencing Reveals Multiple Pathways and the Tumor Microenvironment Could Lead to Chemotherapy Resistance in Cervical Cancer
Source: Front Oncol. 2021 Nov 26;11:753386. doi: 10.3389/fonc.2021.753386 (PMC8662819; doi:10.3389/fonc.2021.753386)
Supplement: Supplementary file 3 [file DataSheet_3.zip › Cluster6+7 DE_result.tsv]

selected_genes	pvalue	mean.1	mean.2	log2ratio	FDR
DPM1	0.00591238319405941	1.41983852364475	1.66194690265487	0.227147427088602	0.0114085470202817
ANKIB1	0.000143295928880349	4.83275663206459	2.54159292035398	-0.927113368844378	0.000378888516566195
RAD52	0.0016048941652808	2.16493656286044	0.695575221238938	-1.63804630665298	0.00347858445549321
LAP3	0.088758125475774	2.37716262975779	2.23185840707965	-0.0909951032917515	0.127877769417104
CD99	7.21981095209785e-07	9.29065743944637	4.3787610619469	-1.08525796269828	2.775350673485e-06
MAD1L1	7.44958037801869e-37	2.16262975778547	0.0212389380530973	-6.66993125363016	1.96856276695787e-35
LASP1	0.0454085993355771	1.4717416378316	1.4353982300885	-0.0360733836283115	0.0703857214147881
CASP10	3.73900205002913e-10	1.24221453287197	2.5929203539823	1.06166354068469	2.07029059558075e-09
CFLAR	0.000117510657098464	7.39677047289504	4.87964601769912	-0.600119013908318	0.000316590067018023
RBM5	0.005545905929949	2.40484429065744	2.09734513274336	-0.19737919862712	0.0107673043857743
CD38	0.00278896008072947	2.32295271049596	5.38761061946903	1.21368580141605	0.00575932654948954
RBM6	5.7994475002596e-05	12.8073817762399	8.51858407079646	-0.588290018694104	0.000165009425007386
NDUFAB1	0.0990815234561132	2.38754325259516	2.49911504424779	0.0658904468037773	0.140548621990301
SLC25A13	5.68075178323543e-05	3.51557093425606	1.1646017699115	-1.5939222878388	0.000162365010488458
CDC27	0.0496508729460973	3.66782006920415	2.27964601769912	-0.686113046137816	0.0759214491722548
SKAP2	0.0349350722910051	3.90196078431373	3.52566371681416	-0.146304403806622	0.0560952934484102
SLC25A5	0.165338828515263	3.57785467128028	4.8	0.423939618019538	0.221640416232641
MCUB	0.0191903224855509	2.97231833910035	2.30088495575221	-0.369399788024518	0.0328243771816807
POLR2J	0.00287043434884194	1.65859284890427	1.85663716814159	0.162732128057255	0.00591650013145235
CREBBP	0.0668185296343002	8.65167243367935	5.73097345132743	-0.594198830564724	0.0992494686220689
KMT2E	1.97209877189838e-13	24.0184544405998	10.9964601769911	-1.12710413154316	1.48363752924275e-12
IBTK	0.175433397202267	1.59054209919262	1.44955752212389	-0.133905973953687	0.233540748673787
MYCBP2	0.0281673243230164	10.3737024221453	6.92566371681416	-0.582906647848937	0.0464334711383905
ITGAL	0.662424369505415	2.73702422145329	1.35044247787611	-1.01917601244013	0.717893898400197
ZFX	0.460380482319168	5.01845444059977	3.81592920353982	-0.395208712868739	0.529491547686862
LAMP2	0.0242267438986589	0.797001153402538	1.0141592920354	0.347630554287931	0.0405894536160903
REX1BD	0.264242494932514	2.12456747404844	1.85663716814159	-0.194477257594783	0.332317506451178
MAP3K14	0.357311208279027	2.00922722029988	1.15929203539823	-0.793396686254767	0.431177019998727
AP2B1	0.00096081359717946	5.00230680507497	2.52566371681416	-0.985930982468055	0.00215669908664952
RALA	5.15896412432078e-19	8.55594002306805	2.40530973451327	-1.83070368581633	5.79300475334036e-18
BAIAP2L1	2.2835566412238e-47	0.970011534025375	0.0619469026548673	-3.96889784739089	1.00773354577206e-45
KDM7A	0.289684999298411	2.04613610149942	1.20353982300885	-0.765618232244077	0.360005604591351
PHTF2	0.94812331693789	8.71395617070358	5.13982300884956	-0.761609176137156	0.959208665210204
FARP2	0.0586499405044957	4.23414071510957	4.10973451327434	-0.0430240163146959	0.0881546959967097
DBF4	0.227706763014653	1.91580161476355	1.26725663716814	-0.596239454778835	0.293988897790706
IFRD1	1.1744730682881e-07	4.719723183391	6.76283185840708	0.518925238531467	4.96927099746442e-07
ADIPOR2	4.5769100354788e-07	2.81430219146482	3.1858407079646	0.178896884686073	1.79536924325048e-06
PAFAH1B1	1.24087449949472e-06	13.9907727797001	7.54336283185841	-0.891195926305884	4.63673087745148e-06
LUC7L	0.0120771022628158	3.33794694348328	1.84247787610619	-0.857313727313022	0.0216739537559195
MYLIP	5.67890785479812e-13	1.53748558246828	2.50265486725664	0.702886465639711	4.12187834921449e-12
PSMB1	0.145358710169212	3.84659746251442	5.54513274336283	0.527639134218391	0.197314053514836
JARID2	0.175016093103406	7.92387543252595	4.44778761061947	-0.833118301905522	0.233124483118392
CDK11A	1.09443750077914e-34	2.23068050749712	0.0725663716814159	-4.94203894893947	2.60522548211488e-33
SYPL1	0.0251589465627206	2.78085351787774	1.54513274336283	-0.847796966053801	0.0419284105669509
SPAG9	3.48948217542413e-08	11.3321799307958	4.87433628318584	-1.21714772197908	1.55546311516633e-07
SS18L2	0.431019288281092	2.07958477508651	1.80176991150442	-0.206880709437361	0.502236937061213
ST3GAL1	0.0386531668065809	1.64705882352941	1.20176991150442	-0.454731373865083	0.0611385036263231
HEATR5B	0.207394847797053	1.39446366782007	1.10973451327434	-0.3294957705278	0.270539007782558
SEC62	0.00859985837942875	4.35063437139562	3.54690265486726	-0.294666041560603	0.01601315402043
RPS20	6.07938891243638e-20	20.4544405997693	9.36637168141593	-1.12685188799301	7.27055373186497e-19
CSDE1	0.302879915794996	5.36678200692042	3.9716814159292	-0.434307385229169	0.374295454607482
UBE3C	1.6017418891509e-08	5.27104959630911	2.09557522123894	-1.3307439583972	7.38608877410964e-08
REV3L	5.72058230990241e-05	2.67589388696655	2.85840707964602	0.0951904854856377	0.000163291912895209
TRAF3IP3	2.33112537013192e-16	0.545559400230681	1.18938053097345	1.12440217535865	2.18413084042296e-15
VTA1	0.0245924519581894	2.10611303344867	0.930973451327434	-1.17777093477263	0.0410773998832285
BAZ1B	0.00164917776239591	4.05536332179931	2.55575221238938	-0.666083202336948	0.00356232083477883
RANBP9	0.334113512103001	4.87312572087659	4.2070796460177	-0.212028312195189	0.406618251281999
ZNF207	0.00203581787460404	4.43598615916955	4.39646017699115	-0.0129124632001307	0.00431511252671836
IDS	3.42806710627228e-17	4.95271049596309	1.26725663716814	-1.96650957267523	3.38435349887686e-16
BTK	0.0408270931353148	1.17301038062284	1.01946902654867	-0.202397836495903	0.0640490444387288
SCMH1	0.767373718233585	2.56055363321799	2.13628318584071	-0.261352874563162	0.811701874056762
HIVEP2	3.20851338889007e-54	15.40369088812	0.99646017699115	-3.95032011752296	1.9134012952935e-52
NME1-NME2	4.07542506023463e-79	7.96539792387543	0.00884955752212389	-9.81392539804674	7.19394031632617e-77
BTBD7	1.39083660648617e-08	5.02191464821223	2.06371681415929	-1.28299249306843	6.48126921269638e-08
ABHD5	3.30003261189116e-05	1.99423298731257	2.50442477876106	0.328645309996248	9.84654761073407e-05
AKAP8L	0.342067411933193	1.68858131487889	1.07079646017699	-0.6571273802028	0.41528018950789
MBTD1	2.48723821181304e-09	4.13725490196078	1.58053097345133	-1.38826453891702	1.26609501862288e-08
UTP18	0.0427062197241419	1.57093425605536	0.911504424778761	-0.785301240022206	0.0666652096365894
RNF216	5.61220570634132e-07	4.91349480968858	1.55044247787611	-1.66406952959274	2.17061032270677e-06
TTC19	0.0469137913517859	4.38754325259516	2.55752212389381	-0.778666627553237	0.0722367624687478
PTBP1	0.00174906433535258	1.47520184544406	1.5716814159292	0.0913964433877539	0.00376518093263948
PIK3C2A	0.476849263286107	3.88465974625144	2.53628318584071	-0.615072402884965	0.546864812599166
RABGAP1	2.29510064239134e-06	4.84659746251442	2.07256637168142	-1.22555396025255	8.16138528192827e-06
MAP4K3	1.38793069489865e-07	2.6239907727797	1.21061946902655	-1.11601718916824	5.82218455949405e-07
ERCC1	0.000456144880232722	2.49942329873126	3.21769911504425	0.364434172019719	0.00108632884860605
CD22	0.191737314885814	3.62514417531719	2.64424778761062	-0.455180998090229	0.252729023474043
ELOVL5	0.055758118894805	9.56401384083045	6.9716814159292	-0.456109573576087	0.0841520446931513
ALOX5	0.142694517152095	1.82698961937716	1.14867256637168	-0.669500826161186	0.19435521734327
MAP4K5	0.237864786296973	2.45559400230681	1.66548672566372	-0.560128195804472	0.304171921741102
PSMC4	3.61969301228645e-09	0.970011534025375	1.87787610619469	0.953028076578905	1.81107769424264e-08
SLC25A39	0.0018488810880087	0.724336793540946	0.985840707964602	0.44469389436769	0.00395245467238977
NUB1	4.11128845475044e-12	1.55132641291811	2.87433628318584	0.889726585660475	2.77417675088894e-11
PGM3	1.62734752323633e-06	0.598615916955017	1.19115044247788	0.992653092171721	5.94493759937245e-06
CLK1	2.49521368499019e-12	4.06689734717416	5.19646017699115	0.353600619442316	1.71250046529731e-11
UFL1	0.132761221608221	1.07151095732411	1.14513274336283	0.0958682415291395	0.182402014619265
MDH1	0.254581385038895	1.10265282583622	1.29203539823009	0.228666971705916	0.322127338562991
SLC30A9	0.0224094761630339	2.28604382929642	1.30265486725664	-0.81139816521019	0.0377886963345314
CCDC88C	0.607675852235176	5.74163783160323	4.23185840707965	-0.440170974350123	0.667913707575051
YAF2	0.000674049765826735	5.08535178777393	2.60884955752212	-0.962933826601393	0.0015557435233229
ZMYND11	0.0455682423508499	1.73125720876586	0.952212389380531	-0.862464773144779	0.0705588257874739
BID	0.783486387843846	1.93425605536332	1.38407079646018	-0.482861050337709	0.824398051872888
RGPD5	1.44231411727297e-11	3.78200692041522	1.41769911504425	-1.41560062806507	9.33274516059475e-11
NUDCD3	0.01085015027017	2.34486735870819	1.08318584070796	-1.1142255312328	0.0196882044170478
ATP2C1	5.44854765539779e-13	5.03114186851211	1.4141592920354	-1.83094123579349	3.96772950549017e-12
RUFY3	0.115588744925196	4.20645905420992	1.6353982300885	-1.36296431700077	0.16167769615052
TTC27	0.0415059969898415	2.89734717416378	1.42477876106195	-1.02399464997036	0.0649524697575073
CD74	0.349972871620327	58.0207612456747	56.2530973451327	-0.0446366895719082	0.423363564270971
ZRANB1	0.0037689512676418	1.38754325259516	1.42300884955752	0.036411889922137	0.00760163708597041
MNAT1	0.0661454495407024	2.89504036908881	1.29734513274336	-1.15802113478504	0.0983266922064747
SAMD4A	5.09390641643192e-20	12.5109573241061	2.43362831858407	-2.36201143598802	6.14191503161586e-19
RUNX3	5.19452126202489e-15	8.05882352941176	2.89380530973451	-1.47760137862729	4.39988912270937e-14
SERPINB1	6.96298459459387e-06	2.41291810841984	1.17699115044248	-1.0356754799391	2.31208811256153e-05
AQR	0.012771348202358	2.60207612456747	1.48849557522124	-0.805808236224364	0.0228548092526382
RTF2	0.0295930996444042	1.51903114186851	1.32566371681416	-0.196436595878478	0.048440040330399
SLC45A4	6.89360684672586e-09	0.76239907727797	1.59469026548673	1.06465796022513	3.3356893656361e-08
RNF10	0.422577893396417	4.26874279123414	3.60353982300885	-0.24439644830524	0.495045458868699
RNH1	0.0181511939179144	1.96424452133795	2.15398230088496	0.133031858954471	0.0312773208745632
RB1CC1	0.442433382413188	4.12226066897347	3.33628318584071	-0.305193984966179	0.513804872786684
ERP44	0.265547793814313	4.27450980392157	4.31681415929204	0.014208002688203	0.333599107734337
BIRC3	0.00360045965906818	5.84429065743945	3.52389380530973	-0.729857481882754	0.00728845342911371
AKAP11	0.503612616825288	1.8881199538639	1.13274336283186	-0.737129385667506	0.572499350347758
STRAP	0.44350381196607	3.65167243367935	3.33982300884956	-0.128785706617451	0.514348801330682
DEF6	0.199144488523697	1.54671280276817	1.39823008849558	-0.145603552920724	0.261554948766391
PLEKHO1	0.293752982889773	2.17762399077278	1.8141592920354	-0.263453729049748	0.36454778219701
UBR2	2.95865735799595e-14	7.40945790080738	3.37699115044248	-1.13362959559252	2.39131042506156e-13
PHF20	4.77140809408116e-16	14.0888119953864	4.32920353982301	-1.70237642870795	4.3685111865519e-15
TYMP	5.96998267965625e-11	1.50749711649366	2.22654867256637	0.562653907003141	3.66929436842939e-10
SEC63	0.0723490599842348	2.81660899653979	3.38230088495575	0.264045703909338	0.106638744726262
KPNA6	6.49477362813082e-05	4.06689734717416	1.70973451327434	-1.25015625456512	0.000183374510690603
VIM	0.000744136379111283	16.1153402537486	13.3327433628319	-0.273460987482924	0.00170413795589937
RNASET2	1.07043355679744e-16	0.499423298731257	1.63716814159292	1.71286746659623	1.01587597551551e-15
CD44	5.25890526126286e-24	38.6920415224914	10.270796460177	-1.91348879087778	8.25891420567722e-23
SLAMF7	0.00183428102777225	2.86620530565167	4.26725663716814	0.574166925072163	0.00392564605992189
VRK2	0.0547811776252503	4.90772779700115	2.82477876106195	-0.796917354431694	0.0828192315382767
VEZT	0.0227959821275093	4.90311418685121	2.6353982300885	-0.89567737913779	0.0383525234955008
POU2F2	0.0150229032975343	5.91464821222607	5.30796460176991	-0.156133613830716	0.0264338406108528
SNX1	0.0982831353149382	2.59746251441753	2.0070796460177	-0.372005061218716	0.139550668000265
BCLAF1	1.77370224200278e-10	3.06920415224914	4.09026548672566	0.414329875364696	1.0218469966003e-09
SLC39A9	9.62148696063887e-07	1.43713956170704	1.93628318584071	0.43008979568784	3.64147701177524e-06
RABEP1	1.13668220906526e-06	7.30449826989619	3.30796460176991	-1.14284138440387	4.27746429431202e-06
NUP160	0.593627827931202	2.21799307958478	1.88849557522124	-0.232017460596187	0.654592604862667
GRN	0.00244486260004047	1.31603229527105	1.0283185840708	-0.355907596964868	0.00510609496165575
FAM13B	0.000116365601579064	7.52710495963091	4.28672566371681	-0.81221899647825	0.000313906400425566
ARHGAP31	7.96323592888292e-26	8.10611303344867	1.16106194690265	-2.80356534547101	1.36208372690544e-24
SARS1	0.194648117662134	1.56286043829296	1.15752212389381	-0.433149184823866	0.256106780931126
ARID4A	0.00849666098845259	4.26066897347174	2.56106194690265	-0.734337818531428	0.0158477451149794
EIPR1	0.000830301954746825	1.00346020761246	1.21061946902655	0.270762050069092	0.00188096638926989
ZCCHC8	0.000180295213348985	2.15570934256055	2.50265486725664	0.215296676983526	0.000468025162652395
FUT8	5.06975727106845e-17	7.99423298731257	14.1486725663717	0.823635180231411	4.92793806987336e-16
UBA6	0.16453665804458	4.03575547866205	3.18761061946903	-0.340363357414289	0.220699170805694
GAB2	6.78123950318618e-24	9.18223760092272	1.11681415929204	-3.0394566262411	1.05371865942115e-22
ATP6V0A1	2.52834895742692e-10	1.22952710495963	2.42300884955752	0.978696134418009	1.42498134727011e-09
PIAS1	5.07632905972124e-05	8.88465974625144	5.10265486725664	-0.800068462562984	0.000146226110578002
SLC4A7	0.000532901097120522	4.2318339100346	4.81592920353982	0.186531177920421	0.00125223245026244
MAP2K3	0.0224623405817717	1.64359861591696	1.06371681415929	-0.627743897308996	0.0378633724168673
TMSB10	0.015158485723266	29.6551326412918	27.0336283185841	-0.133526668488765	0.0266299353092249
RNF19A	0.00640458079859493	7.62975778546713	4.33451327433628	-0.815767256682776	0.0122768944537728
GABARAPL2	8.83726132121665e-07	2.73356401384083	1.56106194690265	-0.808255372308816	3.35907271408519e-06
FAM136A	0.000775999922528572	0.943483275663206	1.38230088495575	0.551002831119516	0.0017706761417366
VCL	0.890119802085525	1.77393310265283	1.14513274336283	-0.631436760050034	0.914257554240006
NSMAF	0.0169995542491451	2.34140715109573	1.9929203539823	-0.232491774073024	0.0295002095562239
ADSS2	0.0210355941284859	1.6239907727797	0.745132743362832	-1.12397406965162	0.0357726693213905
STAP1	1.62857536743623e-13	2.08304498269896	3.24247787610619	0.638402736535371	1.24126132927393e-12
RFC1	0.00132762222995397	1.51787773933103	1.90088495575221	0.324615630169456	0.00291685073843487
TBC1D23	0.340131743276231	1.97462514417532	1.59823008849558	-0.305103683001004	0.413157551081202
CUL3	0.0070482987738188	11.0899653979239	6.93274336283186	-0.677756603357228	0.0133494173771941
AC118549.1	1.43160203672388e-09	4.36447520184544	1.7646017699115	-1.30646555302191	7.43254092713233e-09
FBXO42	3.19504064769339e-05	3.48096885813149	1.4141592920354	-1.29954427167942	9.56561355377946e-05
PI4K2B	0.118906567637806	1.45790080738178	0.755752212389381	-0.947907362637328	0.16600274691099
BOD1L1	0.204509978808749	4.29181084198385	3.58407079646018	-0.259987356547138	0.267170673914449
TRIO	2.53868277253821e-10	18.9307958477509	8.0070796460177	-1.24138700119463	1.42898049428713e-09
CLEC16A	7.75279655980554e-08	4.09111880046136	1.60530973451327	-1.34964374848738	3.33786255789481e-07
MTREX	0.372656321045149	3.7358708189158	2.92743362831858	-0.351808107704627	0.446156360491656
RIPOR1	3.10995749479602e-12	2.30449826989619	0.64424778761062	-1.83876510167444	2.12449573135214e-11
PNKP	0.399428634033259	1.52133794694348	1.12920353982301	-0.43003510956739	0.471769068390216
PHLPP2	3.50237536163729e-10	1.84890426758939	0.529203539823009	-1.80477591003716	1.94659728852712e-09
STAU2	0.0349435671175345	2.50865051903114	0.899115044247788	-1.480333872932	0.0560952934484102
INPP4A	0.00553619247614867	1.50173010380623	2.52389380530973	0.749025659197538	0.0107531766713222
PSMA4	0.227188117351765	2.03921568627451	2.26017699115044	0.148421376230577	0.293409763498197
CAPG	0.878982336807479	2.17416378316032	1.67256637168142	-0.378397163128307	0.904816667210498
AP2S1	0.084032474879314	1.280276816609	1.72035398230088	0.426249668287597	0.121865038331388
ADAM28	3.93841706316445e-19	10.881199538639	2.85663716814159	-1.92944789633253	4.4910166666007e-18
DCUN1D1	0.0256503055582194	1.78546712802768	1.07964601769911	-0.725743197774877	0.0426345756792551
JADE2	2.07771457246948e-08	2.03806228373702	0.543362831858407	-1.90721035326215	9.48185564457892e-08
CTNNA1	0.0944795498433313	2.85351787773933	1.69557522123894	-0.750966813320905	0.13484419581456
HSPA5	0.000200713221808104	6.5916955017301	13.2955752212389	1.01222469047122	0.000514969446418118
OFD1	0.000192491360837404	3.81314878892734	4.04070796460177	0.083625260851673	0.000496182462252023
WDR37	0.258405903250164	2.6401384083045	1.94336283185841	-0.442058282631203	0.326279041786259
YTHDC2	0.0492167897229133	2.63321799307958	1.32212389380531	-0.99396958551618	0.0753098796973705
ATP6V1H	0.389198672043138	2.30219146482122	1.64778761061947	-0.482477521859182	0.462947099656703
POLR2B	0.804220199308498	1.79354094579008	1.23716814159292	-0.535769093723244	0.841988822708226
FAM214A	0.430062788033698	6.79700115340254	6.13097345132743	-0.148782210205597	0.5015504977782
ARAP2	0.364463105474723	2.09457900807382	1.56637168141593	-0.41923371640127	0.438368951883334
TPR	0.725824114811166	2.82583621683968	2.10088495575221	-0.427680688328742	0.77480934171787
KIAA0556	0.00403378235597036	1.85467128027682	0.808849557522124	-1.19722021020157	0.00808772446019864
DTNBP1	0.0876891703815855	2.53402537485582	1.78053097345133	-0.509123438698464	0.12651708921509
MAP4	1.01930966512038e-16	13.0899653979239	3.30265486725664	-1.98676316499949	9.69442575900051e-16
GOPC	0.00592335193082687	1.26643598615917	0.992920353982301	-0.351024252477121	0.0114247168141342
HDAC9	0.0777340331791444	10.8465974625144	9.96460176991151	-0.122358490766144	0.113929023055319
ZNF800	0.382671504433152	1.82929642445213	1.53274336283186	-0.255172715057969	0.456166760957185
TNFRSF17	0.0127392231165937	1.98269896193772	4.58230088495575	1.20860654634134	0.0228065686058937
SNX29	0.00271792494363188	8.3598615916955	5.10619469026549	-0.711230510594105	0.00562052613694821
RSF1	2.0286642175636e-10	8.91349480968858	4.19115044247788	-1.08864488728754	1.15665312559537e-09
VPS13D	0.0109524663408238	2.67704728950404	1.3929203539823	-0.942529855917711	0.019849377397148
CELF2	0.00191488739779539	7.35640138408305	6.10442477876106	-0.269144842872122	0.00408231791616959
FAM120A	0.88609936451427	2.43944636678201	1.75044247787611	-0.478834111328916	0.911292588115002
R3HDM1	0.032720139592234	2.68742791234141	2.24247787610619	-0.261132304481548	0.0530201718368277
ARID1B	1.15646547518586e-07	19.7185697808535	10.0442477876106	-0.973185389674887	4.89777556813359e-07
CLPTM1L	0.900718432817029	1.6482122260669	2.74336283185841	0.735043424985068	0.921815965682177
NEDD4L	0.0549870016279974	3.08535178777393	1.42477876106195	-1.11469707725461	0.0830450507133308
NFE2L3	4.24202977043875e-09	1.30103806228374	2.33805309734513	0.845644524767319	2.10337948055575e-08
HERPUD1	0.30852423642998	16.358708189158	19.283185840708	0.237284597457855	0.379993707888781
CYBA	2.15024397975825e-14	26.6147635524798	20.6637168141593	-0.365126972016827	1.76048732517127e-13
HEBP2	0.24828360507025	1.02191464821223	1.18230088495575	0.210322529838319	0.315847664795334
RRP12	1.85429946939327e-14	2.51557093425606	4.12566371681416	0.713740360407401	1.52384051367458e-13
TTC17	6.90209715236512e-06	6.3598615916955	3.13805309734513	-1.01912560519222	2.29705540975771e-05
FOXN3	3.56663007017362e-13	18.5882352941176	7.76106194690265	-1.26006383689722	2.63202984944418e-12
TRAPPC3	0.521577702242122	1.31372549019608	1.4070796460177	0.0990401443828907	0.589278648232075
THRAP3	3.97689650551903e-19	10.3460207612457	4.3787610619469	-1.24048135891097	4.52320728836481e-18
PHPT1	0.0188981084685861	1.62975778546713	2.22477876106195	0.449004310005853	0.0323975187723134
ARID4B	5.48414562634051e-21	20.361014994233	7.49026548672566	-1.44272072146236	7.09722423725533e-20
SDCCAG8	0.811990919294258	2.99653979238754	1.96283185840708	-0.610360939366886	0.849126996882834
KIF1B	0.00277806005202427	2.28719723183391	2.1646017699115	-0.0794791477821763	0.00573950328164003
TBC1D22A	0.296099847972033	9.02076124567474	7.27079646017699	-0.311135776019233	0.366692718224926
SYNE2	7.54610180665398e-17	8.71395617070358	3.28672566371681	-1.40667681419749	7.22363281404859e-16
FAM168A	0.538635232053677	2.52479815455594	1.74336283185841	-0.534295198917923	0.605295971238318
NOP58	0.196125410178905	7.90311418685121	7.65840707964602	-0.045376904742823	0.25781990918067
SZRD1	0.0182944341694762	2.19492502883506	1.12743362831858	-0.961129158098436	0.0314977027270813
CUL1	3.58007502565609e-05	4.2318339100346	2.13982300884956	-0.983791534080135	0.000105819632205093
CYFIP2	0.0680158682634212	2.60322952710496	1.15929203539823	-1.16705848084774	0.100858207878521
TAB2	2.28945845707732e-14	9.19261822376009	2.93097345132743	-1.64909592545922	1.86753792441446e-13
GINM1	0.000748889159150984	1.57554786620531	0.660176991150442	-1.25492882211557	0.00171324409504059
EIF2AK2	0.0624227478434199	2.19607843137255	2.28849557522124	0.0594699224215956	0.0933485551450397
AC022966.1	2.80121222576956e-09	4.37024221453287	7.20176991150442	0.720638266484287	1.41763182939462e-08
KMT2C	0.000571952568747497	15.3460207612457	9.10442477876106	-0.75322483666235	0.00133758700894685
PUM2	8.16189405419638e-09	10.8131487889273	5.63893805309734	-0.939291297713373	3.90089400827206e-08
ZFR	7.72570514667229e-15	8.31949250288351	3.03893805309735	-1.45292825855331	6.46936182395917e-14
TRAF1	1.24529135486455e-06	4.71510957324106	1.74690265486726	-1.43249208056194	4.64929843402475e-06
RC3H2	1.51157124374541e-07	2.7358708189158	1.07964601769911	-1.34144173617647	6.29892719419121e-07
SOAT1	0.0111102508992536	1.89273356401384	1.02300884955752	-0.887652715093749	0.0200858407285564
GDI2	2.72971652724011e-05	8.43252595155709	4.92389380530973	-0.776165205982973	8.25084865391137e-05
PRDM1	0.000121236886064198	2.44982698961938	3.07256637168142	0.326764307559611	0.00032583336065853
ATG5	0.0503421994281785	3.57554786620531	2.70796460176991	-0.400955436662301	0.0768188541066915
PITHD1	0.0142737606586871	1.52249134948097	1.45132743362832	-0.0690609888210847	0.0253379347493106
ATP11B	0.378386036391369	5.8800461361015	5.57345132743363	-0.077256489967507	0.452279950865415
CDK14	0.00521239186223235	13.8235294117647	16.4814159292035	0.253714180291073	0.0102198627236627
SEC61A1	0.0310427900820524	1.98961937716263	2.75044247787611	0.467171267774101	0.050531845308778
PPP1R12A	4.39594984441624e-05	7.38869665513264	4.24778761061947	-0.798608266359518	0.000127879542936116
ATP2B4	0.0392796857121541	2.95271049596309	2.21769911504425	-0.412976269646217	0.0619961563117797
ZC3H11A	5.46547099415993e-68	3.90196078431373	0.0230088495575221	-7.40586661773361	6.34713776242836e-66
TBXAS1	0.592321629597951	3.57324106113033	3.05840707964602	-0.224452800706815	0.653805740724302
MXD1	2.36024798821017e-05	2.54094579008074	3.81946902654867	0.588006495706418	7.22314450206067e-05
CDK17	4.48571850306742e-10	11.9480968858131	6.46548672566372	-0.885949955293239	2.46519000672933e-09
SLC2A3	2.47952352716575e-09	4.18108419838524	6.95752212389381	0.73469649455372	1.26498697403265e-08
WNK1	1.47663890725392e-07	15.0219146482122	6.93628318584071	-1.11483400074475	6.16500236301944e-07
CCAR1	0.0112035365705291	3.27335640138408	1.95575221238938	-0.743047093862473	0.020246194465907
SNRNP40	0.562991895419209	1.69550173010381	1.25132743362832	-0.438252908995043	0.627236363162073
MPC1	0.0365826341209791	1.38523644752018	1.88141592920354	0.441686571744755	0.0583443111851893
HDAC7	0.878226251047036	1.61130334486736	1.2141592920354	-0.408270413317366	0.904249287417305
SFSWAP	0.00892377897826519	3.33679354094579	1.84955752212389	-0.851282255042069	0.0165604022838874
TNK2	0.0373428004047078	1.2156862745098	1.26371681415929	0.05590223831117	0.0593423760122346
MON2	0.0011479361568687	6.94809688581315	4.46902654867257	-0.636657256226124	0.00254564937701587
GPBP1	0.539536493271631	21.4567474048443	16.9008849557522	-0.344332606591398	0.606154415684243
CS	2.02982127808848e-07	2.25259515570934	0.750442477876106	-1.58577465340431	8.34041089404512e-07
WAPL	3.85668449212453e-06	4.67935409457901	2.25486725663717	-1.05326689903069	1.32861425946491e-05
VMP1	0.610084304105514	9.90080738177624	8.18053097345133	-0.275351690369606	0.670393932773315
APPBP2	0.151893722036375	2.75663206459054	1.70973451327434	-0.689134398113053	0.205610814561824
EIF4B	1.0136021559907e-09	3.7277970011534	1.41769911504425	-1.3947719244238	5.33774023196535e-09
RPL18	2.64620230853707e-20	60.8708189158016	40.9451327433628	-0.572058809943873	3.28025022122868e-19
MED29	8.12842541831941e-06	0.96078431372549	1.56991150442478	0.708398734854801	2.67293154776778e-05
MTMR1	0.45911653845253	1.87543252595156	1.29734513274336	-0.531661028021931	0.528313242292312
HAGH	0.00137256191973372	0.948096885813149	1.06725663716814	0.170800734137687	0.00300601278004214
RNF4	5.39746073480105e-34	7.06459054209919	1.3858407079646	-2.34984450556697	1.25363127487774e-32
CASP8	0.0306607542782396	3.03690888119954	3.32566371681416	0.131038671293277	0.0500206686247214
TAF2	0.744164813826776	2.8881199538639	1.73805309734513	-0.73265850669864	0.792137543514658
HIPK2	4.27093186244197e-05	18.6343713956171	8.59469026548673	-1.11644859852812	0.000124736084109573
TNPO3	2.03383223965756e-07	6.06228373702422	2.85132743362832	-1.08822765569648	8.34911783591517e-07
SLC12A2	0.00284341481580682	2.62975778546713	3.40884955752212	0.374355004710641	0.00586354653371752
SBNO2	1.19765471519498e-11	1.0080738177624	1.58938053097345	0.656863291159833	7.80686891898884e-11
PMS1	6.13574163180388e-06	0.959630911188005	0.99646017699115	0.0543325198584225	2.0512899864508e-05
TAF11	0.0876990201470563	0.943483275663206	0.88141592920354	-0.098173974954383	0.12651708921509
ANKS1A	0.000418060691214995	2.38062283737024	1.0070796460177	-1.24116128719739	0.00100157536934407
AP3D1	0.607420883464773	2.07727797001153	1.50088495575221	-0.468880885423792	0.667799790416055
GNAI3	0.316318795939523	5.06574394463668	3.37345132743363	-0.586548809175972	0.38786186342904
OAT	6.93021347183627e-17	1.12687427912341	2.63008849557522	1.2227847744895	6.67751791511211e-16
PKN2	0.00663738428294602	4.90542099192618	3.03893805309735	-0.690809689704345	0.012647140259344
TRAM2	1.26389740340579e-06	1.02998846597463	1.98938053097345	0.949691081018988	4.71079327806567e-06
ANKRD44	4.56244199546528e-16	27.1061130334487	10.2619469026549	-1.40131378233122	4.1858745376275e-15
NDUFB4	0.0594537004342447	2.3921568627451	2.10973451327434	-0.181250532431779	0.0893019673302661
SPEN	0.000385477100172149	6.31372549019608	3.22654867256637	-0.968499747406537	0.000930585581542502
ZC3H15	0.0343397489719561	4.14186851211073	2.87610619469027	-0.526164808942194	0.0553272406766127
MAP2K4	0.114890653909508	2.34025374855825	1.30265486725664	-0.845210067780361	0.160854205489422
SLK	0.243256458941011	1.79123414071511	0.938053097345133	-0.933212439017455	0.309899178206317
CYB5R4	0.543908740327374	2.25144175317186	1.4141592920354	-0.670904518715625	0.609669614189663
FAM107B	1.07224864110089e-20	38.2560553633218	10.2690265486726	-1.89738869499213	1.35195235805092e-19
TBC1D1	0.00108226023776564	3.79469434832757	1.89734513274336	-1.00000155224555	0.00240847928858284
CDK13	2.22849625183545e-06	8.76931949250288	4.18938053097345	-1.06572795908021	7.94374310125189e-06
MTHFD2	3.80053526172665e-06	1.74740484429066	2.77699115044248	0.668308684527069	1.31131838232992e-05
SLC9A7	3.30645932884035e-06	3.20299884659746	0.835398230088496	-1.93888728653772	1.15074172067606e-05
YBX1	0.0790012614877483	10.8062283737024	12.6601769911504	0.228434497365171	0.115470398643145
PPP2R5A	0.000189418313361492	1.8396770472895	0.660176991150442	-1.47852776247771	0.000489404576618422
ELAVL1	0.867075366199348	1.26297577854671	1.2070796460177	-0.0653060995450784	0.895484107427504
DIP2B	1.29918882321878e-31	9.25951557093426	1.22300884955752	-2.92050187505507	2.67912162470303e-30
NFYC	0.0242107731197923	2.81776239907728	2.56814159292035	-0.133825218281227	0.0405781017005862
ZNRD1	4.20496845627532e-06	1.12341407151096	1.2212389380531	0.120455715502474	1.43849037190256e-05
ZBTB11	0.593224012801733	1.49826989619377	1.18053097345133	-0.343861638344011	0.654537737932787
ATXN3	0.000614603863100694	2.48212226066897	0.842477876106195	-1.5588634733294	0.0014297558502179
TRMT11	0.00432508793895944	1.28373702422145	1.13274336283186	-0.180528656535312	0.00860532600298828
ARFGEF1	1.20059490454912e-06	6.95501730103806	3.33628318584071	-1.05981235271214	4.49764457875659e-06
ZFAT	0.166978868132575	1.45328719723183	0.975221238938053	-0.575518383896836	0.223567277023378
MTFR1	2.62118143624329e-36	6.35063437139562	0.720353982300885	-3.14012278441003	6.72515911519863e-35
MYO9A	0.000245961396109596	3.41983852364475	1.32035398230088	-1.37300344325884	0.000619536324789753
IDI1	0.00922597599941333	2.80276816608997	2.66194690265487	-0.074370620896221	0.0170638022151765
SP100	5.51094549784697e-07	11.7266435986159	6.10973451327434	-0.940608547106911	2.13706524446386e-06
KLF6	0.261628008816708	24.3702422145329	19.7628318584071	-0.302330901410902	0.329498973432686
PLPP1	0.000778192860044	3.57439446366782	2.12743362831858	-0.748584732955745	0.0017747623211236
TRAM1	0.236744019093365	3.63091118800461	5.29734513274336	0.5449378639099	0.303265996011327
EVI5	2.5331958404386e-05	5.88350634371396	3.06194690265487	-0.942226936953571	7.69373244587443e-05
PKM	0.735692316390908	3.84429065743945	3.76991150442478	-0.0281867610777627	0.783826700201129
DNTTIP2	0.3713368985132	1.6401384083045	1.3716814159292	-0.257872123538531	0.445059677658542
TP53BP1	0.10104706798745	3.19492502883506	1.80176991150442	-0.82636728894157	0.143106775041276
RRP15	0.0222656111430054	1.9042675893887	0.911504424778761	-1.06291465692339	0.0375891897375986
RHOA	1.58480874536065e-05	13.4463667820069	9.6141592920354	-0.483983796142484	4.97776583151356e-05
DHX8	0.992436462669237	1.41868512110727	1.01769911504425	-0.47924332847558	0.994464602579324
ROCK1	1.31024470494211e-19	10.9653979238754	4.07787610619469	-1.42706831774179	1.54189596877588e-18
CBFB	0.000663084410910227	6.00576701268743	3.09026548672566	-0.958617721841525	0.00153203743735436
PDK3	0.70453211252915	1.52364475201845	1.06725663716814	-0.513619433427458	0.75628805949675
HDAC4	0.461684440267456	2.37024221453287	1.44424778761062	-0.714716210678265	0.53085290122467
RASSF1	3.3849021330912e-05	1.32064590542099	1.59646017699115	0.27363286619036	0.00010086139846949
IFI35	0.521316717035345	1.17070357554787	1.52743362831858	0.383733863025701	0.589278648232075
MEF2A	3.84757013351638e-11	14.0057670126874	7.38053097345133	-0.924224477273868	2.39145450693067e-10
OTUD5	0.000109057330843762	2.21914648212226	2.48318584070796	0.162187335769142	0.000296251118269057
ACSL4	0.427072871145931	2.71280276816609	2.09557522123894	-0.37243785328813	0.499118797766683
INPP5A	3.89349662549755e-22	5.29988465974625	0.626548672566372	-3.08046247017411	5.4719747160257e-21
LAPTM4A	0.588384416328308	1.58592848904268	1.62654867256637	0.0364862739089352	0.650762012345068
TTC7A	2.36734908812502e-11	5.10841983852364	1.88849557522124	-1.43563969514161	1.49244450369939e-10
IP6K2	1.25871288567141e-06	1.98500576701269	2.25663716814159	0.185031275625302	4.69543530386131e-06
SRBD1	5.34205961950825e-05	1.4002306805075	1.92920353982301	0.462340839327891	0.000153280293243758
KIF2A	9.01464392903242e-25	5.78546712802768	1.33982300884956	-2.11039101689702	1.48438894249329e-23
PSME4	0.617918977739645	5.35755478662053	4.21061946902655	-0.347542198925596	0.677990166276741
SIRT2	0.000312490152431854	1.08996539792388	1.20884955752212	0.14935237510094	0.000769971548119359
ERLEC1	0.67415866585469	1.54440599769319	2.54336283185841	0.719685227052311	0.727221264340442
NUCKS1	0.495295994611853	3.23529411764706	2.73451327433628	-0.242612806785133	0.564645110881454
VPS35	0.000811955907903236	2.08189158016148	0.939823008849557	-1.14743394505109	0.00184224237613212
DNAJA2	0.388496744167899	2.08996539792388	1.45132743362832	-0.526106014621504	0.462236757080868
KCNAB2	4.25016297014597e-05	1.07497116493656	1.10619469026549	0.0413073608144542	0.000124211716471882
CLEC2D	0.00245620049204434	6.68396770472895	2.63185840707965	-1.34462288792213	0.00512008161142734
ATP1B3	2.92179546702641e-08	8.12456747404844	14.2371681415929	0.809299298393429	1.31302274908223e-07
MAPK6	0.0406448025691623	4.16955017301038	2.03893805309735	-1.03207380447688	0.0638311436789015
GNB5	8.43541087963739e-08	3.95732410611303	1.56283185840708	-1.3403626569899	3.62115449531516e-07
RAB27A	0.399501701467083	3.43021914648212	1.90973451327434	-0.844928656645117	0.471769068390216
UFD1	0.0441958188618003	1.13379469434833	1.6283185840708	0.52222357052308	0.0687473206334595
NUCB2	0.991091793957912	1.51903114186851	2.59115044247788	0.770441333946813	0.993342740571489
DAPP1	0.00454145507810671	6.54209919261822	3.76991150442478	-0.795222976207031	0.00899526088854798
SLC44A1	0.00412506104454591	1.36216839677047	2.45132743362832	0.847658137458678	0.00825573441704358
SMG6	1.34536497719293e-05	5.78085351787774	2.65840707964602	-1.1207204758883	4.27436691458056e-05
RNF126	0.12517213694843	1.61014994232987	1.6353982300885	0.0224469411256904	0.173535864113675
JMJD6	4.33561490305752e-05	1.26643598615917	1.38407079646018	0.128143584221439	0.0001263742970092
PABPC1	0.0327276111678039	13.7162629757785	13.1274336283186	-0.063302568311514	0.0530201718368277
EIF2B3	0.00537756315935871	1.48212226066897	1.64070796460177	0.146654010463575	0.0104866046055015
TCOF1	0.816451088285014	2.23068050749712	1.27256637168142	-0.809742993118258	0.852175651041099
CDC42	5.93522423716235e-14	23.4659746251442	10.6300884955752	-1.14241677448464	4.70235988484694e-13
OSBPL3	0.00846316016119039	4.05651672433679	4.17345132743363	0.0409995092737408	0.0157919347954897
ATP2B1	7.4192450125218e-20	32.7647058823529	9.54513274336283	-1.77930541488168	8.8489535784483e-19
NCK2	2.00046028629342e-09	3.29411764705882	0.916814159292035	-1.84519085042326	1.03131206114636e-08
MAP4K4	1.2899057730883e-10	32.1903114186851	13.283185840708	-1.2770253296276	7.50970207999824e-10
MGAT4A	0.887208012910684	2.44752018454441	1.52212389380531	-0.685234965406019	0.9120076778418
RPL31	1.0082003066617e-18	8.22260668973472	3.35221238938053	-1.29448226423234	1.10952318037359e-17
SNX13	0.31262142595736	2.44982698961938	1.33805309734513	-0.872544500663796	0.384341649314483
ING3	0.0808348084214938	1.23529411764706	1.19469026548673	-0.0482179468927776	0.11773069622576
BUD23	0.000100966858478311	1.88465974625144	2.55398230088496	0.4384444422648	0.000276063659519694
SEL1L	0.0579957661381825	3.11072664359862	3.4353982300885	0.143225722397345	0.0872308507047714
TCF3	0.5185897840461	1.74855824682814	1.56106194690265	-0.163638066694286	0.586954787636686
TFRC	0.482488531620989	5.00115340253749	4.09026548672566	-0.290066370966956	0.552184100114996
AFF4	0.204503951678223	7.28950403690888	6.61592920353982	-0.139876863400022	0.267170673914449
UBE2D1	0.206293678537567	1.90772779700115	1.61946902654867	-0.236334460080585	0.269341421120202
SMC1A	0.950659529652154	2.86735870818916	1.94690265486726	-0.558541646721178	0.961021599788734
MARK2	2.47991092189371e-06	3.50173010380623	1.5929203539823	-1.13639375827914	8.7831837065144e-06
CHFR	8.36134400784789e-13	4.00692041522491	1.19115044247788	-1.75013821818079	5.9418053311808e-12
FCGR2B	0.0355699684256401	0.874279123414072	1.23362831858407	0.496741933616616	0.0569145288841007
NFATC3	0.00565683601726384	2.15916955017301	1.84601769911504	-0.226060151144354	0.0109585677542517
TRNT1	2.48881136108476e-05	1.12226066897347	1.40176991150442	0.320841751217783	7.56934840555965e-05
ACADVL	0.0883718638303099	0.965397923875433	1.24601769911504	0.368128932006238	0.127404454453825
STK10	1.92286819706377e-10	9.08304498269896	3.12035398230088	-1.54146632292254	1.10059887855284e-09
FBXW11	4.00568980509173e-07	10.0057670126874	4.79115044247788	-1.06238774421874	1.58681410321991e-06
ACAP1	1.03692230214474e-06	3.50865051903114	3.8353982300885	0.128460126288462	3.91105822167926e-06
DERL2	0.283364379145717	1.5997693194925	2.13451327433628	0.416043245495767	0.353045456005096
SIDT1	5.56101055878939e-06	2.1118800461361	2.26902654867257	0.103545596740689	1.8676361945158e-05
NDE1	6.59477552770501e-14	2.88119953863899	0.755752212389381	-1.93068437606818	5.20338606866119e-13
SELENOO	0.14281959289722	1.54094579008074	1.11504424778761	-0.466715148167489	0.194405571701244
PDE8A	0.0513469124591102	3.19492502883506	1.75398230088496	-0.865147887830778	0.078165914925792
KDM5A	0.635251482120597	5.43137254901961	4.68318584070796	-0.213826535101566	0.6944178326971
MAP3K13	0.00149457365708578	1.4002306805075	2.07964601769911	0.570673461115965	0.00326189591924804
ST6GAL1	0.403373757605576	18.4948096885813	29.070796460177	0.65245014268733	0.4749435411722
PICALM	3.10390270637959e-11	10.2145328719723	4.72389380530973	-1.1125747907203	1.94567083000755e-10
NSF	4.67908365437234e-05	10.6182237600923	4.71681415929203	-1.17065778365806	0.000135401942077017
CLASP1	1.8656582956776e-10	7.3437139561707	3.30088495575221	-1.15365700782195	1.07063069685634e-09
MRPS34	0.00116121200502251	1.34486735870819	2.59115044247788	0.946128891002831	0.0025725043063074
CLNS1A	0.986465520067988	1.70011534025375	1.51504424778761	-0.166272696774638	0.989604987510805
EED	0.456170658113575	2.280276816609	1.78407079646018	-0.354036106310007	0.525608646019636
TSG101	0.0320612790937558	2.17762399077278	1.45309734513274	-0.583623511664752	0.0520553438707669
ATP2A3	0.202178221819567	3.43829296424452	2.02300884955752	-0.765189845857406	0.264830066159023
DPP8	0.000191484964329505	1.94117647058824	0.769911504424779	-1.33416674467457	0.000494165583383687
SLC24A1	1.06093053296018e-40	5.5836216839677	0.295575221238938	-4.23960396046752	3.4680640310765e-39
ZNF532	0.323611839947217	1.92618223760092	1.50796460176991	-0.353141641216291	0.395325785979071
LMAN1	0.126313639755724	2.5836216839677	6.24070796460177	1.2723148682945	0.174740467787464
ZZEF1	0.0503305902615304	2.77508650519031	1.54159292035398	-0.848110892657927	0.0768188541066915
ENO1	0.960472885163527	4.19031141868512	5.98761061946903	0.514922937297788	0.969036772342626
MYDGF	0.05390875051511	3.07266435986159	10.9398230088496	1.83202730855409	0.0816121152738183
SRI	0.850209820389963	1.77277970011534	1.98230088495575	0.16116269317348	0.880538825951867
EIF4G3	0.0104473552815904	9.65974625144175	6.0212389380531	-0.681924923537189	0.0190277254880968
ACAT1	0.00173873372860384	2.01960784313725	1.13097345132743	-0.836510121567278	0.00374659762906677
ZNF638	0.301185127555493	5.52710495963091	3.42300884955752	-0.69125898739266	0.372409629560771
RASAL2	4.91553921805734e-78	2.08535178777393	0.189380530973451	-3.46093085009476	8.34318252664886e-76
MARK3	0.0330230433731544	7.94232987312572	5.42654867256637	-0.549527357991853	0.0533812052768243
SLC25A3	0.000402485972699676	6.07843137254902	5.50973451327434	-0.141716259136112	0.000966360499196774
FNDC3B	8.10368503962028e-06	13.396770472895	20.3398230088496	0.602421869755638	2.66678315285938e-05
FRYL	0.00914396477096574	6.47058823529412	3.59469026548673	-0.848029405280717	0.0169334102116122
TMEM131	4.43287778323732e-05	11.3137254901961	5.76814159292035	-0.971895587237973	0.000128784000378053
ACTB	0.452838364150724	40.9457900807382	48.5380530973451	0.245401115865016	0.523135000261033
DLG1	0.398096737048101	5.72895040369089	3.99115044247788	-0.52146618737521	0.471061151548023
RAB7A	0.724853311866997	15.3898500576701	15.3716814159292	-0.00170419424076753	0.774334946809261
SART3	0.81256409265922	1.57670126874279	1.15575221238938	-0.448077220140344	0.849525074841303
ARHGAP15	1.81363567374485e-13	21.2202998846597	7.17522123893805	-1.56434982324404	1.37282576813654e-12
REXO2	4.94999820957686e-07	0.662053056516724	1.63893805309735	1.30774258250383	1.93312761936838e-06
RBM7	0.908186169796841	1.34140715109573	0.798230088495575	-0.748870632298553	0.927522695513413
BAZ2A	0.346011583835775	1.81776239907728	1.24778761061947	-0.542791246250935	0.419491516337163
MLH1	0.00933742656235086	1.54901960784314	1.50265486725664	-0.043841719955119	0.017205036918436
KLHL20	0.258093920135779	1.90772779700115	1.60353982300885	-0.250595153205755	0.326071706143485
ANKRD13A	0.00782839174108555	3.68742791234141	1.99115044247788	-0.889012616756836	0.014719511185944
TPD52	2.08122045759221e-06	7.91580161476355	12.2690265486726	0.63221342573587	7.47917416885539e-06
PAG1	0.0294105770060401	4.7520184544406	4.18938053097345	-0.181803505416681	0.0481949039463999
NT5C2	0.364156163600871	2.83852364475202	1.95929203539823	-0.534808309757323	0.43811917938131
ARHGEF1	0.229860633662144	1.81314878892734	0.920353982300885	-0.978236563310867	0.295908686216757
DGKD	0.00204393043170832	4.20299884659746	2.06194690265487	-1.02741187834112	0.0043302280341473
TOP2B	0.00171712187814848	3.10957324106113	1.66902654867257	-0.897709694587477	0.00370183627174853
TM9SF3	3.59861397212762e-05	2.77277970011534	3.06902654867257	0.146448128429935	0.000106296408694774
NFKB2	0.126114043239986	2.85928489042676	1.56991150442478	-0.864971135866374	0.174519057014129
PPP1R12B	0.00461814246059915	1.84083044982699	1.52920353982301	-0.267576308139592	0.0091365694833031
DNAJC10	0.00927016049821381	2.99884659746251	1.75752212389381	-0.770864874468158	0.0171311634332569
USP33	0.0369990566576585	2.45559400230681	1.47610619469027	-0.734275535088345	0.0589021778608395
SNRPA	0.000292971206754982	1.09342560553633	1.44424778761062	0.401463218992521	0.000725836739680198
APBB1IP	3.25843553726087e-05	4.70242214532872	3.64070796460177	-0.369185037044329	9.74219242949337e-05
CAPZB	0.000503319469683111	7.23875432525952	4.47433628318584	-0.694067762871709	0.00118714528044445
UBE2A	0.30352042698072	3.42329873125721	2.50265486725664	-0.45192784589212	0.374562540342818
PIAS2	0.0792283418529245	1.98269896193772	1.11681415929204	-0.828076508576227	0.115658178166376
ACER3	0.00125776453200422	1.60322952710496	1.49026548672566	-0.105411618625189	0.00276971800385959
UBE2K	1.41171787450136e-09	9.23068050749712	4.4212389380531	-1.06198630636104	7.33793990597703e-09
PIK3C3	0.000529770068215085	2.58938869665513	1.2212389380531	-1.08426605204369	0.00124553825840872
SYNJ2	7.92661875033913e-05	2.62745098039216	1.00353982300885	-1.3885659808466	0.000220267628560485
PPP2R5C	0.000275897612750533	12.2295271049596	8.01061946902655	-0.610382901300173	0.0006882623883935
PMS2P1	4.94677624971864e-06	1.83737024221453	0.697345132743363	-1.39769760614965	1.67537402839665e-05
GNB1	6.80965276201322e-15	19.7554786620531	8.02300884955752	-1.30003750858024	5.73492321350465e-14
MLLT10	0.937442239713126	4.01038062283737	2.54867256637168	-0.653993129478668	0.95080041458378
P2RY10	0.000231241462221306	1.81199538638985	2.27964601769912	0.331230538739706	0.000585131062375357
NRDC	0.000344909935819788	2.77508650519031	3.37345132743363	0.28169260265315	0.000840932346283273
VDAC3	0.012714152036783	1.09342560553633	1.54867256637168	0.502177083740717	0.0227709224587351
PCM1	2.14271125313135e-11	8.09342560553633	3.05486725663717	-1.40564077197534	1.35664056815906e-10
TNRC6C	0.0359717499128888	2.20645905420992	1.00176991150442	-1.13918178959495	0.0574324646764031
CBFA2T2	0.675348964362445	5.47289504036909	3.31327433628319	-0.724046526405782	0.728327218898209
ITCH	2.1924529951328e-12	10.8304498269896	4.60530973451327	-1.23372306990406	1.51413068349312e-11
SDF4	0.141643698144532	0.945790080738178	1.01592920353982	0.103207953089527	0.193102761789255
THOC1	0.0254498714204326	2.48327566320646	1.29557522123894	-0.938651639963906	0.042351825529016
XRCC5	0.0760840581114087	5.6078431372549	5.3787610619469	-0.0601720925871495	0.111807232745189
SP140	2.21059009176943e-18	5.11649365628604	7.59469026548673	0.569835661505961	2.379349774385e-17
SAR1A	1.09780430164976e-07	4.71395617070358	2.82654867256637	-0.737896804690141	4.67175543218938e-07
CDC14A	0.187152715684938	5.21683967704729	2.83893805309734	-0.877824728257206	0.247202913594023
FDFT1	1.31993696334909e-08	1.0876585928489	1.54867256637168	0.50980637196388	6.1573803586253e-08
DNM2	0.0803469604726882	4.59861591695502	3.27079646017699	-0.491557722661988	0.117173454440109
EPB41L2	0.000191719314823806	3.68050749711649	1.73097345132743	-1.08832111240779	0.000494481201822008
STX7	0.254427219628016	4.02306805074971	2.10088495575221	-0.937298979215735	0.322127338562991
RFX3	5.48062244661871e-13	12.8166089965398	4.11327433628319	-1.63965540465758	3.98451183804421e-12
RIF1	7.31284657274095e-09	3.7843137254902	1.52920353982301	-1.30725125043567	3.52694993721375e-08
RAB21	0.102467621667753	4.50519031141869	3.23008849557522	-0.480014359312765	0.144979036364153
SMARCA2	0.011332642403784	4.43367935409458	3.27964601769912	-0.4349643288272	0.0204460142795988
SESN1	0.488969322501722	1.84659746251442	1.48672566371681	-0.312730948930849	0.55829796124194
SRCAP	1.08947125518909e-24	1.36216839677047	0.141592920353982	-3.26608402859051	1.78729986957229e-23
PUM3	0.217698322677202	1.82122260668973	1.4141592920354	-0.364962637012975	0.282642747271107
CNOT4	3.07816333185135e-11	8.52249134948097	3.63008849557522	-1.23127051082098	1.9322809080313e-10
PSEN1	5.03933728504085e-07	7.85813148788927	3.98761061946903	-0.978661767273331	1.96280630528555e-06
CLDND1	0.0243124182301752	1.24567474048443	1.19469026548673	-0.0602907791933527	0.0406866521235355
HSP90AA1	1.13456289660813e-11	84.0945790080738	129.189380530973	0.61940277614764	7.42852531562563e-11
DLGAP4	2.91043414250539e-09	2.70703575547866	0.807079646017699	-1.74593098643914	1.46953614083253e-08
RSBN1	0.455909815922112	1.78085351787774	1.08495575221239	-0.714932647658014	0.525600830899976
COL4A4	0.000101217209068697	1.39561707035755	1.66371681415929	0.253506740322328	0.000276576807195145
PCNP	0.0115059804041492	3.16608996539792	2.04955752212389	-0.627389769984039	0.0207333162611312
MEF2C	2.00036358087039e-07	15.5305651672434	17.3610619469027	0.160744866426072	8.2347056738629e-07
PTPRC	0.00549534528885452	14.5524798154556	7.85663716814159	-0.889281175408744	0.0106832417443678
STK17B	0.230245501450035	10.3148788927336	9.32566371681416	-0.145448570419563	0.296317701341209
HSPB11	7.8334799113434e-06	1.14302191464821	1.76637168141593	0.627935884070057	2.58557568053541e-05
WDR70	0.627833146098819	3.64129181084198	2.6283185840708	-0.470310203705572	0.686989257062754
BZW1	0.502784801415279	3.1118800461361	2.62654867256637	-0.244618130408179	0.571705572956874
ME2	0.182912973993158	2.65974625144175	1.34336283185841	-0.985439596317021	0.242182704539996
CCNT2	0.110433665814731	3.5836216839677	2.21061946902655	-0.696967638594598	0.155155608799875
FAM135A	0.00355302340950424	1.31372549019608	1.33982300884956	0.0283785841969046	0.00720233913924769
COL19A1	0.75978761593619	5.03344867358708	2.1929203539823	-1.19869378826372	0.80580215071531
COBLL1	1.10757920601643e-08	8.91580161476355	4.20353982300885	-1.08475977478725	5.22195196169926e-08
TRAF5	0.051248894323758	1.27912341407151	1.02300884955752	-0.322336841741746	0.0780674389543473
MRPL22	0.0220737755937595	1.42099192618224	1.7929203539823	0.335413044025522	0.0373081469533744
GSK3B	0.00122474189120049	6.63437139561707	3.91150442477876	-0.762236180241219	0.00270020823715032
ERC1	0.109823482772148	11.2053056516724	10.1238938053097	-0.14641772288767	0.154445834758919
XPO1	0.000750775667779366	3.93310265282584	2.2070796460177	-0.83352914816258	0.00171666995953904
DOP1A	0.907179420811332	2.2479815455594	1.55929203539823	-0.527739040418191	0.926708977787131
KAT6A	0.000892914007514982	11.4152249134948	6.28318584070797	-0.861391128087395	0.00201247676974648
TUT7	0.0218813801144637	3.57670126874279	3.36814159292035	-0.0866768384193154	0.0370255101400032
TNPO1	0.0297398622857719	3.03806228373702	1.97522123893805	-0.621137192508042	0.0486441854214646
DIS3	0.562180799761918	1.49250288350634	1.07964601769911	-0.467175343622974	0.6266491208258
PIBF1	0.50552088422008	4.31257208765859	2.67610619469027	-0.688413205717811	0.573781806086217
PDS5B	0.105580680068282	4.34602076124567	2.96283185840708	-0.552718311143154	0.149049117447642
OXCT1	0.45376543457837	1.69896193771626	1.46194690265487	-0.216762617697119	0.523657652404379
CYLD	0.249772665026225	5.38523644752018	4.01061946902655	-0.425184601502389	0.317467387891916
ZNF586	0.0102604902790727	1.62745098039216	0.853097345132743	-0.931831810448018	0.0187182900378453
RPS5	4.87697756779881e-20	38.8108419838524	30.9362831858407	-0.327159856290398	5.89646630320442e-19
YTHDC1	0.00808955506603688	2.97923875432526	2.84601769911504	-0.0659991110197866	0.0151467755898552
CHMP2B	0.089881120048826	1.44059976931949	0.821238938053097	-0.8107956405611	0.129179100326182
SMAP2	4.18673812268633e-39	17.1453287197232	7.03716814159292	-1.28474867531344	1.22358114804071e-37
STARD7	0.339526707808761	1.4163783160323	1.1716814159292	-0.273626312643677	0.412649782858734
REST	0.00668395601122452	1.75778546712803	0.863716814159292	-1.02512872401115	0.0127194040006614
GSTP1	0.199630027366053	5.49826989619377	8.28672566371681	0.591824434961622	0.261958760263572
APLP2	0.00071783997461075	1.43713956170704	1.66194690265487	0.209674120549058	0.00164819344846891
WBP11	0.571245050087285	2.05536332179931	1.4070796460177	-0.546689445430919	0.635148502402416
EIF3I	0.00254174592557128	2.37946943483276	2.83362831858407	0.252010612549057	0.00528514512870928
TXLNA	0.431791571969474	1.55940023068051	1.59115044247788	0.029078995151548	0.502902139641406
NCOA1	1.01226088681486e-05	6.14763552479815	2.95929203539823	-1.05477955964637	3.27260607583442e-05
RAB10	1.43814971024e-07	10.1776239907728	5.14159292035398	-0.985113501380206	6.01569163155367e-07
HADHA	0.381835931044982	1.79930795847751	1.29911504424779	-0.469912934987113	0.455293694596462
CD82	9.96851083053542e-07	5.21337946943483	2.02654867256637	-1.36319404839896	3.76635601842062e-06
ATRX	0.000209341815337162	9.88119953863898	6.11681415929204	-0.69190574506639	0.000534621198543343
AK6	3.18578328430638e-10	2.55824682814302	1	-1.35515546693987	1.77960273843596e-09
WDR47	0.0229682323143537	1.45098039215686	1.41592920353982	-0.0352788911852795	0.0386275949707481
EPS15	1.2676190528547e-23	18.2837370242215	5.22477876106195	-1.8071191199883	1.93041763928382e-22
MGST2	0.312648165594612	4.47520184544406	5.87787610619469	0.393342196347503	0.384341649314483
MAST2	3.80490214381972e-05	3.06113033448674	1.12743362831858	-1.44102196719461	0.000112014897669623
DNAJA1	2.87053644608487e-06	19.3321799307958	21.1982300884956	0.132939486791117	1.00777067116727e-05
B4GALT1	7.49771123946464e-10	6.87773933102653	3.30265486725664	-1.05830822465313	4.03013394637728e-09
NFX1	0.1152653433896	3.99884659746251	2.76106194690265	-0.534360681533938	0.161276461755962
TMED2	0.43055870891618	1.76239907727797	2.43893805309735	0.468712470587827	0.501863598110698
ERO1B	3.14635766935741e-07	3.62745098039216	4.75398230088496	0.390180413580076	1.26456069170075e-06
ZFAND6	0.000646138267635939	12.7289504036909	7.63362831858407	-0.737672614699487	0.00149601688094302
TXLNG	0.165446869812158	3.30103806228374	2.69380530973451	-0.293274187303837	0.221717897504116
LAT2	0.042013860316524	4.57670126874279	2.81946902654867	-0.698884632942281	0.0656773523120157
HUWE1	2.77522067711896e-05	9.02306805074971	4.81592920353982	-0.90580388246048	8.37691439680299e-05
PPP1R15A	0.0110848371971231	9.52941176470588	10.1256637168142	0.0875574100970769	0.0200563290491612
FTL	3.10794429360094e-05	40.401384083045	60.9274336283186	0.592687254644171	9.32383288080282e-05
BAX	0.128206565489248	1.75778546712803	1.76106194690265	0.00268665385697396	0.176970776823288
NLK	1.05533512151136e-05	8.36562860438293	3.28318584070796	-1.34937753614203	3.3895152046795e-05
PSMC5	0.0015581379683265	1.32410611303345	1.94513274336283	0.554849870192828	0.00338555531965773
UIMC1	6.04158087045164e-09	6.45559400230681	2.56991150442478	-1.32883116848062	2.93952551061776e-08
ADD1	1.8378333334754e-07	4.71280276816609	1.91858407079646	-1.29654332146007	7.60108575503931e-07
RTRAF	0.0282738280387046	4.06113033448674	3.65840707964602	-0.150665712518399	0.0465916367194934
SF3B2	0.0434552525893346	2.38062283737024	2.84070796460177	0.254911452505696	0.0677146997446093
GNAS	0.130972196498793	18.080738177624	22.5504424778761	0.318702162385633	0.180224603414148
DNM1L	8.55431128620835e-08	5.51326412918108	2.40884955752212	-1.19456242544483	3.66506560252791e-07
ERGIC2	0.945894045382554	1.67474048442907	1.42300884955752	-0.234992920897537	0.957831671012669
PTPN4	0.00100704717280032	2.64590542099193	2.35221238938053	-0.169743160820365	0.00225359998659625
DDX18	0.935096067948538	2.1441753171857	1.45840707964602	-0.556029401816978	0.948856966626098
ANKRD10	0.000980964221280937	4.22491349480969	1.92566371681416	-1.13356601853893	0.00219745944594557
PPP1R13B	0.161497780990645	2.26758938869665	2.3646017699115	0.0604378120527566	0.217018790350705
XRN2	0.365131070313789	3.37831603229527	2.58407079646018	-0.386658698192702	0.438933100870267
DYNLL1	0.00349061555222522	7.89734717416378	9.86017699115044	0.320245429483726	0.00708559633485276
TESC	0.932009400815561	2.87312572087659	1.68495575221239	-0.769910417013608	0.947102493430884
SNX5	0.0640490471487919	2.14763552479815	1.99646017699115	-0.105304879240715	0.0954893395498712
RPL6	1.5449491923671e-06	33.038062283737	29.9327433628319	-0.142404564500965	5.66738219943143e-06
ESF1	0.65293397325939	1.86505190311419	1.20530973451327	-0.629811849542305	0.710053628386813
ANAPC5	0.371987323151008	2.64936562860438	2.25309734513274	-0.233737311557281	0.445718180034048
SLC23A2	7.63934655695857e-09	4.54671280276817	1.41238938053097	-1.68668599890185	3.67237868800198e-08
TMEM230	0.112416418055424	1.74048442906574	2.13451327433628	0.294418227292686	0.157654236586818
KDM2B	9.83783442035579e-28	9.97923875432526	1.82477876106195	-2.45120820667459	1.80142586294731e-26
TASP1	0.159779255833119	2.75317185697809	1.66725663716814	-0.723618475549708	0.214840297377073
RPLP0	2.25680778023826e-10	20.5547866205306	19.3150442477876	-0.0897494127807801	1.27356684580453e-09
PEBP1	0.457282518568852	3.04152249134948	3.34159292035398	0.135742319416566	0.526510873280889
ERP29	0.0386386858545052	3.52133794694348	5.12389380530973	0.541116884589104	0.0611375118952784
FUS	2.53414014913721e-09	6.4163783160323	7.85132743362832	0.291177385827382	1.28689993994735e-08
IGBP1	0.591837499172596	2.46712802768166	1.72743362831858	-0.514202303682873	0.653434797059961
FXYD5	0.00240948423339687	2.43021914648212	3.35398230088496	0.464788660160433	0.00503936204833194
MLF2	0.112169969630216	1.07151095732411	1.26017699115044	0.23397977050303	0.157394618752987
DDX24	1.4465104119918e-08	5.70588235294118	2.39646017699115	-1.25154503466434	6.71235588656132e-08
ZBTB25	0.591526615735961	1.16147635524798	0.823008849557522	-0.496979936092106	0.653254993804503
NECAP1	2.86652901111611e-08	0.76239907727797	1.04424778761062	0.453845808660797	1.28949974781401e-07
ARHGAP4	0.0445826335791738	1.39561707035755	0.973451327433628	-0.51972239783065	0.0692757612622866
RCOR1	0.228973739719846	6.58938869665513	4.92212389380531	-0.420863659317976	0.294984663198695
GPATCH2L	0.832921588699302	2.22952710495963	1.71327433628319	-0.379981559017356	0.865885269948179
SLC9A1	9.15778918280875e-20	0.86159169550173	2.56106194690265	1.57166589966177	1.08637966837997e-18
SPTLC1	0.917973938114673	2.46251441753172	1.74867256637168	-0.49387199700389	0.936218855766132
PAPOLA	0.181416018549254	7.61937716262976	5.59115044247788	-0.446527906619367	0.240344908393233
CCNK	0.0267475260117632	1.49480968858131	1.32743362831858	-0.171322091582097	0.0442914942926495
RGS1	0.000355699103090469	4.22952710495963	6.74159292035398	0.672593147770959	0.000863896610863093
YPEL3	0.366751126414136	1.4083044982699	1.39469026548673	-0.014014539611742	0.440640544749682
MRPS33	3.37509493811662e-05	0.860438292964245	1.50619469026549	0.80776462735001	0.000100637121364248
NDUFB2	6.55491755131718e-07	3.14302191464821	1.56283185840708	-1.0079897609839	2.524158041358e-06
NUDC	0.0309853306462818	4.30795847750865	3.29734513274336	-0.385699442815677	0.0504755497017503
PDCD7	0.000443739546542731	1.05997693194925	1.2353982300885	0.220943300839903	0.00105792686055812
DNAJB11	0.000954454752302452	1.58938869665513	2.39115044247788	0.589232912540678	0.00214460734313173
GOLGA3	0.947720380498351	1.92618223760092	1.72389380530973	-0.160073299359788	0.959208665210204
PABPC4	0.106013518572051	1.38523644752018	1.44955752212389	0.0654803318546595	0.149612298515658
CERS4	0.000420740444132744	1.91810841983852	0.771681415929204	-1.31360700259106	0.00100620994341301
USP48	0.0149778253642318	8.00922722029988	7.69026548672566	-0.0586296448234318	0.0263755559985455
AARS1	1.23693462615235e-10	1.19723183391003	2.59646017699115	1.11684355323479	7.22992384796069e-10
GLG1	2.38588849092227e-06	6.75663206459054	4.26017699115044	-0.665390925485585	8.47739606315618e-06
TNRC6A	4.87943547625522e-09	5.72433679354095	2.68495575221239	-1.0922102431308	2.39787848070315e-08
OSBPL8	0.227840154362023	13.4855824682814	8.51681415929204	-0.663032060710691	0.293993743040821
WDR7	0.08946183951434	2.64590542099193	1.51858407079646	-0.801034712596995	0.128744172309425
TXNL1	0.248694389135652	2.90080738177624	3.39115044247788	0.225320286962576	0.316187939860453
CMTM6	0.00929381039844454	4.9757785467128	2.89911504424779	-0.77930969360016	0.0171604959365422
SEL1L3	0.926587840673456	10.7866205305652	7.48849557522124	-0.526495118256021	0.942965759031322
CDV3	0.179700359255905	5.68050749711649	5.10796460176991	-0.153271298820618	0.238573310889383
ALKBH5	4.00206057225927e-05	1.09688581314879	1.56991150442478	0.517269889359785	0.000117427482083645
NLRP1	3.07557271227372e-07	1.60438292964245	2.30265486725664	0.521279668094841	1.23949793417935e-06
SPAG7	0.0381244818364246	1.05767012687428	1.02654867256637	-0.043087707660835	0.0604389626560931
ESR1	0.310731910564913	1.07958477508651	1.34690265486726	0.319169049839426	0.382392616096754
PSME1	0.0771235635576529	4.77393310265283	5.2141592920354	0.127256307724843	0.113071855807283
PPP2R3C	0.0082388695127055	0.92156862745098	0.780530973451327	-0.239635721451171	0.0154059877794785
SCFD1	0.00196172588278778	6.59400230680508	5.76283185840708	-0.194376464748222	0.00417813528993363
G2E3	0.00578064195326759	1.20645905420992	1.25309734513274	0.0547195397553413	0.0111710615998101
HECTD1	3.15340811758778e-05	4	1.73982300884956	-1.20105945096197	9.453797569915e-05
HNRNPC	0.000357321580573123	29.7058823529412	30.8442477876106	0.054252821550365	0.000867359810269082
SUPT16H	0.667494387128541	1.6159169550173	1.09911504424779	-0.556010656291052	0.721973708430944
TOX4	0.050299463309939	1.65513264129181	1.54690265486726	-0.0975644261431668	0.0768067583345193
TRPM7	2.33623488471809e-21	12.242214532872	4.01592920353982	-1.60805881381999	3.06839421019671e-20
SNAP23	5.61599935991973e-21	4.3679354094579	0.578761061946903	-2.91591175446705	7.24660970038765e-20
EZR	1.61093394422556e-05	24.5570934256055	12.9893805309735	-0.918807183922247	5.04188049352298e-05
MYL6	0.040637989708988	7.74279123414072	12.3221238938053	0.670325297567232	0.0638311436789015
RFFL	1.20273673311517e-44	4.23298731257209	0.107964601769912	-5.2930458842484	4.65585719582214e-43
MFSD11	0.252322110887567	1.18339100346021	1.15398230088496	-0.0363057354566916	0.32024661355963
GPATCH2	0.641593155042388	1.75086505190311	1.17699115044248	-0.572964419107629	0.6999630638324
NUP50	0.483317193303465	1.37485582468281	1.01769911504425	-0.433969248711139	0.552845716445876
ADA2	4.26183368320419e-06	0.581314878892734	0.966371681415929	0.733258343339221	1.45568669071053e-05
ECHDC1	0.00400657642287344	2.07151095732411	2.01769911504425	-0.037972399769758	0.00803682807006386
LRRFIP2	2.06789103622024e-05	4.28373702422145	1.55752212389381	-1.45961726049148	6.37262789304464e-05
SUCO	0.91194396486319	2.53748558246828	2.47787610619469	-0.0342955706604082	0.930714319366618
MAP3K1	8.54248059864911e-15	6.28143021914648	1.75752212389381	-1.83755023359614	7.11282393996953e-14
HOOK2	4.70913146587831e-05	1.44752018454441	1.75044247787611	0.274136187840262	0.000136182157004725
ARCN1	0.850070462323156	1.49134948096886	1.27787610619469	-0.222870407003798	0.880538825951867
NANS	0.0708919580739626	1.57324106113033	1.8141592920354	0.205561391287921	0.104665845092137
BTAF1	6.74432331682317e-13	3.85351787773933	5.80176991150443	0.590316997683773	4.86318607796416e-12
BLNK	2.05565727428819e-07	3.07843137254902	4.4	0.515308116829804	8.43086947159274e-07
WAC	2.18982627363121e-10	15.7762399077278	7.92566371681416	-0.993149735254107	1.24052674525475e-09
CREM	0.136664488778408	8.03575547866205	6.18230088495575	-0.378289794639811	0.187220548837698
HIVEP1	3.58528759165381e-12	14.7024221453287	5.06725663716814	-1.5367770481158	2.43039541351279e-11
FKBP5	6.74454097899115e-24	4.40715109573241	1.41238938053097	-1.64170848021588	1.0517194113176e-22
SRPK1	0.000741584753168201	4.09342560553633	2.22654867256637	-0.87849952626237	0.00170005896921105
HSP90AB1	0.0343965593769761	38.0495963091119	36.8053097345133	-0.0479672350530339	0.0553783351078422
CDC5L	0.352235654647003	2.18685121107266	1.66548672566372	-0.392911210250438	0.425750737868317
SIRT1	0.0661527190484984	2.57208765859285	2.14867256637168	-0.2594941626327	0.0983266922064747
HNRNPH3	9.57950903083414e-05	2.58131487889273	2.90796460176991	0.171903569892965	0.0002635559435977
JAK2	0.86214800243599	1.96309111880046	1.38053097345133	-0.507903882017067	0.890812253512064
SH3GLB1	0.00522164548069771	2.74740484429066	1.93274336283186	-0.507419431024977	0.0102322919655058
RAB18	6.33303666840561e-05	2.58938869665513	1.33805309734513	-0.952476179488152	0.000179266778817665
MYO9B	0.00050725697906087	7.52133794694348	3.06371681415929	-1.29570636911106	0.00119579329518997
PSMD8	0.777824367904211	3.08881199538639	4.24601769911504	0.459058322888409	0.82059262145859
CIRBP	0.00439238288754357	7.03690888119954	5.46194690265487	-0.365526542847611	0.00871956171062968
ATP5F1D	0.706357982851499	4.91926182237601	5.60353982300885	0.187896639850813	0.758063662043693
HNRNPM	0.687622593376411	6.31949250288351	5.30088495575221	-0.253575474710547	0.739936236179006
NDUFB7	0.127159544919822	2.24913494809689	2.20176991150442	-0.0307065125870853	0.175690379377325
TECR	0.0317066233769365	2.18223760092272	3.06902654867257	0.491972935801725	0.0514984648371074
TIMM13	4.37777591098518e-05	0.881199538638985	1.36991150442478	0.636542054027947	0.000127434862105393
POLR2E	0.0131260071237009	1.22260668973472	1.44070796460177	0.23681756073497	0.0234135284708537
GADD45B	1.31641707873323e-13	4.59515570934256	8.18230088495575	0.832392841087146	1.01384791770502e-12
MKNK2	6.01459066667029e-05	4.37485582468281	2.03008849557522	-1.10769285435913	0.00017051778961677
RANBP1	0.11242644063873	2.25028835063437	3.94513274336283	0.809963964570011	0.157654236586818
MED15	0.000102026309148691	3.14878892733564	1.45309734513274	-1.11566569811012	0.000278506204076268
SMARCB1	0.00156186810710346	1.88235294117647	2.31504424778761	0.298502609445872	0.00339032167075631
BCL2L13	0.266850064075145	1.8638985005767	1.08849557522124	-0.775987756605908	0.334738298113591
CABIN1	0.934789941052927	1.58708189158016	1.2070796460177	-0.39485569975864	0.948856966626098
SPECC1L	8.08010497558874e-43	3.46251441753172	0.0424778761061947	-6.34896463498025	2.89898400465635e-41
SNRPD3	4.17596014312167e-16	2.41176470588235	0.309734513274336	-2.96098510883797	3.86341972989433e-15
MAPK1	1.42086777170593e-22	8.3921568627451	1.95575221238938	-2.10131804745341	2.04243956890497e-21
CYTH4	1.02898904481529e-15	0.441753171856978	1.14336283185841	1.37197089868825	9.26720133626505e-15
GRK3	5.10969096570611e-08	6.70011534025375	2.31681415929204	-1.53204360665605	2.24592293144034e-07
HIRA	1.54591685000022e-35	3.62168396770473	0.306194690265487	-3.56413949022298	3.79007281058387e-34
LGALS1	0.00754259834349404	6.98500576701269	5.90265486725664	-0.242897317994499	0.0142367350255942
EIF3L	4.84514419443583e-19	3.38292964244521	0.927433628318584	-1.86695722830022	5.45449523725646e-18
SNU13	0.000675492584767836	4.57900807381776	5.82477876106195	0.347168145013314	0.00155825863909067
DDX17	0.00599129598376633	8.23644752018454	7.38938053097345	-0.156568794728968	0.0115406325518816
TCF20	4.2846600842018e-07	3.75317185697809	1.3646017699115	-1.45963035983821	1.6852232577168e-06
TOMM22	0.0451063961253048	1.92387543252595	1.4353982300885	-0.422564343308106	0.0699664415117645
XBP1	0.00939085145866834	13.1384083044983	23.670796460177	0.849317743559948	0.0172890394189
RTCB	0.0783285227326304	1.95040369088812	1.20176991150442	-0.698612054245967	0.114686055348075
JOSD1	0.278165904648954	2.50634371395617	1.61238938053097	-0.636384089459947	0.347156713013528
FBXO7	0.137245726616133	1.27450980392157	1.15929203539823	-0.136698431934696	0.187803222188215
GTPBP1	0.00295765774210806	2.46943483275663	2.70088495575221	0.129251292368306	0.00607641695340916
PPP6R2	0.00932410163197132	4.05767012687428	2.46902654867257	-0.716709234836126	0.0171948435026701
SUN2	5.66365249748505e-14	1.8396770472895	0.329203539823009	-2.48240077162492	4.51149791902555e-13
PACSIN2	9.91195931612739e-08	4.74509803921569	1.60530973451327	-1.56358621207713	4.23441204860311e-07
AP1B1	0.0068812384283657	2.52364475201845	1.11504424778761	-1.17840787848599	0.0130666545543794
TSPO	0.939302787474466	1.56055363321799	1.76106194690265	0.174387717373759	0.952031052164635
RPL3	3.05115935858374e-18	59.5247981545559	42.6442477876106	-0.481139671493386	3.24452198781447e-17
RBFOX2	2.68265661871457e-49	4.75663206459054	1.71681415929204	-1.47020655437433	1.33017569195364e-47
ASCC2	0.403592493295481	1.66320645905421	1.18407079646018	-0.490211922680076	0.475074332598815
MTMR3	0.00644944834760124	4.02998846597463	2.05486725663717	-0.971730510131908	0.0123423311179377
MYH9	5.8671141385517e-20	9.97462514417532	3.16283185840708	-1.65704576277387	7.03575399277953e-19
EIF3D	0.398155018190375	3.09457900807382	2.47433628318584	-0.3227015679658	0.471061151548023
TNRC6B	4.75135099607385e-14	24.3737024221453	11.3044247787611	-1.10843783345963	3.79849854088295e-13
NCF4	1.30325775157708e-08	1.07266435986159	1.5929203539823	0.570475411140928	6.08600683355519e-08
ST13	0.659597305025211	4.27104959630911	3.31504424778761	-0.365562524009299	0.71536075376659
RBX1	0.00371212759203972	3.72318339100346	2.61946902654867	-0.507262276842183	0.00750417730814076
EP300	0.0901128119799031	7.62629757785467	4.73274336283186	-0.688306133279676	0.129449166428162
ACO2	0.199265646429794	2.41983852364475	2.39823008849558	-0.0129407004167488	0.261636208775567
DESI1	0.230882642898623	1.97231833910035	1.88849557522124	-0.0626550230295503	0.296884127312683
CERK	7.81596226296227e-05	0.816608996539792	1.01061946902655	0.30752251119913	0.000217751524409422
RBM23	0.00900474536081029	2.44752018454441	2.31681415929204	-0.0791784330502389	0.0166966139820403
AP4S1	2.80863896141153e-13	2.65167243367935	0.59646017699115	-2.15240484361704	2.09013891006899e-12
VCPKMT	0.916431397789013	2.32064590542099	1.49380530973451	-0.635534275179057	0.935077863223795
SOS2	0.000153060451928806	5.28719723183391	2.4070796460177	-1.13521926669992	0.000401817831268186
NIN	0.00132348385222231	5.77508650519031	2.77345132743363	-1.05816014969189	0.00291008183351124
PSMC6	0.0358386284211016	2.01038062283737	2.01238938053097	0.00144081068584788	0.0573028504428701
DDHD1	0.656371942541145	4.16608996539792	3.00530973451327	-0.471180308008535	0.712781025749858
CNIH1	0.0289480066641965	1.4878892733564	0.911504424778761	-0.706945602320751	0.0475251314765994
PSMA3	0.361687809594036	3.27335640138408	3.63716814159292	0.152044930427779	0.435523377843488
AHSA1	7.18784752253597e-08	3.9042675893887	4.46017699115044	0.192049025844205	3.09765342938977e-07
DAAM1	0.0690459211621312	3.15801614763552	2.95044247787611	-0.0980872163521978	0.102179627796273
SPTLC2	2.0918134137887e-07	3.32064590542099	1.41238938053097	-1.2333260114218	8.56323988409048e-07
LGMN	1.42514493678973e-06	2.14648212226067	2.63893805309735	0.297983328143576	5.24972003844164e-06
SNW1	0.746981773236254	1.280276816609	0.975221238938053	-0.392654326747026	0.794320618142552
PPM1A	7.70957776862089e-05	2.34486735870819	1.06371681415929	-1.14039219321426	0.000215059207919873
CEP128	0.999811740683738	2.99653979238754	4.26194690265487	0.508215087231106	0.999811740683738
ERH	0.196110603902089	2.99423298731257	4.20530973451327	0.490025578720912	0.25781990918067
HIF1A	2.28598535002292e-12	7.02652825836217	2.35044247787611	-1.57987966922108	1.57625833588299e-11
SUSD6	0.00956941386772973	3.98500576701269	3.03362831858407	-0.393537475243836	0.0175737925086522
SRSF5	0.000140689123144002	6.64129181084198	6.11150442477876	-0.119936328790763	0.000373562635640482
EIF5	2.69176815181151e-20	7.23414071510957	11.6619469026549	0.68891509323016	3.32738735404599e-19
DICER1	0.254523242124822	1.64359861591696	0.907964601769911	-0.856150062413128	0.322127338562991
PCNX1	0.00110952646959779	5.47058823529412	3.11150442477876	-0.814083672016838	0.00246418737309263
RPS6KA5	3.11076012828715e-11	9.51557093425606	4.25132743362832	-1.16237684239562	1.94720346753634e-10
PPP4R3A	0.23808432206816	5.25951557093426	3.81592920353982	-0.462895520380314	0.304295474942653
PSMB5	0.060165821150738	1.08535178777393	1.7646017699115	0.701179907588944	0.0903101254211588
YY1	0.000196922639750257	3.70126874279123	2.13982300884956	-0.790528419113399	0.000505832135749642
ACIN1	0.179640015121146	2.48558246828143	2.10796460176991	-0.237733330193062	0.238573310889383
CCNB1IP1	4.44258154084711e-06	1.10726643598616	1.53982300884956	0.475762121046857	1.50924652346099e-05
TRIP11	0.181255419064994	1.82006920415225	1.68672566371681	-0.109767960184232	0.240216911763675
SRP54	0.424668965281877	4.49711649365629	5.00530973451327	0.154459091331048	0.496967420787304
CHD8	0.0607256194022144	2.49134948096886	1.68849557522124	-0.561189015126034	0.0910884291033216
NFKBIA	0.209933967117688	13.8535178777393	15.9451327433628	0.202863736122331	0.273608563759704
PSME2	0.0132218660041427	4.39792387543253	6.73628318584071	0.615130156467192	0.0235749877479926
SEC23A	0.52934335710679	2.8558246828143	1.83008849557522	-0.641994002980045	0.59637279420788
PNN	3.01192129470499e-12	4.4878892733564	5.48318584070796	0.288977289735998	2.06071452302839e-11
TRPC4AP	0.000195417737199788	4.77970011534025	2.48495575221239	-0.943699941462708	0.000502844591406801
ABHD12	0.0170729054833083	1.239907727797	1.33628318584071	0.107993015654904	0.0296158537334275
CD40	9.74534332037502e-10	5.040369088812	2.21238938053097	-1.18792405891923	5.14428230536064e-09
ZMYND8	3.24206376128381e-08	2.26989619377163	2.83716814159292	0.321825330734593	1.44809993709974e-07
NFATC2	9.63351348192515e-06	4.82468281430219	1.93805309734513	-1.31582600223621	3.12134324491451e-05
STK4	0.000783237067068918	13.8465974625144	9.66017699115044	-0.519409977924353	0.00178534358314831
ADNP	0.358514085124153	5.5836216839677	4.38053097345133	-0.350095443087236	0.432392090093711
DNAJC5	6.88451245975057e-05	1.91003460207612	0.814159292035398	-1.23021578063567	0.000193265607410173
NELFCD	0.614946886688068	1.31026528258362	1.08495575221239	-0.272222729894615	0.675232796953084
CTSZ	0.349522303664793	3.34948096885813	2.75929203539823	-0.279639399378681	0.422934446414239
PRPF6	0.682107774666568	1.38177623990773	0.943362831858407	-0.550639344110325	0.735077316142507
PRELID3B	0.000174567990468315	1.97462514417532	1.06548672566372	-0.89006618372216	0.000453959070086431
PSMA7	0.117519747598392	5.84890426758939	6.50088495575221	0.152469747584307	0.164170511602312
DIDO1	0.0106547790283922	2.42560553633218	1.11150442477876	-1.12583125992087	0.0193729165658194
RASSF2	5.52991591962574e-08	3.66320645905421	1.26017699115044	-1.53948064025727	2.41141491633482e-07
CSNK2A1	0.0180819688793016	2.98615916955017	1.84955752212389	-0.691110897012581	0.0311702065095148
CDS2	0.00011530363210706	2.75432525951557	1.30265486725664	-1.08024403928851	0.000311595179723488
HM13	0.0272135850873771	3.12572087658593	6.94867256637168	1.15254844714422	0.044962018341668
SEC23B	7.42341734273979e-06	1.79815455594002	2.26725663716814	0.334430673563147	2.45573768617022e-05
TM9SF4	0.00284102200135645	2.15455594002307	1.12389380530973	-0.938884832130849	0.00586135114164844
KIF3B	0.0146920705157706	2.04382929642445	0.870796460176991	-1.23086725729649	0.0259240732451402
NOP56	0.842779375272901	2.12110726643599	1.84778761061947	-0.199018641922768	0.874279591697064
MAPRE1	0.894026466020309	2.18685121107266	1.87079646017699	-0.225202461596291	0.917520649894796
RPRD1B	0.253401428217633	3.29527104959631	1.91327433628319	-0.784353387282437	0.321246912589605
CHMP4B	1.30960515825447e-13	2.79930795847751	0.874336283185841	-1.67881003564717	1.01036495863234e-12
PPP1R16B	1.8504188984909e-06	16.8512110726644	6.99646017699115	-1.26815519195196	6.69335950741012e-06
ADNP2	0.00395170202713258	1.88927335640138	1.80530973451327	-0.0655850788628658	0.00793396771871523
USP14	0.000273041291045527	3	1.61061946902655	-0.897346822937648	0.000681907876278387
VAPA	3.3898670684936e-07	5.80738177623991	3.4	-0.772353133309335	1.35748487960638e-06
LPIN2	4.30125167056924e-06	1.99653979238754	0.676106194690265	-1.5621800554116	1.46461602023318e-05
SMCHD1	6.00328048790467e-09	12.9273356401384	7.53097345132743	-0.779516697938208	2.92411443632708e-08
MYL12A	0.294918923159129	6.67820069204152	5.94513274336283	-0.167750426722815	0.365622212899756
CEP192	0.752916663089785	2.55017301038062	1.73097345132743	-0.559011528944708	0.799668167079476
RNMT	0.266832854893048	3.79123414071511	2.65309734513274	-0.514989947213165	0.334738298113591
SMAD7	0.0113306359626024	1.82583621683968	0.994690265486726	-0.87623809399697	0.0204460142795988
ANKRD12	1.30466456218612e-09	3.64244521337947	4.76814159292035	0.388519805521351	6.81359137624538e-09
MIB1	0.00677551953317917	1.9042675893887	1.12566371681416	-0.758460323709618	0.0128825367082808
RBBP8	0.000292493056819482	4.27797001153403	2.22654867256637	-0.942117219704436	0.000725836739680198
RIOK3	0.685453209911009	2.71856978085352	2.01061946902655	-0.4352077978262	0.738182685187567
TBL1X	9.90009066027034e-22	6.57900807381776	1.25309734513274	-2.39237159044161	1.34428000257763e-20
ALG13	0.216735953447806	4.34832756632065	2.36283185840708	-0.879943655661825	0.281476092573622
XIAP	0.0126339341456378	3.28719723183391	1.77699115044248	-0.88742152406941	0.022636439863865
STAG2	9.5049303314573e-07	11.0853517877739	5.52389380530973	-1.00489706436621	3.60354446329219e-06
ATP11C	0.00232308647166987	5.00346020761246	2.09557522123894	-1.25557984612404	0.00487947672512096
RBBP7	0.346473809971575	1.44982698961938	1.03008849557522	-0.493112465592939	0.41971299139609
PIM2	1.22833488948232e-06	2.36101499423299	4.88141592920354	1.04789248040985	4.59376429430973e-06
PQBP1	0.0963177453854825	0.978085351787774	1.52035398230088	0.636374992494549	0.137152808607568
PGK1	0.0112874214223002	3.62514417531719	4.74690265486726	0.388948091025008	0.0203894354222721
MAGT1	1.42714223948038e-07	3.17185697808535	4.1716814159292	0.395301265870068	5.98098642243772e-07
EEA1	0.000742808723697713	4.72895040369089	2.06371681415929	-1.19627499527303	0.00170198073607373
RP2	1.27889364829653e-05	1.68166089965398	0.59646017699115	-1.49538909722579	4.07197523083159e-05
USP11	0.00838827513245486	1.01960784313725	1.06194690265487	0.0586972570237344	0.015665449919392
RBM3	0.374371200972594	3.94925028835063	3.92920353982301	-0.00734189924439359	0.447966407237543
ARMCX3	0.0286971766309293	1.29065743944637	1.68849557522124	0.387632260948402	0.0472011332360384
RUBCNL	0.0466257898275129	4.46597462514418	4.47433628318584	0.00269863682179322	0.0718434394234687
FNDC3A	0.857965271258982	10.5559400230681	12.9398230088496	0.293762825585393	0.887113575929215
STK24	4.1177830062231e-06	7.9123414071511	3.13628318584071	-1.33504884658587	1.41085220547069e-05
DNAJC3	0.585582589504695	4.75317185697808	4.78053097345133	0.00828030214775254	0.648313087677928
ARHGEF7	0.298975973128887	3.04382929642445	1.95398230088496	-0.639470052628815	0.369989054800274
MRPS31	0.000122087237717895	1.20876585928489	1.78053097345133	0.558772714187362	0.000327520352613417
KPNA3	0.0146681945683217	2.6239907727797	1.63362831858407	-0.683682866408362	0.0259026581152476
RGCC	2.10801903907958e-06	5.2883506343714	2.28849557522124	-1.20841833275288	7.5508831326771e-06
VWA8	0.000218786263486589	2.25490196078431	2.56991150442478	0.188653971720321	0.000556165772330828
INTS6	1.63066339917253e-08	6.3356401384083	9	0.506434608145654	7.511604990134e-08
TRADD	1.65860620174716e-06	0.743944636678201	1.09557522123894	0.558421374822933	6.04107256609155e-06
CORO1A	0.000754731735435388	3.89273356401384	5.36814159292035	0.4636391217179	0.0017248219308526
PHKB	0.0410510882530746	3.62975778546713	3.13097345132743	-0.21326200468868	0.0643318368113701
NUTF2	0.129864684657179	1.02883506343714	1.09203539823009	0.0860079051483982	0.178812122743255
NFAT5	5.05679820583142e-06	25.1730103806228	12.5097345132743	-1.00882658293326	1.70739483414951e-05
LONP2	0.0405947744119651	2.31718569780854	1.35044247787611	-0.778941475979477	0.0637979841452999
N4BP1	7.00904889465915e-05	3.22260668973472	1.29557522123894	-1.31463534120614	0.000196636571977946
CTCF	0.0309700889620629	2.80853517877739	1.65486725663717	-0.763102376275421	0.0504693510301269
CYB5B	0.342253502475983	1.75893886966551	1.2070796460177	-0.543184472394153	0.415391833450636
NME3	4.08385384597077e-10	1.09457900807382	1.72566371681416	0.656775257535149	2.25557534696733e-09
PSMD7	1.85571995541655e-05	0.800461361014994	0.982300884955752	0.295333234578492	5.74687169351104e-05
TANGO6	0.00893938505227755	2.08304498269896	0.867256637168142	-1.264163112559	0.0165823901789411
SLC7A6	0.109487064170226	2.12456747404844	1.1646017699115	-0.86733244643681	0.154021808792862
COTL1	0.00799300495536165	6.00115340253749	5.91327433628319	-0.0212825987224373	0.0149907058512584
USP10	1.03878529903801e-07	5.10265282583622	2.14159292035398	-1.25256321215347	4.42486440603739e-07
ABCC1	1.10145619637958e-19	8.7762399077278	2.47433628318584	-1.82656137579019	1.29965941032703e-18
NOMO3	2.56456632144124e-07	1.11880046136101	0.394690265486726	-1.5031599112349	1.04116202175899e-06
ANTKMT	0.017315576427022	1.13379469434833	1.49026548672566	0.394409942645101	0.0300014286503526
SLC7A5	2.44235442806467e-05	2.02652825836217	4.41592920353982	1.12370675013553	7.43830924157998e-05
UBE2I	0.399470288636049	3.15109573241061	2.89380530973451	-0.122885721985361	0.471769068390216
GSPT1	0.00305785175401542	4.17762399077278	2.36283185840708	-0.822165678455967	0.00627641850719537
ELOB	0.000158775986996607	3.08650519031142	2	-0.625974217419626	0.000415586257779375
GGA2	0.266311518221399	4.21683967704729	2.06371681415929	-1.03091715593829	0.334412752237169
BFAR	0.00550331610783506	1.91926182237601	1.06371681415929	-0.851437411510622	0.0106940264129794
XYLT1	0.00960784556612861	2.88350634371396	1.45663716814159	-0.985182633208539	0.0176296974982643
PYCARD	5.81009504588937e-05	1.40484429065744	1.53805309734513	0.130695074827353	0.000165205859777769
NOMO1	0.000729019405251381	1.27681660899654	0.72212389380531	-0.822233038890772	0.00167299149005426
AAGAB	0.656734115272813	1.77047289504037	1.2353982300885	-0.519158588128605	0.712781025749858
CSK	0.00624160689680835	2.0957324106113	2.10973451327434	0.00960694214733078	0.0120018349610524
HERC1	6.75700983923975e-12	13.1776239907728	4.88495575221239	-1.43167286724798	4.50433299404305e-11
RAB11A	0.450685424389366	1.82583621683968	1.54159292035398	-0.244135505619032	0.521466905566406
CTSH	0.649699526344422	4.22722029988466	3.35575221238938	-0.33307310820363	0.707233352184986
TMEM87A	0.318147361984001	3.48442906574394	2.3787610619469	-0.550711920029896	0.389562793683517
ZNF106	0.399027809966792	1.50173010380623	1.01238938053097	-0.568861270467961	0.471665318002103
GABPB1	2.08674959964064e-08	3.43252595155709	1.37699115044248	-1.31775134020255	9.5034323872179e-08
EIF3J	0.878047436810446	3.20876585928489	2.67787610619469	-0.260929306406217	0.904249287417305
SPG11	0.906720273319144	3.45790080738178	2.46548672566372	-0.488023999427321	0.926542682734626
BLOC1S6	0.000581279898856453	1.59630911188005	0.683185840707965	-1.22439006444936	0.0013579609283502
CSPP1	1.61718778219096e-06	3.22491349480969	1.31150442477876	-1.29803778715032	5.91761996916145e-06
ZDHHC2	7.39551939053944e-05	1.9757785467128	0.746902654867257	-1.40342912145753	0.000206559665002852
RIPK2	0.00647376462073208	1.8800461361015	1.98938053097345	0.0815511970217712	0.012378129666937
NBN	0.747173111225339	1.28489042675894	1.06725663716814	-0.267738199520662	0.794332676424337
DECR1	0.0402274320637368	1.27912341407151	1.39469026548673	0.124789295213951	0.0632657368842732
IKBKB	0.00654095543745911	2.44059976931949	1.16283185840708	-1.06959322587241	0.0124849638172608
STK3	0.0442772967011236	1.37024221453287	1.58230088495575	0.207593026301837	0.0688255408038247
RAB2A	1.201879088492e-12	8.92272202998847	4.73451327433628	-0.914267777381685	8.44568856292229e-12
EIF3E	1.27216376715801e-06	7.1361014994233	4.68495575221239	-0.607100713198953	4.73760228225173e-06
EMC2	0.000841364408526338	0.776239907727797	1.2141592920354	0.64538319748178	0.00190407237683422
NDRG1	0.0529351340552658	1.20991926182238	1.27079646017699	0.070822197165069	0.0802758579332948
SPAG1	0.00595862837844273	3.20415224913495	1.46371681415929	-1.13030623889083	0.0114842826666546
UBR5	0.0519598137547007	10.5282583621684	7.46194690265487	-0.496642798732182	0.0789867923181172
EEF1D	1.92167461802187e-11	0.598615916955017	1.00176991150442	0.742848640393286	1.22903624483051e-10
INTS10	0.0345856362954463	1.09111880046136	1.13451327433628	0.0562652991986306	0.0555813594216331
MTMR9	1.17974892951886e-05	1.87081891580161	0.699115044247788	-1.42006813523352	3.7753676765531e-05
LEPROTL1	0.0397931672751211	1.71049596309112	1.17522123893805	-0.541482325188421	0.0626497492633284
PPP2CB	0.0118391040867779	1.63898500576701	1.03008849557522	-0.670034370415212	0.021255478574024
ERICH1	0.574314227512158	1.77162629757785	1.06548672566372	-0.733561698042169	0.638239407205025
KLHDC4	5.76931794229466e-05	2.42675893886967	1.51858407079646	-0.676304025873472	0.000164364106387
ASAH1	0.886438670292497	1.65859284890427	1.47964601769912	-0.16470770243913	0.911429136067285
BNIP3L	0.835525250501548	1.68858131487889	1.31504424778761	-0.360700311826161	0.867774283469836
KCNN4	0.77066022343473	1.70242214532872	0.971681415929204	-0.809033541135913	0.814787629616067
MAP4K1	0.777209960018654	2.71280276816609	1.49380530973451	-0.860792030209894	0.820140495830301
ECH1	0.00506118733032778	1.26758938869666	1.61946902654867	0.353433388141459	0.00994878382571781
HNRNPL	8.12493676283305e-13	0.707035755478662	1.38230088495575	0.967216600370483	5.79857330239631e-12
NFKBIB	0.784288821604078	2.28143021914648	1.71150442477876	-0.414673505362985	0.825045666207103
SNRNP70	3.05046106141954e-07	2.10495963091119	2.89734513274336	0.460938983738696	1.23050134040626e-06
RELB	4.5283988171315e-08	12.0103806228374	5.87610619469027	-1.03134949839623	2.00439558475439e-07
CLASRP	1.42197817199198e-06	1.3598615916955	1.86017699115044	0.451980076901701	5.24243080451179e-06
PIH1D1	0.00571638236652302	1.00461361014994	1.28495575221239	0.355077955316171	0.0110690633538684
DOT1L	4.32509013023453e-05	2.07381776239908	0.778761061946903	-1.4130364660705	0.00012620738716916
PLEKHJ1	0.818906065719559	1.34140715109573	0.941592920353982	-0.510571820052744	0.853728435629675
CD37	1.04545405439309e-05	8.62168396770473	5.90088495575221	-0.547038349067128	3.36267401023084e-05
LYL1	9.62539341561266e-06	0.919261822376009	1.05486725663717	0.198513732390975	3.1210037577589e-05
OAZ1	9.16863817978324e-10	18.6862745098039	16.8725663716814	-0.147299538173494	4.87484340811849e-09
IL4I1	4.00774167420306e-18	1.85813148788927	0.343362831858407	-2.43604681060016	4.22104152941721e-17
C19orf53	0.667030320963079	3.35640138408304	3.42477876106195	0.0290955391554116	0.721648640943875
IL27RA	2.35607467391991e-05	1.91695501730104	0.757522123893805	-1.33945655444991	7.21537649965896e-05
AKAP8	0.406462973786453	1.58938869665513	1.2141592920354	-0.388514280612194	0.477808658290756
URI1	0.0449215053959087	3.78546712802768	1.96991150442478	-0.942340520252468	0.0697041502504026
PDCD5	2.31342860540404e-05	1.41061130334487	1.9858407079646	0.493429398000691	7.0896947469778e-05
RPS16	3.71023296171074e-15	43.7854671280277	30.3575221238938	-0.528398064858947	3.19790196484951e-14
FBL	0.898664991007122	1.65051903114187	1.35575221238938	-0.283826248882426	0.920141207729566
GPI	4.54052240168812e-05	0.828143021914648	1.52035398230088	0.876455413234697	0.000131651283565372
PLD3	9.58507971991579e-06	0.588235294117647	1.06371681415929	0.854648869771612	3.11250601942519e-05
EBI3	1.95720974894614e-15	2.67012687427912	0.548672566371681	-2.28289094695408	1.73786048734393e-14
TBCB	0.0047438257956722	1.05190311418685	1.28849557522124	0.29268575195324	0.00935829380254869
SLC1A5	2.18042766867551e-08	0.70242214532872	1.47787610619469	1.07311509537437	9.88923669256426e-08
PRKD2	0.678698256246526	2.75893886966551	1.80353982300885	-0.613282212113006	0.731760421406284
HNRNPUL1	0.00132344224701597	4.06574394463668	2.15044247787611	-0.91888581776109	0.00291008183351124
TGFB1	0.00645979363004467	9.85005767012687	5.92920353982301	-0.732293848356071	0.0123567703898514
DENND3	0.0342729368107568	3.80392156862745	2.11858407079646	-0.84438712057468	0.0552397626537143
CD79A	4.39027755665258e-08	10.5386389850058	7.9858407079646	-0.400172361608036	1.94521032705902e-07
RPS19	1.30176781329546e-29	79.9457900807382	40.6814159292035	-0.974652170340741	2.50860321400562e-28
NOP53	7.15848685200508e-13	6.28950403690888	3.26194690265487	-0.947212958569275	5.15340986588881e-12
ETFB	1.40663387192629e-06	0.808535178777393	1.11150442477876	0.459131240800289	5.1991900272217e-06
CDC37	0.010326006670427	1.87312572087659	1.7787610619469	-0.0745750051996002	0.0188300278663613
NAPA	7.40799695261912e-06	1.48096885813149	2.25486725663717	0.606501201053282	2.45247491012064e-05
RABAC1	6.64360681910015e-06	2.32064590542099	0.815929203539823	-1.5080105234569	2.21436834536926e-05
KDELR1	0.621838575491445	1.77970011534025	2.69203539823009	0.597063217073047	0.681443663681089
CARD8	0.0161083269465048	1.48558246828143	1.40353982300885	-0.0819586964913536	0.028086150460263
PPP2R1A	0.778778406815163	1.4878892733564	1.21061946902655	-0.297521709505434	0.821331926497485
JAK3	0.0197453259405198	2.84313725490196	2.46725663716814	-0.204575959477566	0.0337221957378295
RPL18A	1.76459506138887e-25	79.4498269896194	45.3681415929204	-0.808364513916782	3.00662471270621e-24
ELL	3.40273548320449e-05	2.17993079584775	2.51858407079646	0.208330553337332	0.000101324370360198
COPE	0.381745815870312	4.81314878892734	9.33274336283186	0.955320202035722	0.455293694596462
TMEM147	0.322655768515437	1.33448673587082	1.6353982300885	0.293357018227852	0.394645206889862
USF2	0.891968819340076	1.10957324106113	0.952212389380531	-0.220649595294133	0.915740094363427
FKBP8	0.0272773837559022	1.44175317185698	1.65486725663717	0.198891301144834	0.0450505593243999
PBX4	4.36665515925758e-36	14.0865051903114	1.34690265486726	-3.38659623743834	1.08870334563863e-34
SIPA1L3	0.348733576743471	5.43367935409458	3.94159292035398	-0.463150647960847	0.422327462724736
AVL9	0.00102622305583254	2.50519031141869	1.00530973451327	-1.31728014238039	0.00229186353511589
CDK6	0.00466876119750795	5.49250288350634	3.90265486725664	-0.493007838906166	0.0092225797513888
PMPCB	0.0140549134983005	1.96424452133795	1.03716814159292	-0.92132473933701	0.024969538352657
DNAJC2	0.0433917000673102	1.61476355247982	1.43716814159292	-0.168094068727868	0.0676395522419781
NAMPT	3.88353995963641e-07	6.97116493656286	10.0743362831858	0.531213127280938	1.54257982375117e-06
PIK3CG	8.26315540737725e-07	1.74740484429066	2.2141592920354	0.341545121724792	3.14899005291501e-06
HBP1	0.0020981685715791	2.43021914648212	2.05309734513274	-0.243284382883087	0.00443024780209501
SP4	0.037039696737469	1.87889273356401	1.51681415929204	-0.308838368493733	0.0589456118652905
MTPN	0.311821366209706	4.27797001153403	2.83716814159292	-0.592474716429177	0.383626342091841
STEAP1B	2.64253299611451e-32	29.4590542099193	15.9575221238938	-0.884474465060749	5.55309433897778e-31
MPP6	0.00111763154986237	3.56401384083045	1.69026548672566	-1.07625307394934	0.00248093965268744
ZC3HAV1	4.19414604461015e-10	14.6147635524798	16.5256637168142	0.177281727121577	2.31359581185807e-09
OGDH	6.07211915454838e-09	6.65859284890427	2.41061946902655	-1.46581339607643	2.94788358955137e-08
H2AZ2	0.658683341395021	3.61130334486736	4.66548672566372	0.369507987788667	0.714720822615251
LMBR1	0.0154852970524974	4.44521337946943	2.21769911504425	-1.00318903105458	0.0271069479939195
DNAJB6	0.0750408038735235	18.2087658592849	17.7185840707965	-0.0393698239616258	0.110348239751369
SSBP1	0.00412394337100081	2.64475201845444	3.32212389380531	0.328973421169366	0.00825573441704358
TAX1BP1	0.023718797864829	5.41983852364475	3.53274336283186	-0.61746092114457	0.03980903672987
GARS1	3.90269740308247e-07	1.51557093425606	2.33982300884956	0.626538027104647	1.54879529134919e-06
CHCHD2	0.142950182940047	10.9146482122261	16.7610619469027	0.618847926293909	0.194463365386692
HSPB1	0.236732261296991	9.78662053056517	6.29734513274336	-0.636067023243581	0.303265996011327
PDAP1	0.0477480036652298	1.56747404844291	2.06371681415929	0.39680345835239	0.0733421302383081
PTCD1	2.64612454171739e-33	2.08996539792388	0.107964601769912	-4.27484877656406	5.9578304094892e-32
ZKSCAN1	0.0365957519511906	1.29065743944637	1.09380530973451	-0.238750167152734	0.0583443111851893
EIF3B	0.685985720069897	2.4717416378316	1.84247787610619	-0.423880655457846	0.738535004310431
SNX8	4.28679958882505e-17	7.81084198385236	2.15929203539823	-1.85491969952611	4.2039214634411e-16
USP42	0.721813888403036	2.39561707035756	1.70973451327434	-0.48662499608959	0.771461537787018
LSM5	0.0174061527521823	1.8961937716263	2.36814159292035	0.320648942879063	0.0301465275099609
C1GALT1	0.000203845386044028	2.40253748558247	2.64778761061947	0.140228461766275	0.000522398193154643
RPA3	3.67662420114251e-13	3.31603229527105	1.19646017699115	-1.47068567851763	2.70867155252786e-12
ZNHIT1	0.000379103009653529	1.18108419838524	1.87256637168142	0.664905038033311	0.000915698731035043
GLCCI1	2.05803812120094e-07	4.50057670126874	7.72389380530973	0.779218449633866	8.43279686987906e-07
PHF14	2.05747511697914e-05	2.17301038062284	2.29557522123894	0.0791606405582013	6.34495995194196e-05
NRF1	0.00578171418399419	7.3921568627451	3.89203539823009	-0.925470539744751	0.0111710615998101
EZH2	2.82681770710345e-05	4.2479815455594	5.72920353982301	0.43155709422872	8.52100173596142e-05
TSPAN13	0.0331185515597581	1.10034602076125	1.39469026548673	0.34198748937015	0.0535159897595066
AHR	9.15574675123065e-22	2.62053056516724	0.338053097345133	-2.95453716554965	1.25479224885655e-20
CHCHD3	2.68371106095373e-08	4.7358708189158	2.43008849557522	-0.962620876042216	1.20972593585177e-07
MRPL32	0.871146364754535	1.45444059976932	1.17699115044248	-0.305360904020383	0.898847067491644
COA1	0.316773037594684	5.18108419838524	3.73628318584071	-0.47165022313416	0.388310948584817
TMEM248	0.313208029933811	2.30795847750865	1.64070796460177	-0.492298797360925	0.384795945461556
RHEB	2.01540623551743e-06	5.15570934256055	2.95398230088496	-0.803509750788796	7.26039813660279e-06
PRKAG2	0.00860601399693139	1.98500576701269	1.52566371681416	-0.379706197031821	0.0160178573464607
BCL7B	3.48743900084372e-06	2.08535178777393	0.775221238938053	-1.42761077689473	1.20991103071724e-05
CLIP2	3.67827122256417e-09	5.04152249134948	1.19115044247788	-2.08150384225607	1.83622295307417e-08
EIF4H	0.103437676535309	2.51326412918108	2.24070796460177	-0.16560766576828	0.146257759227914
NMRK1	1.21789638212329e-05	0.739331026528258	1.42477876106195	0.946445552302523	3.88898461238066e-05
TMEM245	0.000801634576019497	2.08419838523645	0.819469026548673	-1.34673128168508	0.0018220973216268
TGFBR1	0.00140867447082466	1.92848904267589	0.938053097345133	-1.03972945671104	0.003082042855602
SEC61B	0.479477615021062	7.40484429065744	13.3185840707965	0.846899410444046	0.549593432490376
TLE4	0.560231205103285	7.45213379469435	5.9716814159292	-0.319516375496528	0.624791586585999
AKNA	0.00052572391056122	3.61245674740484	1.75044247787611	-1.04526066061264	0.0012366842309737
RIC1	0.168216914241481	6.02076124567474	6.04778761061947	0.00646156689130613	0.225020079584012
KDM4C	0.00467908442807771	11.1176470588235	6.51150442477876	-0.771788679300309	0.00923883650161384
DOCK8	0.000624455027199224	10.7393310265283	11.2035398230088	0.0610505042372214	0.00145114272513437
FUBP3	0.250787839338208	1.39677047289504	0.863716814159292	-0.693464686212157	0.318665918514112
DDX58	0.0332630991884855	2.16147635524798	2.29557522123894	0.0868386525117976	0.0536905840229651
EDF1	0.72119750317127	6.12456747404844	7.58230088495575	0.308027744978025	0.770989481951263
PIP5K1B	0.285315708196846	3.43944636678201	3.00176991150442	-0.196362961800958	0.355075640234823
BAG1	0.399093201318797	1.54555940023068	1.46371681415929	-0.0784926402545751	0.471665318002103
RAPGEF1	2.25400525188747e-11	29.4083044982699	14.7008849557522	-1.00032060547633	1.42506091355006e-10
SETX	0.107759783402797	5.37024221453287	4.77699115044248	-0.168884955522147	0.151882441442524
UBE2R2	7.61093514756504e-07	5.7358708189158	2.03362831858407	-1.49595650723736	2.91807617777624e-06
ABHD17B	0.0940722004336501	1.75547866205306	1.61946902654867	-0.116343584412856	0.134349715376601
ZFAND5	6.68801946173919e-10	1.60668973471742	2.14867256637168	0.419354289573714	3.63475737495752e-09
PDLIM1	0.809324126880317	2.99307958477509	2.46194690265487	-0.281830992783719	0.846739538151455
EIF3A	0.79019691981811	7.08304498269896	5.64778761061947	-0.32668386854597	0.830073555619453
DDX50	0.474246042126088	2.78662053056517	1.91327433628319	-0.542472805671144	0.544020739251995
MAPK8	0.0570051601266539	8.09457900807382	4.92035398230088	-0.718193938872012	0.0858428331104919
SEC23IP	0.532414520568561	1.28489042675894	1.02654867256637	-0.323843301405812	0.599068148717251
ATE1	4.11527648535137e-05	3.12918108419839	1.46725663716814	-1.09266391486683	0.000120429145423446
MICU1	0.0268837842812628	3.28719723183391	1.58761061946903	-1.05000090310092	0.0444670689779658
PPP3CB	0.5798371113631	2.65167243367935	1.82654867256637	-0.537782369375641	0.643168708627751
CCSER2	5.48489295769689e-22	7.32064590542099	1.4212389380531	-2.36482182384618	7.56401019447387e-21
FBXW4	0.00058857952228403	2.5040369088812	1.24955752212389	-1.00283851142468	0.00137355972069774
TNKS2	0.000137807673200574	3.49826989619377	2.0283185840708	-0.786357327947981	0.00036635256736996
GBF1	0.000148414847268032	9.45674740484429	6.51327433628319	-0.537961068380703	0.000390551413830546
ARHGAP21	0.00176211546164066	1.38985005767013	0.890265486725664	-0.642621715392512	0.00379142639308641
CPEB3	0.497007855705781	3.25490196078431	2.32566371681416	-0.48497158635565	0.566206242119818
LARP4B	3.63526286524137e-06	8.91926182237601	4.31150442477876	-1.04873295388422	1.2562580285286e-05
GTPBP4	0.76439381113646	1.77739331026528	1.53274336283186	-0.213646805868776	0.809908433103393
BCCIP	0.0397415948362595	1.06574394463668	1.01061946902655	-0.0766209801339297	0.0626132302793335
MAP3K8	3.41945626506421e-05	6.94117647058824	3.24778761061947	-1.09572291768348	0.000101700664772516
GLRX3	0.00064956530706734	2.77970011534025	1.64778761061947	-0.754398947639245	0.00150158810900376
TASOR2	2.95276276457661e-09	5.33217993079585	2.43362831858407	-1.13161661801727	1.48920480915161e-08
SMC3	0.744383894021024	2.25951557093426	1.68672566371681	-0.42178815243836	0.792137543514658
SHOC2	0.00931581860891968	6.90196078431373	4.12920353982301	-0.741142741984153	0.0171939387374164
CCDC6	0.547616522671002	2.06574394463668	1.3787610619469	-0.583288978005007	0.613358303184551
CUL2	0.0251042593992167	1.92502883506344	0.900884955752212	-1.09546526736762	0.0418530777214746
CCNY	2.1965208312534e-18	8.09457900807382	2.93805309734513	-1.46209558024859	2.36998690179004e-17
UBE2S	3.57374384621752e-16	1.65051903114187	3.35929203539823	1.02523744621373	3.32019612491746e-15
RPL28	1.58980899230006e-32	93.3690888119954	42.4619469026549	-1.13677448282103	3.40574130243697e-31
TBC1D12	0.00700769706751401	1.94579008073818	0.810619469026549	-1.26325934427134	0.0132782168995016
NUFIP2	2.24414944901159e-10	4.52595155709343	5.56106194690265	0.297139264994242	1.26967070749848e-09
RPL19	8.86510151701211e-14	75.2214532871972	57.5274336283186	-0.386894068478364	6.92419345036716e-13
FBXL20	0.810999957060305	3.41291810841984	2.28495575221239	-0.578839569967446	0.848291730388037
UBTF	0.000601470689449102	1.17647058823529	1.26548672566372	0.105227120726179	0.00140216067223396
CASC3	0.324515285840533	1.98154555940023	1.15044247787611	-0.784437287303362	0.39604147024731
TRIM37	0.129956014679618	2.03921568627451	1.03716814159292	-0.975364579049899	0.178882062626686
KPNB1	0.0169904912099346	4.34717416378316	2.79469026548673	-0.637389497884835	0.0294960809242492
RPS6KB1	0.0263320243477935	3.23529411764706	2.07079646017699	-0.643711115106103	0.0436526008440318
MED13	9.90754393314771e-17	12.6747404844291	5.18761061946903	-1.28881410782089	9.44319468185331e-16
PFN1	0.504242520837684	10.6066897347174	13.1982300884956	0.315370001387344	0.573067794091347
NUP88	0.0101500876561817	3.16608996539792	2.68672566371681	-0.23685323255781	0.0185401739443833
C1QBP	5.14729114634906e-22	0.513264129181084	2.26548672566372	2.14204769495289	7.14308044932025e-21
GOSR1	0.00206795459998677	3.12456747404844	1.69380530973451	-0.883388437796704	0.00437272815033139
CCDC47	0.00574063741653404	1.65051903114187	1.71150442477876	0.0523452486694584	0.0111111547891073
AKAP10	0.131846764966639	2.83506343713956	1.77699115044248	-0.673944520502605	0.181258496510211
SYNGR2	5.65695270725685e-08	3.22260668973472	1.37345132743363	-1.23042233730305	2.46194598590971e-07
UTP6	0.260134791607233	2.07727797001153	1.29557522123894	-0.681101501702949	0.327805492679246
DDX5	1.85934281470451e-06	14.2445213379469	15.8017699115044	0.14967901638907	6.72013091014824e-06
CYTH1	1.19408484231595e-15	23.3483275663206	8.78053097345133	-1.41093912412134	1.06454472911925e-14
PSMD11	0.839059189376914	2.24336793540946	1.97699115044248	-0.182359843470955	0.870829774863669
MRPL27	0.00209606881605815	1.09227220299885	1.51504424778761	0.472027496852047	0.004427932831625
LRRC59	0.000207451830000159	1.04498269896194	2.08141592920354	0.994086230709414	0.000530101288819167
HDAC5	0.524516976155227	1.40715109573241	1.24955752212389	-0.171359933259784	0.592296165755634
LUC7L3	0.000185603718177732	5.57670126874279	5.41769911504425	-0.0417317189179272	0.000480392497547408
SMURF2	0.36904590426261	4.58938869665513	3.09557522123894	-0.5680944838528	0.442915304735082
PRKAR1A	0.0148462029293355	1.02191464821223	0.938053097345133	-0.123533213185172	0.0261855689556985
YWHAE	0.00477341549978069	10.1476355247982	6.8070796460177	-0.576035712650942	0.00941245871337452
WSB1	0.487966650900383	9.83621683967705	8.01769911504425	-0.294915261906293	0.557441581781877
SLC9A3R1	5.27677260676581e-08	0.725490196078431	1.13097345132743	0.64053703998699	2.30786893098687e-07
SUPT6H	0.00245238729085986	2.57324106113033	2.62654867256637	0.0295817042959476	0.00511454873089062
SLAIN2	0.000247471882973191	2.36101499423299	1.07256637168142	-1.13834027763117	0.000622985407621615
OCIAD1	0.950786382206574	3.22722029988466	2.93274336283186	-0.138041234024017	0.961021599788734
NFKB1	7.55828639497031e-10	27.7254901960784	11.353982300885	-1.28801457016341	4.05775156459902e-09
MANBA	1.28802233704766e-08	6.82583621683968	2.22654867256637	-1.61619664839535	6.02123153960945e-08
UBE2D3	0.287763937796844	9.95501730103806	8.52566371681416	-0.223611671954181	0.357718945773936
ELF2	6.61650552444358e-22	6.96655132641292	1.80353982300885	-1.94961337212734	9.09614918360421e-21
NDUFC1	0.264776697285884	1.19377162629758	1.24424778761062	0.0597469526051327	0.332894462997893
TBC1D9	5.10436470975671e-05	4.03575547866205	5.30265486725664	0.393876085138187	0.000146937778631157
GAB1	0.0621781910765012	3.07497116493656	3.15398230088496	0.0366016823522338	0.0930458993626992
KLHL2	0.0144782411243096	2.32525951557093	1.09734513274336	-1.08337439230639	0.0256423742685985
RPL34	1.72909552713155e-38	56.482122260669	18.3557522123894	-1.62156206069329	4.82942946913388e-37
GRPEL1	0.0168961507116154	0.995386389850058	1.0283185840708	0.0469587301448589	0.029355398854472
FRG1	0.00212653852934639	1.43021914648212	0.870796460176991	-0.715828774015713	0.00448585780593003
CLCN3	0.44210603652881	1.94348327566321	1.31858407079646	-0.559655134800412	0.513559868176267
DHX15	0.154973748050511	3.89042675893887	2.57699115044248	-0.594240836900145	0.209207448806028
FBXW7	3.63745256694846e-18	15.4267589388697	7.45840707964602	-1.04849554632664	3.84941922732459e-17
TBC1D19	1.47773003146249e-13	1.62053056516724	0.534513274336283	-1.60016854986392	1.12823920914256e-12
NSD2	0.796721887446236	3.04498269896194	1.95044247787611	-0.642632579755373	0.835535572552338
STIM2	0.0108315811957694	6.15916955017301	6.10088495575221	-0.013717317288362	0.0196625947416415
RAPGEF2	0.0116242529178444	6.92502883506344	6.84247787610619	-0.0173012134901678	0.0209208108182901
SNX25	0.000487452225094485	7.45559400230681	4.13274336283186	-0.851223522235485	0.00115341912565253
UFSP2	1.82267593881763e-05	0.679354094579008	1.06902654867257	0.654062041413903	5.6524728868603e-05
KLHL5	1.20047600363271e-17	7.56055363321799	1.73982300884956	-2.11955133284925	1.21955517893399e-16
CTSC	0.0327654895087794	1.20645905420992	1.68672566371681	0.483446393582286	0.053042591783655
FNBP4	0.0939056481020352	4.93771626297578	4.15398230088496	-0.249348867754464	0.134239278985823
HSPA8	0.0787859154029533	12.3621683967705	14.9061946902655	0.269980185377086	0.11527925884391
LPXN	0.000129832716156338	8.65859284890427	4.30265486725664	-1.00890546371096	0.000346823109199709
EHD1	0.158411188247336	3.27797001153403	1.60530973451327	-1.02995097279497	0.21326069973627
UNC93B1	0.0152639609187903	0.853517877739331	0.925663716814159	0.117066801649914	0.0267407143845262
DCPS	0.0303909190266136	1.05651672433679	1.45309734513274	0.459815749600146	0.0496171386105978
KMT5B	0.18424789485379	1.97808535178777	1.10088495575221	-0.845440965010287	0.243657764456031
FOXRED1	2.66682680423653e-14	0.478662053056517	1.11681415929204	1.22230979466755	2.1673492978077e-13
PPP6R3	0.0384337323759564	13.2918108419839	9.07787610619469	-0.550110963263268	0.060878700996086
CHORDC1	1.16757748552173e-15	6.35640138408305	9.11327433628319	0.519759268884236	1.0430201302849e-14
EIF4G2	0.837844223381494	3.84083044982699	3.04070796460177	-0.337011014900876	0.869773361040351
IL10RA	0.0210533934571134	0.988465974625144	1.03362831858407	0.0644542906868025	0.0357820844221806
BIRC2	0.149704542348599	2.47635524798155	1.56991150442478	-0.657535055638424	0.20283885335719
UBE4A	0.0195714289019344	2.20069204152249	1.98407079646018	-0.1494937672808	0.0334503159350258
DDX6	0.024989120224047	7.40138408304498	4.42654867256637	-0.741612799785945	0.0416768660425999
CBL	3.22547992091511e-06	2.93540945790081	1.12212389380531	-1.38732978490437	1.12522078189711e-05
HIPK3	0.000257318868098045	3.87312572087659	1.73274336283186	-1.16044033941405	0.000645197820975382
AMBRA1	1.54664891431319e-34	6.48212226066897	1.58938053097345	-2.02800165444786	3.64992602078294e-33
MADD	7.37951162298612e-09	1.66897347174164	0.474336283185841	-1.81497889015467	3.5552166803753e-08
CARS1	0.312751158551622	1.77739331026528	1.34690265486726	-0.400117377091955	0.384341649314483
CD81	0.860527709170751	3.38062283737024	3.04070796460177	-0.152881805631793	0.889554645249596
SLC35F2	1.18642701109341e-06	3.55363321799308	1.65132743362832	-1.10566857026831	4.4559169361321e-06
C11orf58	0.368510995770644	4.19377162629758	3.64424778761062	-0.202627243642568	0.4423936410054
RPS13	4.27959630764208e-33	41.1084198385236	20.5716814159292	-0.998774200762731	9.58673020590076e-32
AIP	0.0606476722071848	1.34025374855825	1.34867256637168	0.00903396000807798	0.091002440479533
NUP98	0.998260832160844	13.2341407151096	10.012389380531	-0.402478221088909	0.998598930617275
NDUFS8	0.175067876060356	1.21337946943483	2.15575221238938	0.829160554533315	0.233124483118392
CHKA	0.0101034592527245	1.53979238754325	1.80884955752212	0.23233658028199	0.0184853091551713
HPS5	6.46152698823236e-06	1.38985005767013	1.9716814159292	0.504497212141993	2.15693786679799e-05
GTF2H1	0.485666432045788	1.8719723183391	1.43185840707965	-0.386670266198709	0.555245068553902
POU2AF1	8.54580853754272e-08	3.38638985005767	7.22300884955752	1.09285186833417	3.66498086260214e-07
CD69	2.12238053425526e-16	15.4659746251442	30.8035398230089	0.993998398202305	1.99277985056776e-15
CLEC2B	0.920241445227829	2.15340253748558	1.40176991150442	-0.619368466227307	0.937448175851895
CORO1C	0.0350188340358371	2.69550173010381	1.64778761061947	-0.710023535304747	0.0561956780364179
MLEC	0.000847367117050853	0.943483275663206	2.60530973451327	1.46538604903455	0.00191667405819857
BIN2	5.37376753934559e-08	0.858131487889273	1.20530973451327	0.490133302823325	2.34564155797548e-07
ATP5F1B	0.585975704059182	2.76239907727797	3.48141592920354	0.333752427574273	0.648585598699064
PTGES3	0.0144801261448782	12.3979238754325	10.5911504424779	-0.227239243124971	0.0256423742685985
RSRC2	1.17885345923389e-08	6.44867358708189	6.61946902654867	0.0377130510650217	5.5225905685766e-08
METAP2	0.834729750579298	2.64936562860438	1.96283185840708	-0.432710365296929	0.867356343137848
ELK3	0.00498489319385197	3.9677047289504	2.64070796460177	-0.587379903414937	0.00980754956061915
ITFG2	2.28714799396782e-07	1.07727797001153	1.2283185840708	0.189294238787884	9.31965290616804e-07
ARPC3	3.28540058076093e-76	1.14648212226067	10.0141592920354	3.12675554575325	4.99947336651655e-74
VPS29	0.437103976142572	2.28143021914648	2.47610619469027	0.118134662324927	0.508150644551415
SH2B3	1.21140110208493e-08	4.57670126874279	1.70973451327434	-1.42053580563182	5.66904884782693e-08
DUSP16	0.315035396482673	3.08073817762399	1.89380530973451	-0.701988053427316	0.386610457363191
CDKN1B	0.000163547243283375	1.21914648212226	1.7646017699115	0.533471158934798	0.000426808979662646
NAA25	2.36370013933378e-05	3.12226066897347	1.24955752212389	-1.3211736730245	7.22869626810809e-05
ARHGDIB	0.000860429701543561	5.75893886966551	8.09380530973451	0.491015138396156	0.00194422748228967
SLC38A1	7.58906699037822e-18	11.8650519031142	4.75929203539823	-1.31789952386463	7.78850061128816e-17
COPZ1	0.00641736746302129	1.1441753171857	1.80530973451327	0.657938252391268	0.0122915983569067
CAND1	0.0013278842360108	2.57900807381776	1.50442477876106	-0.777604315898841	0.00291685073843487
NUP107	0.823928127260592	1.959630911188	1.65132743362832	-0.246955740413177	0.858117140273861
CNOT2	0.00312817996042795	12.1937716262976	6.47964601769911	-0.912157525417739	0.00640884780193526
CPSF6	0.293593604194653	2.82352941176471	2.12920353982301	-0.407185789597291	0.364452482506611
KRR1	0.126796934731919	1.56516724336794	1.31681415929204	-0.249265068391538	0.175244244588775
MRPL51	0.0117100819321718	2.29642445213379	3.4283185840708	0.578111858802036	0.0210581057728909
CHD4	5.52833372667539e-47	0.0738177623990773	1.2070796460177	4.03140905494346	2.39181732704103e-45
UHRF1BP1L	0.00537586664308806	2.4002306805075	1.14867256637168	-1.06320545581691	0.0104866046055015
CHPT1	7.63949745797183e-06	2.52249134948097	0.955752212389381	-1.40014078207798	2.52343579955312e-05
TPI1	7.98825399492745e-05	2.43021914648212	4.95398230088496	1.02750229867489	0.000221711728802609
GNPTAB	0.00965523021579284	2.94232987312572	1.48495575221239	-0.986539057243364	0.0177092813558993
C12orf57	0.00109213281604129	1.37024221453287	0.861946902654867	-0.668760032799139	0.00242677850815217
PTPN6	2.68311284837038e-17	1.67128027681661	2.65132743362832	0.665761154821107	2.66679662158975e-16
SUDS3	0.00929301121668634	1.70126874279123	0.80353982300885	-1.08216962592637	0.0171604959365422
GOLT1B	0.156613278855606	1.51903114186851	1.30973451327434	-0.213877043820917	0.211184123208868
COX6A1	1.5795622417516e-08	4.10265282583622	2.38761061946903	-0.780989500194298	7.29143114314834e-08
FGFR1OP2	0.200911653372585	2.48327566320646	2.58053097345133	0.0554235260789885	0.263483841406603
DSE	0.00108521664096312	2.00692041522491	0.734513274336283	-1.45012293858252	0.00241349985407938
RWDD1	0.00807109621368044	2.47404844290657	1.86902654867257	-0.404586687109169	0.0151307338959098
NEDD9	0.128450765300951	3.84890426758939	3.8070796460177	-0.0157630358399734	0.17725241628302
CEP85L	0.40809515876393	4.02076124567474	3.06902654867257	-0.389687544984565	0.479479216087653
MCM9	0.00854630856548882	1.18915801614764	1.15929203539823	-0.0366963950240109	0.0159268833190465
RNGTT	3.28361447022827e-07	6.58016147635525	3.25663716814159	-1.01473999431238	1.31852508254025e-06
MAN1A1	0.322908782856955	7.2883506343714	9.03716814159292	0.310278397855324	0.394845236560749
SERINC1	0.00640690866236998	2.97231833910035	2.4283185840708	-0.291630929767522	0.0122768944537728
NCOA7	0.599975175491169	1.49711649365629	1.36283185840708	-0.13557890649759	0.660742973985411
RIPOR2	0.0345693369426156	21.6782006920415	10.5309734513274	-1.04160621592843	0.0555813594216331
UST	4.82573646277372e-46	13.3010380622837	0.853097345132743	-3.96268465934566	1.95375917524958e-44
PPARD	0.00528126902961011	2.16493656286044	1.82654867256637	-0.245204553488335	0.0103307802427613
MAPK14	0.420401303493598	2.00346020761246	1.54867256637168	-0.371461706071417	0.493019120998471
KCTD20	1.1896816252967e-05	2.67243367935409	1.16106194690265	-1.20270919832745	3.80164012486194e-05
STK38	0.00106125425681001	3.17185697808535	1.17699115044248	-1.43022424699155	0.00236650582885426
SRSF3	4.62816269043638e-22	7	11.4619469026549	0.711425290942412	6.46331707370119e-21
MRPL18	1.17415831145939e-21	4.479815455594	7.66725663716814	0.77527116810842	1.58457511574015e-20
PHACTR1	0.429567935837952	2.72318339100346	1.89557522123894	-0.522658435559102	0.501238313287383
CD83	9.83298519993264e-05	37.4256055363322	24.1150442477876	-0.634092201645042	0.000269856739348898
MDN1	0.284694828418619	3.43021914648212	2.23362831858407	-0.618911611150585	0.35450290005964
BACH2	2.44600765613528e-22	23.7808535178777	5.80530973451327	-2.03435554842034	3.49327889531553e-21
ZNF451	1.02981725319247e-18	4.68166089965398	1.27433628318584	-1.87727440244873	1.12768822291275e-17
CCNC	0.392627199565826	0.993079584775087	1.2070796460177	0.281539627546614	0.466020395826786
ASCC3	0.00700407745339852	3.88119953863899	3.91150442477876	0.0112209907003993	0.0132770591932335
MED23	0.0345287660042567	1.48904267589389	0.693805309734513	-1.1017823152727	0.0555506541657983
CRYBG1	0.0143563036609833	2.37485582468281	2.29911504424779	-0.0467612732650881	0.0254537436946241
SMAP1	0.000566093460985404	3.17185697808535	1.6212389380531	-0.968230989283155	0.00132458666136192
RPS12	7.41831595720493e-39	99.1787773933103	34.3008849557522	-1.53178564281175	2.11206634317067e-37
C6orf62	0.0224778296716536	3.64705882352941	2.14690265486726	-0.764476691318576	0.0378750142577348
SNX3	0.0322055555472142	6.18569780853518	4.30973451327434	-0.52133735513461	0.0522511458198001
HBS1L	0.804195525095452	2.75432525951557	2.43185840707965	-0.17963970652742	0.841988822708226
TRIM38	8.24179978032866e-08	3.1199538638985	4.18761061946903	0.424602605544896	3.54148611787638e-07
HECA	0.0237248508043413	3.0957324106113	1.74867256637168	-0.824020598696221	0.03980903672987
PHF1	0.794010929547524	1.53517877739331	1.11150442477876	-0.46589298110098	0.833286618809328
CUTA	0.384552147591892	2.51441753171857	3.28672566371681	0.386426806190417	0.458161076491096
QKI	0.00461900895473583	8.86159169550173	6.52566371681416	-0.441441211305522	0.0091365694833031
TFEB	0.000523085618397622	2.17993079584775	0.946902654867257	-1.20299431190064	0.00123113431146064
CCND3	0.398321958747286	1.71049596309112	1.24601769911504	-0.457090137898048	0.471132351635426
FAM120B	0.647394102424408	1.90196078431373	1.17699115044248	-0.69238402712963	0.705245661317925
BICRAL	0.295904924378431	3.91926182237601	2.80176991150442	-0.484243471127755	0.366599784189224
DNPH1	0.0454424479234702	1.11534025374856	1.11327433628319	-0.00267474667826696	0.070413455999394
DUSP22	8.01094551732507e-06	1.55247981545559	2.27079646017699	0.54862388639865	2.63823153492206e-05
EXOC2	2.39276571001463e-07	2.80392156862745	1.02477876106195	-1.45213351412021	9.74102867001343e-07
COX7A2	1.67364948046748e-10	4.76701268742791	3.27964601769912	-0.539545356427989	9.65466033634378e-10
GMDS	0.000292612313200058	8.44521337946943	5.69557522123894	-0.568292321661814	0.000725836739680198
SENP6	9.92691562279046e-09	7.02883506343714	3.24070796460177	-1.11697658296986	4.71555206064309e-08
PRPF4B	0.170240695045778	3.63898500576701	2.28672566371681	-0.670252809256702	0.22731382367232
LY86	0.000670352646509036	1.45790080738178	1.4212389380531	-0.0367434447405035	0.0015480200047328
ERBIN	0.00201263966874475	7.23414071510957	4.27079646017699	-0.760316517980172	0.00427419579315235
MAN2A1	0.000144863709334111	11.6943483275663	6.90265486725664	-0.760588212700877	0.000382346620389612
TENT4A	0.45669815890906	2.11303344867359	1.85663716814159	-0.186623699600391	0.526079085164626
HMGCS1	0.000619069326759913	1.98269896193772	2.49557522123894	0.33190674372738	0.00143938511011143
DAP	0.299185384985124	2.62053056516724	2.2353982300885	-0.229327069797845	0.370143402061864
HSPA9	8.80370041699954e-14	4.53748558246828	6.66725663716814	0.555200201588147	6.88842729436507e-13
MRPS27	0.0717856478251434	1.6078431372549	1.36283185840708	-0.238519084366875	0.105879032036216
IK	0.00666936139068887	1.94925028835063	1.18938053097345	-0.712708982471502	0.0126971060470707
CERT1	1.11823583048909e-11	9.86505190311419	3.53628318584071	-1.48009283094741	7.33250329858596e-11
FAF2	0.273136546255696	1.8719723183391	1.6070796460177	-0.220117671337772	0.34184673245218
CLK4	0.15662942108829	1.56401384083045	0.989380530973451	-0.660655864373869	0.211184123208868
ARSB	3.52631266075465e-05	3.30219146482122	1.4141592920354	-1.22347913615209	0.000104510529025589
CLINT1	0.0960617377708457	5.10611303344867	3.81769911504425	-0.419522071018127	0.136880997346704
CNOT6	0.025355628232588	2.01730103806228	1.03362831858407	-0.96470888912235	0.0422242971284569
TTC1	0.0365845797494869	2.37254901960784	2.41061946902655	0.0229660354064223	0.0583443111851893
MSH3	0.232715835613945	1.58477508650519	1.16106194690265	-0.448833158280732	0.298799820356223
LMNB1	9.05421384656846e-06	1.14763552479815	1.62300884955752	0.500006334083328	2.95534361722682e-05
ARRDC3	0.000186385052294727	1.7843137254902	2.59823008849558	0.542159897313462	0.000482132025660393
GOLPH3	0.0358720988756802	5.18339100346021	5.7716814159292	0.155095442487843	0.0573355930236786
SUB1	0.89022540461575	17.4209919261822	30.3274336283186	0.79979664796398	0.914257554240006
FAM172A	5.81522649368762e-13	9.3760092272203	3.5858407079646	-1.38666258806303	4.21389072522881e-12
TARS1	0.00468194615067607	1.52133794694348	1.49911504424779	-0.0212295640000611	0.00924035257734056
LNPEP	0.00311473099286006	3.22491349480969	1.22477876106195	-1.39673929181943	0.00638722484734733
PDE4D	2.86170021130311e-13	53.9769319492503	17.187610619469	-1.65097397755687	2.12604091455903e-12
BRIX1	0.0516266271641818	1.23875432525952	1.27256637168142	0.0388508083731701	0.078534403886775
ST8SIA4	0.00104542700968472	8.2883506343714	4.71858407079646	-0.812731028993906	0.00233295806652319
SKP1	0.00011499575744836	8.98154555940023	6.09380530973451	-0.559620319440677	0.000311144253598782
NR3C1	6.70400571790793e-16	14.959630911188	4.48318584070796	-1.73847837150728	6.11255727957184e-15
C5orf15	0.140905366331747	1.43252595155709	0.79646017699115	-0.846887141084159	0.19215555674351
PPWD1	0.575896496691351	1.47289504036909	1.28495575221239	-0.196935945787688	0.639675620412518
SEC24A	0.230887451832569	2.53171856978085	3.65486725663717	0.529701967803372	0.296884127312683
TXNDC15	0.00176545253781329	2.22722029988466	1.89380530973451	-0.233956241742856	0.00379655711648888
TCERG1	0.172626906900013	3.31718569780854	2.29557522123894	-0.531104070268313	0.230151824818658
CSNK1A1	1.84941754622018e-09	7.84198385236447	3.55575221238938	-1.14106387973546	9.55676771834854e-09
ERGIC1	0.00430244032015779	3.41061130334487	1.89380530973451	-0.84874232091253	0.00856412680778364
ATP6V0E1	0.488772714584166	6.93079584775086	6.52389380530973	-0.0872877249838656	0.558217906174929
CPEB4	0.394324587965112	4.29527104959631	5.02300884955752	0.225802642421043	0.467783442658613
ZNF346	0.0268373051883938	2.43021914648212	1.0353982300885	-1.23090065842725	0.044406834569322
SMC4	3.08393250370592e-06	1.18454440599769	1.73982300884956	0.55460826594167	1.07754506245877e-05
SELENOK	0.0381287269509547	5.61707035755479	8.98407079646018	0.677551422790686	0.0604389626560931
TIMMDC1	6.51171444749587e-06	3.10034602076125	1.54867256637168	-1.00139709013978	2.17204806173842e-05
CRBN	0.253267698960247	1.06689734717416	0.842477876106195	-0.340710666176446	0.321169642388382
CD86	9.73239705667822e-21	1.65051903114187	4.61061946902655	1.48204082635849	1.23063232696622e-19
FAM162A	0.00017069372509847	1.20184544405998	1.78407079646018	0.569921487140693	0.000444407910831592
KPNA1	2.12982972709594e-06	4.77393310265283	2.35929203539823	-1.01682434222203	7.62282123736771e-06
UBE3A	0.00237501747171326	2.45098039215686	1.51681415929204	-0.692314605880642	0.0049743484113292
ARMC8	0.000805816692172165	3.19031141868512	1.54690265486726	-1.04431484573061	0.00182925363300194
SLC25A36	0.0347912548818117	1.91003460207612	1.0283185840708	-0.893311478175511	0.055891448050031
RNF7	0.780312948507133	2.0322952710496	1.81592920353982	-0.162402067394075	0.822235205769336
XRN1	0.816781383947432	6.92964244521338	6.93097345132743	0.000277078008708329	0.852318809969264
KAT2B	0.772043477439701	1.97693194925029	1.19115044247788	-0.730907573582898	0.815859163300144
PDCD10	1.41170392699367e-05	2.71856978085352	1.32389380530973	-1.03806045744325	4.47225371846595e-05
PRKAR2A	2.66462604005536e-08	4.36562860438293	1.68141592920354	-1.3765127557355	1.20235119782866e-07
USP4	0.00312215950950408	2.6320645905421	1.30265486725664	-1.01473999431238	0.00639948440104111
ACAP2	0.000393962386058608	9.06113033448674	4.93274336283186	-0.877300801291599	0.000948944275748959
GNAI2	0.799393760842383	3.63091118800461	3.26725663716814	-0.152251861942427	0.837939350735733
TFG	0.317382983814372	2.27566320645905	2.18407079646018	-0.0592674356548556	0.388842617316164
RPL24	3.01862184948393e-08	28.0253748558247	21.6548672566372	-0.372042341275184	1.35515546508368e-07
FXR1	0.0391156206376324	4.94463667820069	4.44424778761062	-0.153925262626188	0.061781400813841
CBLB	0.725308224499055	3.22606689734717	1.72212389380531	-0.905587417775795	0.774633396591077
BBX	0.0114565996158044	6.24682814302192	3.95752212389381	-0.658526424812522	0.0206612072352043
IFT57	0.119779554657453	2.44405997693195	1.56106194690265	-0.646751900895364	0.166904696780341
GBE1	1.21983818688725e-05	2.73817762399077	1.28495575221239	-1.09149735572687	3.89236870479641e-05
SNX4	0.00726919277340576	2.23529411764706	1.06902654867257	-1.06416699017072	0.0137383073700384
ATP6V1A	0.00229305467938945	3.70588235294118	1.76637168141593	-1.06902813421487	0.00481869061911697
KLHL18	0.231434598638986	3.87081891580161	3.65663716814159	-0.0821213356554788	0.297500985666719
MRPL3	0.31495874410303	1.23068050749712	1.24424778761062	0.0158175441673951	0.386610457363191
WDR48	0.026441332092651	2.29757785467128	1.23008849557522	-0.901351638537926	0.0438173483007393
EIF1B	0.000212508030229559	3.92041522491349	2.17345132743363	-0.851018675252207	0.000542079732602916
KLHL24	0.637222024350117	3.51672433679354	2.91858407079646	-0.268963625652996	0.696226985258001
SSR3	0.934829371308158	5.19492502883506	12.0495575221239	1.21380533552502	0.948856966626098
NKTR	0.00160676873447926	3.75778546712803	2.03185840707965	-0.887082835930545	0.00347922984556279
FOXP1	9.18958155597256e-36	22.3817762399077	1.26902654867257	-4.14053037805162	2.26556555343614e-34
EIF4G1	0.125956341625781	1.30911188004614	1.08141592920354	-0.275666886440263	0.174355500500179
SPCS1	0.436190437499394	6.37254901960784	8.88495575221239	0.479494025591263	0.507222239969651
INO80D	1.33219659827732e-18	6.57670126874279	1.76106194690265	-1.90091848258766	1.45160088597477e-17
EEF1B2	2.57689161834766e-17	27.7324106113033	19.1893805309735	-0.531264887216578	2.57281056827335e-16
DGUOK	0.00433827600402281	1.84313725490196	1.75752212389381	-0.0686206594803179	0.00862767553211026
MOB1A	7.85707234160165e-05	5.06689734717416	3.08318584070796	-0.716680749574612	0.000218483051313725
PIKFYVE	0.227769780545303	8.54325259515571	5.4283185840708	-0.654280044677634	0.293988897790706
NCL	0.158527241858786	8.04844290657439	8.44070796460177	0.068654311119268	0.213351850662648
SLC35F5	0.00270554677982823	2.28604382929642	0.980530973451327	-1.22121795521801	0.00560280522730266
ACTR3	1.48170301888493e-05	9.21337946943483	5.14513274336283	-0.84052213538845	4.68056937891138e-05
SF3B6	0.11432110918008	3.48558246828143	3.1858407079646	-0.129725628028507	0.1601076022887
CYTIP	0.601886216969676	15.0853517877739	13.5663716814159	-0.153113415917528	0.662209891669703
NRBP1	0.970847146130063	1.69665513264129	1.55929203539823	-0.121802196415131	0.977009139193073
ITGA4	0.131725814585767	5.12226066897347	3.48318584070796	-0.556373224708588	0.181148650597379
PSMD14	0.343688325108617	3.60553633217993	3.58053097345133	-0.0100403325220965	0.417018580892034
ASB3	0.000963478633947623	3	1.80353982300885	-0.734131221857893	0.00215938609020359
PPM1G	0.372402967021436	2.67358708189158	2.10973451327434	-0.341715204625025	0.446071210279043
IFIH1	0.226865163211864	1.6482122260669	1.51681415929204	-0.119857681064032	0.293078444160994
RPS15	1.21646275130433e-36	65.6712802768166	30.0283185840708	-1.1289388867904	3.17647936183787e-35
MOGS	0.569464802756242	0.974625144175317	1.02654867256637	0.0748826847646727	0.633542778220041
SPTBN1	0.404711339269969	2.52249134948097	1.73805309734513	-0.537377164814115	0.476196177029363
AUP1	0.258379310083214	1.48212226066897	2.00176991150442	0.433611695827865	0.326279041786259
RTN4	0.120836062304661	6.22491349480969	3.86902654867257	-0.686083160381449	0.168164472705919
FANCL	0.0485596350489747	1.15455594002307	1.00176991150442	-0.204786890084826	0.0744592319218643
STAT1	0.0274884923450491	2.29642445213379	2.48318584070796	0.112802913818681	0.0453652642927082
GLS	4.02521463548091e-05	10.961937716263	5.3646017699115	-1.03095985809715	0.000117959941861072
USP34	1.67721570470427e-17	17.2871972318339	6.86902654867257	-1.33152641862438	1.68600293960363e-16
CCT4	0.0599686471383266	3.46712802768166	1.84247787610619	-0.912093814697663	0.0900447906843944
COQ10B	0.212620359753381	2.18223760092272	1.9716814159292	-0.146381730080078	0.276701164137915
SF3B1	0.626942083334364	4.51557093425606	3.46548672566372	-0.381850416655423	0.686524916564404
ST3GAL5	0.290490204003325	1.90657439446367	0.978761061946903	-0.961954213138322	0.360904636899401
HSPE1	0.265418370027425	15.6528258362168	11.6424778761062	-0.427024992670614	0.333599107734337
CHMP3	3.68955585020835e-21	2.52595155709343	0.228318584070796	-3.467706773146	4.80295279261636e-20
HDLBP	9.03682857562187e-06	2.80507497116494	5.90265486725664	1.07332465854765	2.95185229490891e-05
PPP1R7	0.0135314525989729	1.14186851211073	1.70619469026549	0.579385747182275	0.0240977805969602
ID2	3.26724834509557e-17	0.794694348327566	2.07964601769911	1.38786599466736	3.23281770110017e-16
HPCAL1	0.00507647684255705	1.1280276816609	1.4	0.311624355439843	0.00997439550587901
ODC1	0.189919367259929	4.66782006920415	6.54690265486726	0.488063577373856	0.250557299766238
BIRC6	1.48174790433487e-11	12.9457900807382	5.74159292035398	-1.17296006348334	9.54591752091939e-11
NOL10	0.717154654439185	2.90080738177624	2.06725663716814	-0.488736999893587	0.767969786469334
PLEKHB2	0.0975383146582501	2.30334486735871	1.59646017699115	-0.528853868269307	0.138671579441642
GORASP2	0.28074771615297	2.2560553633218	2.47787610619469	0.13530158279938	0.349982958017813
STRN	0.000322560987455509	2.93656286043829	1.16991150442478	-1.32772911647438	0.000793456877168986
CEBPZ	0.764577052415304	1.17416378316032	0.902654867256637	-0.379387283297552	0.809908433103393
PRKD3	7.93951125517842e-07	5.85351787773933	2.68672566371681	-1.12345490562515	3.03351196269285e-06
RAB3GAP1	6.4349396457309e-09	7.79469434832757	3.02654867256637	-1.36481889947126	3.12059216006708e-08
SLC25A12	0.000201452323854716	2.27797001153403	1.03008849557522	-1.14498046912426	0.000516565430081849
DARS1	0.467711827839194	3.36908881199539	2.54159292035398	-0.406625483086843	0.537083605582712
SRSF7	1.38117413571277e-33	8.69088811995386	16.0902654867257	0.888612612111888	3.14181518603116e-32
SOS1	0.714869681100354	7.68858131487889	5.52035398230089	-0.477956638816811	0.766080598032021
KYNU	0.00585938549938579	12.6758938869666	7.52035398230089	-0.753215011604022	0.0113112284377907
WIPF1	0.202391637070735	2.27566320645905	1.53628318584071	-0.566842882359794	0.264952327022591
ORC2	0.324510428200208	1.87658592848904	1.49380530973451	-0.329118221046058	0.39604147024731
COX7A2L	0.787594607482337	2.27912341407151	2.30973451327434	0.019247985791854	0.827733984953454
ORC4	0.0160403236089636	1.2156862745098	0.948672566371681	-0.357788835260157	0.027993982604141
PLEK	0.000118406957587934	3.52941176470588	1.32389380530973	-1.41464035177309	0.000318615795021678
ATF2	0.00224048455001609	3.72895040369089	2.21061946902655	-0.754318904598843	0.00471495389567048
THADA	0.100534597175966	3.61014994232987	2.47787610619469	-0.542954704068367	0.142518206661593
C2orf42	2.2245242917797e-24	2.79930795847751	0.449557522123894	-2.63849258045968	3.60912709544993e-23
ARID3A	0.372484117352883	2.88696655132641	2.22654867256637	-0.374745242889758	0.446071210279043
SUMO1	0.0654071174505817	3.07612456747405	2.25132743362832	-0.450338028347286	0.0973496152814223
NFE2L2	0.00785237372261525	7.479815455594	4.48141592920354	-0.739048043791435	0.0147457554203834
MSH6	2.92586624780774e-06	2.77508650519031	0.872566371681416	-1.66919596487888	1.02637899456086e-05
PLEKHA3	3.79590632300335e-05	2.13379469434833	0.950442477876106	-1.16675015149898	0.000111824663574191
EPHA4	0.000450530400651364	1.83852364475202	1.55221238938053	-0.244221755626454	0.00107353707239442
ALMS1	0.0850924181328904	1.89158016147636	1.25132743362832	-0.596132568776762	0.123159344447506
CACYBP	0.554639964429971	4.99077277970011	5.21238938053097	0.0626816392152169	0.619181928416256
SCP2	0.00419580273642798	1.19031141868512	1.33274336283186	0.163059925167959	0.00837452622155435
RALGPS2	0.366904828202095	14.2341407151096	10.2017699115044	-0.480535935283753	0.440705227777857
TMEM59	1.22861053313852e-07	5.25374855824683	3.66017699115044	-0.521433742455193	5.18342092040181e-07
RPL22	1.08160371816376e-54	0.8719723183391	4.78761061946903	2.45695158041239	6.72270029331926e-53
STXBP3	4.94140380104875e-06	2.4636678200692	0.987610619469027	-1.31879349393908	1.67483985975638e-05
PARK7	0.30341611328761	4.1603229527105	5.25132743362832	0.335986629611982	0.374561432416413
SRSF4	0.623786831016675	6.45674740484429	5.40530973451327	-0.256430298856779	0.683239336132188
EDEM3	0.100102344846524	1.08073817762399	1.2283185840708	0.184667740838359	0.14195104364001
ATP5PB	0.202772865671438	1.8316032295271	2.38407079646018	0.38032006423863	0.265372673845805
RAP1A	8.41450359609812e-10	11.517877739331	4.49380530973451	-1.3578653857633	4.49554532319383e-09
HDAC1	4.99870123574933e-08	1.08535178777393	1.43008849557522	0.397941695942543	2.20372313220398e-07
CAPZA1	0.00609505202136325	12.2479815455594	8.68318584070797	-0.496247647827751	0.0117302505757854
S100PBP	1.2019134490518e-06	0.923875432525952	1.29557522123894	0.487822531794617	4.49876509810483e-06
ASH1L	2.59807589737909e-14	17.2560553633218	7.25663716814159	-1.24972966807418	2.11537065223873e-13
SFPQ	0.00534585167422739	7.26989619377163	6.87610619469027	-0.0803429381798447	0.0104386032913122
GON4L	0.0375417574427877	4.33102652825836	2.46194690265487	-0.81490936194011	0.0596156083465355
ARHGEF2	0.0161391147926445	1.49019607843137	0.716814159292035	-1.05583113100265	0.0281282290462231
LAMTOR2	0.0504986760583778	1.18915801614764	1.23716814159292	0.0571011539266129	0.0770043736854255
MEF2D	0.690075049944557	2.23644752018454	1.73097345132743	-0.369625307235274	0.742032455020792
SRM	1.84870051667852e-07	2.31257208765859	7.10442477876106	1.61921950593962	7.63887207874748e-07
IVNS1ABP	1.45821053348333e-05	1.479815455594	1.7646017699115	0.253925365227798	4.60965836981514e-05
SMG7	0.00135594222825345	3.21799307958478	1.94336283185841	-0.727605941792066	0.00297457255304124
SLC35D1	0.000122886076288642	1.31603229527105	1.51681415929204	0.204849443743103	0.000329463095177264
GADD45A	0.00161834143680349	1.91003460207612	1.80176991150442	-0.084183985504345	0.00349913805027624
PRDM2	0.105216286244487	25.080738177624	17.729203539823	-0.500452083647874	0.148582230783015
RGS2	0.0514761741116693	2.40138408304498	2.49203539823009	0.053458391257165	0.0783325366740678
RO60	0.219381722959644	2.57093425605536	1.58407079646018	-0.698655903188849	0.284744571594385
UCHL5	1.739869619878e-05	1.00230680507497	1.41061946902655	0.493004673095356	5.41470002293485e-05
BCAS2	0.0176866930758516	4.67243367935409	4.81592920353982	0.0436399974825269	0.0305697078551151
SRSF11	0.52891635106503	7.82468281430219	6.39646017699115	-0.290758537779314	0.596348456119054
PLEKHM2	0.924401413441096	3.43137254901961	2.25132743362832	-0.608009871879028	0.94103424164142
PHTF1	0.00543690438589714	2.28143021914648	2.33805309734513	0.0353691664070016	0.0105836166982638
ZBTB17	0.1741647361091	1.79469434832757	1.32920353982301	-0.433176121552635	0.232061890232324
CD58	3.42341424940704e-24	15.5997693194925	3.10796460176991	-2.3274827181469	5.4944696910405e-23
WARS2	0.934966198490054	2.61014994232987	1.60884955752212	-0.6981032591535	0.948856966626098
MRPS15	0.046816634882442	1.51787773933103	1.99115044247788	0.391546638288443	0.0721123245152588
RRAGC	9.85090219283476e-23	1.719723183391	0.141592920353982	-3.60235532147679	1.43472050749108e-21
MTR	0.779949890355617	1.78777393310265	1.20884955752212	-0.564529605952224	0.822048929099436
RLF	0.00582195982347911	6.04267589388697	5.89911504424779	-0.0346890186395263	0.0112438987750605
KMO	5.59571909855673e-07	1.44752018454441	1.66017699115044	0.197753589596527	2.16613231420446e-06
AKT3	1.55432852815726e-14	8.30449826989619	2.17699115044248	-1.93155746507115	1.27971115573843e-13
ACADM	0.818260459890579	1.54555940023068	1.09380530973451	-0.498773131521475	0.85325747137551
SLAMF1	0.00922516010614093	3.26758938869665	1.58053097345133	-1.04781739533759	0.0170638022151765
CD48	0.303434652365438	1.2237600922722	1.07610619469027	-0.185500301551894	0.374561432416413
SDHB	0.22666573934189	1.79930795847751	1.70088495575221	-0.0811565670565754	0.292906561556592
RPF1	0.0484348296231727	1.32525951557093	1.0070796460177	-0.396097114420246	0.0742936750528541
UAP1	0.000142714239476875	2.15570934256055	3.22654867256637	0.581829118213261	0.000377576701925329
ZNHIT6	0.108363831992316	1.99307958477509	0.973451327433628	-1.03381856783216	0.152685054464269
RBBP5	0.131399526807426	1.84083044982699	1.37522123893805	-0.420693021895351	0.180756269264704
GPR89A	0.0350963555085458	1.38638985005767	1.5787610619469	0.187459845128404	0.0562996062737959
RAB29	0.000367201268582217	1.85121107266436	0.764601769911504	-1.27568895392691	0.000889873255493313
ECE1	5.76847451631452e-26	10.4359861591696	1.83185840707965	-2.51018703568385	1.00617699764806e-24
ID3	0.854135171272205	4.97462514417532	2.9858407079646	-0.73645061652765	0.883981827116379
CD46	0.00143591365475915	2.52479815455594	1.66902654867257	-0.597161152586565	0.00314008273461453
PRPF3	0.0075965246513436	2.10265282583622	0.961061946902655	-1.12950933231549	0.0143201466409138
SLC2A1	0.0987123582924924	1.7681660899654	1.40530973451327	-0.331365658596535	0.140115032854541
ATP6V0B	0.2543272431033	2.72087658592849	4.32920353982301	0.670030111207209	0.322127338562991
AKR1A1	0.0278482605574349	2.67820069204152	3.96814159292035	0.567199431859145	0.0459246539013304
PRDX1	1.81150757033142e-05	1.15455594002307	1.46902654867257	0.347522393317579	5.62178826151375e-05
NSUN4	3.96371477705842e-05	0.97923875432526	1.04424778761062	0.09273152661545	0.000116379729282494
TMED5	0.777128496391088	3.78892733564014	2.87256637168142	-0.399449244742436	0.820140495830301
DR1	0.00764963216821061	1.46251441753172	0.738053097345133	-0.986654330775459	0.0144018032245364
PRRC2C	3.60693088210303e-07	21.1418685121107	11.2407079646018	-0.911369984779218	1.44179220857977e-06
PTBP2	2.78085693480633e-08	6.17877739331027	2.60353982300885	-1.24684692354552	1.25223690339799e-07
PRDX6	0.339854990280922	1.67474048442907	2.2283185840708	0.412017955642551	0.412935041880426
DARS2	7.2465063357935e-13	0.611303344867359	2.04955752212389	1.74535211445796	5.20827890225679e-12
SYF2	0.159315908956749	2.76239907727797	2.02300884955752	-0.449419126489779	0.214282568188398
RSRP1	3.71573600778987e-25	5.47058823529412	8.46548672566372	0.629897048826063	6.14140187354932e-24
RCOR3	0.143359741017194	1.70126874279123	0.867256637168142	-0.97208017421471	0.194900350310806
NSL1	0.639512504168632	1.80507497116494	1.20884955752212	-0.578424047610605	0.698556604182221
ARID1A	0.490070134431418	3.69319492502883	2.92035398230089	-0.338726157463794	0.559410114652314
RPA2	0.214098385814675	1.24221453287197	1.26371681415929	0.0247588554041771	0.278378366705999
STX12	0.082118022410968	3.75778546712803	2.54690265486726	-0.561138885865935	0.119245420500033
OSBPL9	0.766741876261794	5.71626297577855	4.9716814159292	-0.201338437094918	0.811227978888347
ESYT2	6.3635822282683e-07	11.0888119953864	5.81592920353982	-0.931023197268536	2.45476296969825e-06
MESD	0.562959729080109	1.50634371395617	1.81769911504425	0.271062410691049	0.627236363162073
RCN2	0.0209180463463058	1.63321799307958	1.78053097345133	0.124590165641815	0.0356002076846307
COLEC11	0.0366805291632813	0.531718569780854	0.419469026548673	-0.342098565611794	0.0584583514617408
STAG1	4.11671374421921e-06	18.4486735870819	11.4194690265487	-0.692021522928109	1.41085220547069e-05
KMT2A	0.0791530492288068	2.08996539792388	1.18938053097345	-0.81326869134819	0.115586501074363
RPS25	2.76072977869444e-23	32.2987312572088	15.3079646017699	-1.07719502477283	4.14391173924441e-22
ATF6	0.0872433626250508	11.2168396770473	10.0796460176991	-0.154221282246157	0.125983298188596
CREB1	0.00064899618243302	4.78662053056517	2.14690265486726	-1.15675066008185	0.00150105878043864
LRMP	0.165780374976666	5.40715109573241	5.74690265486726	0.0879159407831252	0.222097387605351
SPCS2	0.610667398087413	6.26297577854671	9.71150442477876	0.632846503697434	0.670867619556822
HMGN3	8.00622928769149e-05	2.0322952710496	2.87256637168142	0.499230201546843	0.000222070960695051
ANKRD13C	0.0146002272668214	2.97923875432526	1.54867256637168	-0.943911595479024	0.0257929555358218
PHF3	0.00601431152782397	3.44867358708189	2.0212389380531	-0.77080170780334	0.0115799113317134
TNFAIP3	0.0708518971656282	4.56170703575548	3.53805309734513	-0.366618096696242	0.104641707560883
SGK1	0.00199921260840413	2.29873125720877	3.07964601769911	0.421926721816318	0.00425181939319876
MED28	0.933796002864821	1.44405997693195	1.04955752212389	-0.46034942646733	0.948410071494236
ZNF430	0.669570342171198	3.35294117647059	2.23893805309735	-0.58261256063528	0.723332660955079
VAMP8	0.040574445708861	1.75663206459054	1.94159292035398	0.144428709835186	0.0637887527300333
MYL12B	0.000215376368016175	5.77508650519031	3.94159292035398	-0.55106377137668	0.000549079094197216
FOXO3	0.579106669926113	6.96885813148789	7.35575221238938	0.0779505960955559	0.642643712179004
RPN2	0.00461353019855438	3.14994232987313	4.35398230088496	0.467010127380601	0.00913392048731291
TGIF2	7.68348854023841e-17	2.56170703575548	0.536283185840708	-2.25603856815474	7.33922833940955e-16
CCNI	0.132990086511575	9.71741637831603	7.69911504424779	-0.335880159413845	0.182604437148924
RAB3GAP2	3.57853058473826e-17	11.4925028835063	3.74336283185841	-1.61828623231424	3.52501238179686e-16
UBN1	0.00288197509309859	1.54901960784314	1.5716814159292	0.0209534028419485	0.00593474385713676
KLF12	0.0238927149565039	8.77047289504037	5.51327433628319	-0.669745242817903	0.0400602397807947
LDAH	0.00014993020193911	1.12687427912341	1.04247787610619	-0.112309802218639	0.000394303922024608
ELL2	3.53138280180835e-12	13.3979238754325	26.7203539823009	0.995929660392752	2.39753727759696e-11
CYP20A1	7.11698693415601e-09	4.15801614763553	1.64070796460177	-1.34157688958337	3.44000693761561e-08
NDUFB3	0.263033751815267	1.37139561707036	1.56991150442478	0.195038420474693	0.330986012763266
UBE2B	0.00216265091695838	8.13148788927336	6.04601769911504	-0.427534156633743	0.00455985594674502
SENP5	0.004484949341034	6.43021914648212	3.61769911504425	-0.829795482838123	0.00889132140250811
PTBP3	3.79794821814214e-07	4.84313725490196	2.09203539823009	-1.2110346267382	1.51130256868001e-06
RAD23B	0.875185581256271	2.86966551326413	2.33628318584071	-0.296667429965502	0.901960291939263
SET	0.0135159881198793	6.0322952710496	5.00353982300885	-0.269757937383844	0.0240799578413514
RAB14	0.039756941139694	1.88581314878893	1.2353982300885	-0.610210568256508	0.0626150539791112
CNTRL	0.00101625321665802	6.76124567474048	3.71858407079646	-0.862535680097211	0.00227254293745776
NEK6	0.00295460356901747	4.44521337946943	1.79469026548673	-1.3085177933731	0.00607296951563768
PPP6C	0.448158141763249	2.49365628604383	1.77522123893805	-0.490263791203185	0.519087107506881
MAPKAP1	0.455318734945018	3.89504036908881	2.36283185840708	-0.721121311513276	0.525312830669899
INVS	0.000959699049606111	2.3598615916955	2.32743362831858	-0.0199622196463792	0.00215529359079479
DENND1A	0.451042354647522	3.89850057670127	3.52920353982301	-0.143576710852066	0.521743095952691
VPS4B	0.00136024593855739	2.5282583621684	1.13274336283186	-1.15832286215388	0.00298051903021537
C19orf25	0.00010545314451911	1.10841983852364	1.13097345132743	0.0290606260925289	0.000287262177014094
YLPM1	0.576232368417342	2.63091118800461	1.65663716814159	-0.667304885809448	0.639887630051769
IFI27L2	0.904568751311174	1.1199538638985	0.725663716814159	-0.626066259994461	0.92468424821316
AREL1	0.584722855262862	2.16147635524798	1.53805309734513	-0.490911744925502	0.647848847671356
TTLL5	6.51629574852748e-11	3.11880046136101	0.757522123893805	-2.04163132396175	3.97188026771433e-10
DLST	0.219807924885353	1.99884659746251	1.84601769911504	-0.114751370721119	0.285213870190845
SLIRP	4.63991544187101e-15	2.84544405997693	0.87787610619469	-1.69656456399396	3.95288549130826e-14
RBM25	0.379894576453336	7.4002306805075	6.4	-0.209498338120448	0.453468965617682
RHOQ	0.452485789734763	4.18685121107266	3.48849557522124	-0.263260645920342	0.522864569285025
ATAD2B	7.8658707048249e-13	6.56862745098039	1.87964601769911	-1.80513094987204	5.63507912668706e-12
ATL2	0.591146154722746	3.14994232987313	1.97522123893805	-0.673311161016814	0.652998243001622
YPEL5	0.903519576322712	7.66320645905421	6.93982300884956	-0.143049305526502	0.923825739182606
YIPF4	0.168597393493179	1.88696655132641	1.33451327433628	-0.4997551937538	0.225460696207697
AFTPH	0.23767226364378	5.67820069204152	4.15221238938053	-0.451553600287076	0.3041019714294
BCL11A	0.827622203165621	5.33102652825836	3.50265486725664	-0.605964521500834	0.861187640313578
CRIPT	0.540465396701601	1.52710495963091	1.37345132743363	-0.152993438700805	0.606734621125455
SLC17A5	0.0215461845586187	1.54325259515571	0.930973451327434	-0.729162285429874	0.036500311883756
SMNDC1	0.0465246046255541	1.02883506343714	1.00884955752212	-0.0283006649489156	0.0717125673114112
ARMH3	0.416163836799655	3.17070357554787	2.36106194690265	-0.425367114409084	0.488309229406242
GOT1	6.47581768580424e-13	0.719723183391003	1.34867256637168	0.906026094550359	4.6772149668501e-12
GNA13	5.35348811075754e-23	8.58131487889273	2.25840707964602	-1.92589316631124	7.90131874005787e-22
KANSL1	7.39256336989246e-14	13.4901960784314	5.74867256637168	-1.23061055284798	5.80487226892089e-13
DUSP1	4.06028301044299e-19	8.9677047289504	19.2920353982301	1.10519468056561	4.60617710156425e-18
PANK3	0.000190886150290804	1.69204152249135	0.704424778761062	-1.26424740921046	0.000492908473512767
RCL1	0.121951508815077	1.86043829296424	1.57345132743363	-0.241709988406588	0.169556398361983
MOB3B	1.40468903497341e-11	1.20645905420992	1.7716814159292	0.554340248508337	9.12944434659449e-11
MTHFD1L	0.129443309249984	2.85121107266436	1.9787610619469	-0.5269774291419	0.178454646585498
PCMT1	9.97775509644593e-05	2.65282583621684	1.50442477876106	-0.818317988887389	0.000272980987232585
PLEKHG1	2.81654536694113e-19	22.6043829296424	5.44070796460177	-2.05473623698878	3.25377348280398e-18
CYSTM1	1.41679068640037e-20	6.32871972318339	1.6212389380531	-1.96481694645364	1.77118903656794e-19
MRPS14	0.00183252185524837	0.807381776239908	1.21061946902655	0.584422528972854	0.00392378405978217
TCP1	2.81020712981654e-15	2.11534025374856	3.46902654867257	0.713641141326801	2.43643301844408e-14
SLC10A7	9.6641892464823e-05	1.1199538638985	1.59469026548673	0.509836936313631	0.000265720044515429
ENY2	0.00368059074878084	2.87773933102653	2.97522123893805	0.0480610349308294	0.00744724758109576
EPC1	0.0560615709805293	7.46943483275663	5.92566371681416	-0.334022331832937	0.0845810983716498
TAF12	0.0273992750668834	1.03690888119954	0.989380530973451	-0.0676917067519722	0.0452349423382553
DNAJC15	3.30510188983052e-07	2.73702422145329	4.24778761061947	0.634103431221218	1.32594678543837e-06
UFM1	0.323166766349063	2.17647058823529	2.04070796460177	-0.0929207840293885	0.395051229888758
ELF1	0.229009167486682	23.7889273356401	18.4796460176991	-0.364353098969043	0.294984663198695
HSPH1	2.10328787276133e-10	15.1441753171857	21.5893805309735	0.511558830704924	1.19457006209727e-09
ALG5	0.568383155673679	1.99423298731257	2.50619469026549	0.329664522360001	0.632604001510201
ETF1	0.0244252982411826	3.30103806228374	3.32035398230088	0.00841728170799375	0.0408445779228264
FAM53C	9.96147729854831e-38	0.768166089965398	2.58938053097345	1.75311681298651	2.64819273002974e-36
SIL1	0.0571375165011092	2.27681660899654	2.30265486725664	0.0162800981806828	0.0859985881034771
PAIP2	0.971010458952331	2.18800461361015	1.61061946902655	-0.442000102406132	0.977009139193073
KDM3B	0.434023647055315	3.09688581314879	2.00353982300885	-0.628267004121608	0.504968719866888
EGR1	1.67280369695415e-13	1.55709342560554	3.3716814159292	1.11461271636178	1.2727728818377e-12
SERP1	0.146631665617447	9.68396770472895	12.2477876106195	0.338850997151218	0.198919625075252
TMPO	0.667934143620574	1.5282583621684	1.4353982300885	-0.0904374142013659	0.722224736842646
WASHC3	0.00101843797719491	1.57093425605536	1.83185840707965	0.221685190293901	0.00227562875613222
DUSP4	0.0015163401638768	4.23068050749712	1.97699115044248	-1.09758332719245	0.00330286729673658
TNFRSF10B	1.10005804030363e-10	2.00576701268743	3.82654867256637	0.931889716347348	6.47274150914656e-10
PTK2B	0.748006149072753	3.58016147635525	2.75575221238938	-0.377578487188806	0.795026766825159
PPP3CC	5.02089552645776e-08	10.9342560553633	4.33805309734513	-1.3337354489995	2.21055517303086e-07
ZNF706	0.207671469126073	5.06805074971165	6.34513274336283	0.324219375085276	0.270819797060686
LYPLA1	0.137343392368234	2.35409457900807	1.50442477876106	-0.64596031008837	0.187878608345014
SCPEP1	8.81236931818074e-08	0.931949250288351	1.36637168141593	0.552026680435571	3.76831257762903e-07
SPOP	0.029045141578081	3.60553633217993	3.15929203539823	-0.190612578163918	0.0476655334994378
TEX14	0.0165388742108965	2.52941176470588	3.80530973451327	0.589211973722514	0.0287799889166744
FAM117A	0.570845926049258	2.67128027681661	1.83716814159292	-0.540047683712071	0.63486468539702
TMEM131L	1.90617949817703e-10	15.3725490196078	5.59115044247788	-1.45913933769939	1.09246365265652e-09
TENT4B	0.757751560716182	2.60092272202999	1.88849557522124	-0.461786131399034	0.804222616027059
PSPC1	0.00025282355841157	8.70703575547866	5.05840707964602	-0.783498503993041	0.000635370366327026
SEC22A	0.221504045341698	2.59746251441753	1.38407079646018	-0.908185188853592	0.287169209481304
NAA50	2.59033564684813e-08	5.38523644752018	2.79115044247788	-0.948149802532394	1.17002571233785e-07
CD80	3.13486398787801e-10	6.18454440599769	2.30442477876106	-1.42426064489764	1.7533782989234e-09
DESI2	0.143920562944207	1.72549019607843	1.33274336283186	-0.372607279296424	0.195542316586449
ZMYM2	4.99983553632295e-06	7.38062283737024	4.15575221238938	-0.828632932032391	1.6894543814543e-05
TBC1D15	0.0181783949925465	3.5121107266436	3.45132743362832	-0.0251869782374367	0.0313119660820093
KHDRBS1	2.99722507819686e-09	5.93310265282584	3.0283185840708	-0.970269756919249	1.5099034554889e-08
TNFSF10	0.000155118307244045	1.040369088812	1.47964601769912	0.508156634744787	0.000406494708947726
PIK3CA	3.46267324213075e-23	5.92502883506344	1.54159292035398	-1.94240032382881	5.17992441271966e-22
PDS5A	1.09901922481934e-10	9.70242214532872	4.20884955752212	-1.20491900906684	6.47274150914656e-10
TMEM156	3.65363761566827e-10	5.42560553633218	7.11681415929204	0.391447401883281	2.02811355948982e-09
LRIF1	2.62390053749094e-26	1.17185697808535	2.93628318584071	1.32519461010298	4.63170922877901e-25
GTDC1	0.000703610075381786	3.15801614763552	1.14867256637168	-1.45905093733948	0.00161804651519532
CXCR4	0.00269206333221855	12.9446366782007	9.93097345132743	-0.382347427882617	0.00557750022773731
POLK	0.172376397242195	3.02883506343714	1.5646017699115	-0.95296751558217	0.229887289522456
SV2C	1.59588067941164e-10	2.32064590542099	1.10265486725664	-1.07354511086224	9.23017226506365e-10
RPL21	5.16882189779542e-44	64.9446366782007	24.0106194690265	-1.43553776325024	1.93305178262468e-42
MTIF3	2.41905379657304e-06	1.05997693194925	1.16637168141593	0.137994729638302	8.58141833141224e-06
GTF3A	0.111003359116618	2.66320645905421	3.89380530973451	0.548016476557192	0.155856768622856
UBL3	0.948739949550957	4.11764705882353	3.23893805309735	-0.346299299825772	0.959612513721837
FYTTD1	1.7214688606958e-06	2.45213379469435	0.938053097345133	-1.38629620616126	6.25769529015697e-06
LAX1	7.97033978962848e-06	0.980392156862745	2.47079646017699	1.33354532110387	2.62878247321603e-05
COPA	0.000428775690752191	5.82352941176471	6.67433628318584	0.196730599009844	0.00102446514525686
LY9	0.0448053806834775	5.06459054209919	5.03716814159292	-0.0078327466807744	0.0695484153908499
RBBP6	2.04360146632672e-15	2.89504036908881	4.3646017699115	0.59226656148399	1.80368265417996e-14
ZC3H7A	0.0664964302683295	3.68166089965398	2.33451327433628	-0.657234961051516	0.0988042918431441
ANXA11	0.985070767321183	1.75893886966551	1.35929203539823	-0.37184990069717	0.988655286829288
SHLD2	1.02678209346382e-05	5.29757785467128	1.87964601769911	-1.49487189149751	3.31490230872551e-05
RPL5	1.04368114947267e-12	33.5732410611303	28.6318584070796	-0.229690502924022	7.36922386019663e-12
ODF2L	0.103243984261122	1.43944636678201	0.907964601769911	-0.664806077335909	0.146030673892414
ZNF644	0.0609452059384319	10.2514417531719	7.64601769911504	-0.423046378418976	0.0913867461115528
CCDC18	0.000386067125224364	1.50634371395617	1.53451327433628	0.0267301275946893	0.000931500395634291
RPAP2	0.271498488763506	1.67589388696655	1.42654867256637	-0.232401833185589	0.340085958249603
SLC66A2	0.158030585522297	1.3679354094579	1.04424778761062	-0.389536024377515	0.21285082412087
ZMIZ2	0.000133524502604967	1.4717416378316	0.484955752212389	-1.60159940488506	0.000355823448065048
SEPTIN7	8.84182866481597e-19	12.4486735870819	5.50442477876106	-1.17732831771562	9.75474747445822e-18
HERPUD2	0.129795245047078	3.31833910034602	2.8212389380531	-0.23413246582953	0.178772289760535
CBX3	0.00375337234564615	2.11649365628604	2.34159292035398	0.145814124467387	0.0075772903355689
HNRNPA2B1	6.2710953418628e-26	10.7797001153403	18.8230088495575	0.80418021690252	1.08102905248596e-24
FAM126A	0.000245279416630335	1.75663206459054	1.99823008849558	0.185910670204994	0.000618171368126595
NT5C3A	0.111803099409507	4.0161476355248	4.47610619469027	0.156431959931422	0.156929732091016
SMU1	0.00100063695524316	2.84198385236448	3.2283185840708	0.183884599389125	0.0022403911128808
CLTA	6.93936596260312e-06	4.37946943483276	2.81946902654867	-0.635332606174495	2.30598057175961e-05
TRIM24	0.761934084883606	2.27104959630911	2.04247787610619	-0.153038761336786	0.807690395529991
SRGN	1.78857534479557e-08	7.31257208765859	10.3752212389381	0.504691253582057	8.2047640297119e-08
ECD	6.21615350144816e-05	1.84890426758939	2.12920353982301	0.203643342940813	0.000176071151488387
P4HA1	0.593381980476708	4.02306805074971	2.67433628318584	-0.589115253692812	0.654537737932787
SLC25A16	0.148980125836165	1.89504036908881	1.13805309734513	-0.735660711702842	0.202043422039028
VPS26A	0.000131473926388474	3.1199538638985	1.44424778761062	-1.1112064108234	0.000350994819813875
RBM19	7.83877947124061e-05	1.99653979238754	0.780530973451327	-1.35497403788983	0.000218111814669513
HVCN1	0.367889697595671	2.29411764705882	1.20884955752212	-0.924304666624369	0.441767955235291
MED13L	2.62364327884651e-13	24.3817762399077	13.4814159292035	-0.854831203569404	1.95907576811331e-12
RNF11	1.117239040682e-05	1.20530565167243	1.34336283185841	0.156449974366506	3.58312201055935e-05
BHLHE41	2.08665604712664e-08	0.837370242214533	1.0141592920354	0.276346716680439	9.5034323872179e-08
ITPR2	0.582976106405936	5.79354094579008	4.21061946902655	-0.46041287732741	0.646075730178151
CCDC91	0.000147061185625604	7.24567474048443	3.91150442477876	-0.889396447453886	0.000387543961152121
ACOT9	0.650475166979375	2.26989619377163	1.53451327433628	-0.56484519619812	0.707903060882856
PRDX4	0.00333006640947925	5.11764705882353	6.1646017699115	0.268527045685784	0.00677840547280071
DDX39A	0.000121822328398389	2.44175317185698	3.41592920353982	0.484360704067138	0.000327062057841649
PKN1	0.455438052307059	1.58592848904268	1.0070796460177	-0.655149935073517	0.525313153379783
TRIR	0.852118854710109	5.54209919261822	4.89203539823009	-0.179997689353569	0.882101924896953
ADGRE5	1.94838068553499e-13	20.4890426758939	7.27079646017699	-1.49466726372963	1.46977845560101e-12
ZC3H13	0.25519586438204	2.17993079584775	1.8	-0.27628542933165	0.32277997979878
OPTN	3.13597416715552e-07	3.719723183391	1.66194690265487	-1.16232097162492	1.26153637189219e-06
ATF1	0.00137595786160532	1.24567474048443	1.32920353982301	0.0936346263827259	0.00301195537860331
NCKAP1L	0.0458703549115056	1.63321799307958	1.41769911504425	-0.204165991755002	0.0709270764626749
PFDN5	5.40388767169861e-14	13.6528258362168	7.76814159292035	-0.813558185688659	4.31236099370813e-13
SPATS2	4.43769918619342e-09	3.85928489042676	8.7787610619469	1.18568380115517	2.1930085676004e-08
NR4A1	0.000352583866596416	1.42099192618224	1.74159292035398	0.293509090563623	0.000857274161592278
AMD1	0.0439763571632266	3.00461361014994	2.55575221238938	-0.233431504359415	0.0684542025260384
MORF4L2	8.0155316295724e-09	5.29181084198385	6.96814159292035	0.397012447062501	3.84066678407199e-08
RAB9A	0.00857603068716058	1.83852364475202	1.02477876106195	-0.84323525008195	0.0159755269828787
METTL8	0.0025575143520029	1.3760092272203	1.6141592920354	0.230292812388798	0.00531370566637891
BAZ2B	0.127385236224395	1.87889273356401	1.15221238938053	-0.705476029440597	0.175947119705244
LPGAT1	0.00244753395705441	2.280276816609	1.04424778761062	-1.12674488556072	0.00510845946201927
RAP2C	9.62432330276865e-06	1.36908881199539	0.454867256637168	-1.58969854452874	3.1210037577589e-05
AGO2	7.96688647423265e-24	8.1361014994233	2.2070796460177	-1.8821989846773	1.23360947406276e-22
MXD4	0.0463955425697922	1.09919261822376	0.861946902654867	-0.350773315908315	0.071588646629543
CKS2	1.83604559373219e-19	2.16724336793541	3.92389380530973	0.856424829366537	2.1435103717302e-18
ACSL3	0.000597766890987158	1.6401384083045	2.05486725663717	0.325227633165436	0.00139426283822745
PREX1	0.7875262588799	5.78892733564014	3.5787610619469	-0.693835822937209	0.827733984953454
NCOA3	7.93451229410856e-15	54.517877739331	27.2902654867257	-0.998342972713089	6.63162930945096e-14
PIGT	0.00200920537982848	2.10034602076125	1.13982300884956	-0.881817202942936	0.0042689568325388
NCOA5	0.00330407663472073	1.13840830449827	1.15221238938053	0.0173885846285229	0.00673171292198642
VAPB	0.0329247788105742	2.07381776239908	1.05840707964602	-0.970394505397057	0.0532613815583079
ATP5F1E	9.93651924440236e-22	10.8708189158016	5.61061946902655	-0.954228652097334	1.34508771244011e-20
CHD6	2.89201330346574e-05	3.79123414071511	1.72566371681416	-1.13551620652405	8.69969646093682e-05
SRSF6	0.000233729214293076	2.59400230680507	2.67964601769912	0.0468626701271998	0.000590748581142809
ARFGEF2	1.57655676246837e-06	4.40599769319492	2.63185840707965	-0.743386864951407	5.77373028445885e-06
ZNFX1	0.782546010522349	2.73241061130335	1.78053097345133	-0.617866767515419	0.82380141804273
CSE1L	0.00271012616160773	2.21107266435986	1.18938053097345	-0.894536072970105	0.0056096560746599
TMEM189-UBE2V1	4.66663444169875e-61	3.53517877739331	0.00176991150442478	-10.9638902326589	4.03801133161109e-59
RAB22A	0.000157404943607165	4.26989619377163	2	-1.09420099664874	0.000412242146076213
STAU1	0.0806711151606444	7.20069204152249	4.69203539823009	-0.617921669669947	0.11756989141477
PPP4R1L	3.49032770761904e-16	2.11764705882353	0.4	-2.40439025507934	3.24953927715671e-15
RNF114	0.497050301829181	1.99769319492503	1.65132743362832	-0.274708817955681	0.566206242119818
DDX27	0.0650379450229613	1.81660899653979	1.43185840707965	-0.343359094925379	0.0968654915242417
BCAS4	0.122348546510067	3.43367935409458	2.07079646017699	-0.729569565847984	0.170054845905173
ZBP1	1.93774699028608e-11	0.931949250288351	2.36991150442478	1.3465098884918	1.23395057260209e-10
MPHOSPH10	0.462321519230532	1.40484429065744	1.08141592920354	-0.377488722168318	0.531308558428213
ATP8A1	0.00149562245023797	7.21799307958478	3.61946902654867	-0.995819689492526	0.00326257136574402
USP22	0.000330288929558805	2.29181084198385	2.44247787610619	0.0918575203351462	0.000808293312599118
USP9X	4.65132974181573e-05	10.6424452133795	6.0353982300885	-0.818308791516232	0.000134687126972656
TRERF1	2.04495913438936e-09	1.14994232987313	1.48672566371681	0.370576949187212	1.05057097323169e-08
BTN2A2	0.39280187910505	1.11649365628604	1.01769911504425	-0.133663965523572	0.466102364208278
SNRPC	0.00783176794213601	1.44405997693195	1.84247787610619	0.351516632286084	0.0147195877038527
AL365205.1	1.65252122021242e-51	2.87427912341407	0	-Inf	9.11572018099676e-50
CDKN1A	9.42891746689538e-12	5.51441753171857	2.47079646017699	-1.15823233821876	6.22901388943253e-11
GLO1	0.783317434463372	1.22606689734717	1.23008849557522	0.00472441199905	0.824398051872888
CPNE5	0.000174752961042532	2.10841983852364	2.69380530973451	0.353483414364761	0.000454172448221846
RREB1	0.224982599015992	4.31026528258362	2.47079646017699	-0.802800496251807	0.291243241260655
SSR1	0.0982176503106259	1.69434832756632	3.30088495575221	0.962122360505605	0.139502571876663
RIOK1	0.000138800565292137	2.26297577854671	0.913274336283186	-1.3091009448767	0.00036876995462625
ATXN1	7.71544318641238e-13	10.8869665513264	3.54336283185841	-1.61941092353416	5.53630094010371e-12
NUP153	2.40233240518427e-06	8.15570934256055	4.20176991150442	-0.956813198410132	8.52895647954802e-06
DEK	0.0312994630515841	2.41522491349481	1.45309734513274	-0.733026189233719	0.0508745968495914
RUNX2	1.10632990212951e-07	1.67820069204152	3.19115044247788	0.92716136955598	4.70350082668355e-07
LRRFIP1	1.26857266121076e-23	22.3540945790081	4.94513274336283	-2.17645795952173	1.93041763928382e-22
AHNAK	4.32657990346462e-06	7.22606689734717	2.86548672566372	-1.33443039798737	1.47210463484883e-05
EMC3	0.897968953588186	2.17185697808535	2.01946902654867	-0.104953082406262	0.920068955696463
CNOT1	0.00527364644813879	8.51672433679354	4.84778761061947	-0.812972161021111	0.0103243544397853
TM9SF2	0.0212323918225619	2.7439446366782	2.0141592920354	-0.446073588199268	0.0360517680311526
IRF1	1.43258085249481e-08	4.21914648212226	5.6353982300885	0.417566386714217	6.65471505479958e-08
UPF3B	0.00160621786995184	1.85467128027682	1.94159292035398	0.0660772451435492	0.00347922984556279
RNF113A	1.05312699983722e-11	0.505190311418685	0.941592920353982	0.898276501819301	6.91584739625246e-11
SEPTIN6	6.93417019106288e-07	7.93656286043829	8.68672566371681	0.130298131184005	2.66787210576813e-06
NDUFA1	0.40597362625023	2.16608996539792	1.95221238938053	-0.149983146143107	0.477495099318301
FAM193A	4.94105675141197e-05	3.52249134948097	1.52212389380531	-1.21051037128811	0.000142515578065235
NT5C	4.02555342041183e-05	1.42906574394464	1.56283185840708	0.12909028142715	0.000117959941861072
TTF1	0.238481281041878	1.67012687427912	1.20530973451327	-0.470553773151849	0.304695394683789
PPDPF	0.230770111619218	1.4717416378316	1.55398230088496	0.0784456416897738	0.296884127312683
CCDC93	0.0914079928002025	2.19607843137255	0.899115044247788	-1.28835195061649	0.131096351065094
ALKBH7	0.0511646460276896	1.760092272203	1.39823008849558	-0.33204927785078	0.0779660162017245
THOC2	1.28735309218726e-06	5.19953863898501	2.4	-1.11534921111659	4.79012579748936e-06
MED1	0.908829208402169	1.61707035755479	1.05309734513274	-0.618743649896032	0.927964668366213
RPL23	1.52552542204551e-21	16.8039215686275	6.15929203539823	-1.44796151870746	2.027754122737e-20
CD70	0.135013098315901	4.25836216839677	3.14336283185841	-0.437989845376383	0.185035031946606
FOSB	0.000300576989803388	6.68050749711649	8.06371681415929	0.271487270544191	0.00074269107278967
OPA3	0.761590404543369	1.9042675893887	1.3858407079646	-0.458474781702932	0.807520051717897
SNRPD2	0.0691906954131664	3.05536332179931	2.19469026548673	-0.4773265971761	0.102359550405063
VASP	0.0247871371100643	4.00115340253749	2.31858407079646	-0.787171902942285	0.0413712693141883
SYMPK	0.950199510729999	2.28143021914648	1.67079646017699	-0.449402535477985	0.960868570314273
GPCPD1	0.000486998287930614	7.55824682814302	4.76814159292035	-0.664624555008553	0.00115296322137221
PANK2	1.11790697284135e-08	2.7762399077278	1.17699115044248	-1.23802877016666	5.25380561357708e-08
PSMF1	0.477453881405042	2.00346020761246	1.72212389380531	-0.218304918009996	0.547415946645999
RBCK1	0.0389345812404029	1.19492502883506	1.16814159292035	-0.0327049475214532	0.0615395082428001
TMX4	0.00177677555126632	2.0242214532872	1.15221238938053	-0.812960456107003	0.00381552822760986
SNRPB	0.180279986779848	5.07843137254902	5.4	0.088576461561048	0.239147571690733
RRBP1	0.0171059367241885	1.85121107266436	3.17345132743363	0.777583316777994	0.0296614926380526
DSTN	0.588725601940957	1.48558246828143	1.56991150442478	0.0796545421057317	0.650976216829227
SNRPB2	0.552792093598768	2.02883506343714	1.7646017699115	-0.20130894715448	0.617744114725592
HNRNPR	0.270437176768908	4.14878892733564	3.22477876106195	-0.363490074414044	0.338948952309341
MAX	9.58927873878837e-07	2.66205305651672	1.2	-1.14950491958985	3.63240232397194e-06
RALY	0.00205791404929859	8.98269896193772	6.3716814159292	-0.495474851583973	0.00435567131873126
EIF2S2	0.00116463653020841	2.8719723183391	2.1787610619469	-0.398533854551701	0.00257879629092309
ERGIC3	0.433389984689238	1.22606689734717	1.40353982300885	0.195032300092159	0.50445718273733
ROMO1	0.149501097225309	1	0.870796460176991	-0.19959255196331	0.202625412179143
KDM5C	0.576930493282336	1.45674740484429	0.923893805309735	-0.656951801298383	0.640501702353446
PSMB2	0.397472286696036	2.26758938869665	3.4212389380531	0.59335944178994	0.470642393399495
AGO3	4.01188695319246e-07	6.31026528258362	3.07610619469027	-1.03659534764889	1.58784368829043e-06
KLC1	2.36965661328961e-48	5.37831603229527	0.504424778761062	-3.41444347936851	1.11247815260075e-46
TUBGCP3	0.25173713138527	1.38062283737024	1.20353982300885	-0.198035374886515	0.319596076180436
CAPNS1	0.451529954447202	1.24567474048443	1.16106194690265	-0.101482466513462	0.522022144074287
UBA2	6.64720509826941e-05	4.35063437139562	2.08141592920354	-1.06366048991945	0.000187199209308634
COX6B1	0.820340724103661	3.94809688581315	4.1787610619469	0.0819178751380897	0.855009307870544
CCR7	3.4779846226232e-31	7.92387543252595	1.34867256637168	-2.55466607029286	7.07297057126091e-30
PRDX5	0.000269924526829408	2.87081891580161	5.55221238938053	0.951600424781852	0.000674887782945143
IRF3	0.0332486087598609	0.944636678200692	1.01769911504425	0.107479630110014	0.0536868314882057
PRMT1	6.49953435357172e-05	2.39331026528258	3.60176991150442	0.589698583951245	0.00018339159272578
SBDS	0.129713816868148	3.04959630911188	1.98761061946903	-0.617583123187805	0.178715914404976
NSRP1	0.187651877817477	4.05536332179931	2.29911504424779	-0.818752513776238	0.247788072055214
DNAJC8	0.596410964835578	2.33333333333333	2.03362831858407	-0.198336395992885	0.65716893578512
IFI6	4.96193875180529e-07	3.3679354094579	1.95575221238938	-0.784140873569301	1.93607742809167e-06
UXT	8.16029975004303e-05	3.17070357554787	1.9716814159292	-0.685376548253636	0.000226060281211173
PCNX4	2.48743344923189e-09	4.53979238754325	1.47964601769912	-1.61737424733907	1.26609501862288e-08
KTN1	6.39105805988288e-10	7.53171856978085	3.08849557522124	-1.28607482941749	3.48194311336582e-09
ZBTB1	3.84369517069074e-07	4.10034602076125	1.70796460176991	-1.26346758643205	1.52812853948272e-06
SGPP1	0.323782012208498	4.03344867358708	2.37699115044248	-0.762877365350989	0.395365251764278
NUP214	6.21989947129996e-07	3.86735870818916	1.68495575221239	-1.19863787856656	2.40143625256752e-06
MAP2K2	0.663559757445758	2.20876585928489	2.27610619469027	0.043327376434913	0.718774965539551
CANX	0.479889769722704	2.82814302191465	3.72920353982301	0.39901246104581	0.549780257992288
FGD3	0.129615169091497	1.72318339100346	1.30442477876106	-0.401662497774883	0.178635771767888
HIVEP3	8.02143299682448e-10	5.20184544405998	1.35929203539823	-1.9361680915023	4.29594463774107e-09
PPCS	0.000877454090119806	0.978085351787774	0.971681415929204	-0.00947698963871547	0.00197864328037747
COX7C	6.77908545911868e-10	5.58016147635525	3.78407079646018	-0.560367790340149	3.67971760530021e-09
TRAF2	0.0701908188438287	1.27681660899654	0.753982300884956	-0.759948760636429	0.103734790206904
HELB	2.27334838827586e-21	0.799307958477509	2.9716814159292	1.8944560987191	2.99471236939145e-20
RAP1B	0.00242118272407701	19.4440599769319	14.7469026548673	-0.398917517516398	0.00505903378851887
RAB3IP	1.02308753352785e-11	1.76585928489043	0.382300884955752	-2.20758993941703	6.73863475441553e-11
UBR4	0.000181197161125367	4.59400230680508	2.56814159292035	-0.839026834378157	0.000469813790861483
HP1BP3	0.0263115829945798	4.07381776239908	2.59469026548673	-0.650819113595369	0.0436351055073584
EPS15L1	0.00968795647288885	2.67358708189158	1.25486725663717	-1.09124190784767	0.0177545481373997
KLF2	2.58754930236925e-15	13.0565167243368	29.341592920354	1.16817713573369	2.2611594200704e-14
MACF1	0.517691800460737	7.52595155709343	4.53451327433628	-0.730926300083678	0.586088741773533
SMARCA4	0.353905837057402	1.78546712802768	1.22654867256637	-0.541697088087912	0.427418297464235
KDM4B	0.0446372870718509	3.16955017301038	1.75044247787611	-0.856558452139704	0.0693362716818296
METTL16	0.317305428313451	3.26874279123414	2.01769911504425	-0.69602480794663	0.388842617316164
TUBA4A	2.38329196694746e-05	2.5121107266436	4.00176991150443	0.671738163953907	7.27990969603324e-05
PNKD	0.000250484292649403	1.60899653979239	0.876106194690266	-0.876983565830293	0.000629850246986789
ECHS1	0.000163495072824899	0.846597462514418	1.44955752212389	0.775864514717081	0.000426808979662646
AKAP9	0.0731064025568753	6.68627450980392	5.33097345132743	-0.326803589683299	0.107683095621993
SEM1	0.000378829873767934	1.88696655132641	2.06902654867257	0.132883307509193	0.000915540105661497
POR	0.0359012208561547	1.3437139561707	0.968141592920354	-0.472936090829801	0.0573593772973908
ZFP36	3.48999099257729e-10	4.64129181084198	8.15929203539823	0.813917571430458	1.94216018288065e-09
SDF2L1	0.0790212109454559	3.02537485582468	9.53628318584071	1.6563131691166	0.115470398643145
ATF4	1.11112160107701e-08	3.09457900807382	4.14867256637168	0.422906641081012	5.23306256729226e-08
TPST2	0.868435709849406	1.44175317185698	2.07964601769911	0.528513787822198	0.896679173506184
APOL2	9.65138896306987e-09	0.517877739331027	1.2141592920354	1.22927425735095	4.58960985927019e-08
RAC2	5.75604563117218e-05	4.44059976931949	6.17522123893805	0.475736277644034	0.000164142151780172
KRT17	8.02645275498184e-09	0.773933102652826	0.410619469026549	-0.914406835153327	3.84172841732482e-08
ATP6V1F	0.284498176962407	2.86043829296424	2.38761061946903	-0.260668646406685	0.35435801719873
LSM8	0.81296905278898	2.50634371395617	1.65309734513274	-0.600412593552336	0.849545922320097
PRKRIP1	0.00389600608056053	2.87312572087659	1.57345132743363	-0.868688571491782	0.00783283591504037
MKLN1	0.000114406529982317	6.43021914648212	3.69911504424779	-0.797687736807499	0.000309739887614702
DNAJB9	0.453406859935628	1.70818915801615	1.92743362831858	0.174213439347344	0.523517653818924
CALU	0.000575109084344757	1.50980392156863	3.35929203539823	1.15379602099515	0.00134425656208338
KLHDC10	0.000374539774299301	2.67358708189158	1.23893805309735	-1.10967261325486	0.000906164486832684
NDUFA5	0.325053788866401	2.03921568627451	1.47256637168142	-0.469681715331055	0.396479372655453
MRPS12	0.0183424638062462	1.16955017301038	1.55929203539823	0.414937397836358	0.0315576190163604
MTX2	9.84767608925184e-05	0.898500576701269	1.06902654867257	0.250706347182695	0.000269938466088289
ORMDL1	0.0788669844595887	2.03575547866205	2.37522123893805	0.222497613960926	0.115359629572478
HERC2	9.2399332881105e-06	1.08304498269896	1.70088495575221	0.651192399039261	3.0070667846926e-05
SNRPN	1.36088035881009e-22	2.25951557093426	0.130973451327434	-4.10866719071935	1.96260294883298e-21
PSMG2	0.0562131721971805	2.04959630911188	1.36283185840708	-0.58873220452713	0.0847808369467387
WDFY4	5.60034639067249e-10	6.84429065743945	2.26017699115044	-1.59846527585826	3.06629387370195e-09
EIF2AK4	0.672071464747124	1.36447520184544	1.36637168141593	0.00200380484757693	0.725501803798693
CCDC32	8.94994884656939e-10	0.608996539792388	1.04601769911504	0.780401326738364	4.76430931965147e-09
INO80	1.52303621895411e-07	5.67128027681661	2.39469026548673	-1.24383538992479	6.34071588136273e-07
DUT	0.0406673592869433	1.54786620530565	2.2141592920354	0.516478243884921	0.0638438479307296
ARPP19	0.146086317735728	3.57785467128028	2.60530973451327	-0.457639889059793	0.198240750359092
VPS13C	7.71725655892342e-05	3.52941176470588	1.67610619469027	-1.07431419619234	0.000215137417527031
MBD4	2.34298804459654e-08	1.46482122260669	1.80884955752212	0.304347825197378	1.06047243495431e-07
COPB1	0.00932306167796358	2.97116493656286	2.04955752212389	-0.535716214206095	0.0171948435026701
PSMA1	4.57463738327563e-24	0.868512110726644	1.71327433628319	0.980138308521951	7.2357974094607e-23
SPCS3	0.593429750616152	4.47635524798155	7.52743362831858	0.749833547759601	0.654537737932787
TXNDC17	0.325011284692281	1.25720876585928	1.07433628318584	-0.226778587489322	0.396479372655453
PHF20L1	0.0397006491037476	1.2560553633218	1.28672566371681	0.0348044411219723	0.0625710587481565
CCNT1	6.48167311099023e-07	1.66782006920415	2.03893805309735	0.28985429041048	2.49813305142357e-06
PUS7L	1.35748917185366e-07	0.626297577854671	1	0.675079795417473	5.70172912221915e-07
ILF3	0.0301797442263049	3.59861591695502	3.58230088495575	-0.00655561313601557	0.0493124467674045
SLC44A2	2.10117228686998e-06	2.73125720876586	1.06902654867257	-1.35326750038459	7.53247221929912e-06
NGDN	0.015621817225592	1.25374855824683	1.12920353982301	-0.150942485343155	0.0273242486787703
RAB2B	0.0385857444393315	2.10957324106113	1.60353982300885	-0.395690993783196	0.0610756421129017
SNX6	9.40192614319868e-10	3.79469434832757	1.55752212389381	-1.28473102917866	4.98686298917497e-09
EAPP	0.156423214263822	1.97231833910035	1.72389380530973	-0.194221521771633	0.211035048775985
MIS18BP1	0.00157793063127948	3.32756632064591	3.34336283185841	0.00683250877480985	0.00342182205200803
DAD1	0.589309191321867	3.73933102652826	6.12920353982301	0.712919422598972	0.651458281889629
REEP5	0.00108561006352766	3.27104959630911	4.51504424778761	0.464986492282241	0.00241349985407938
ITFG1	0.0331959605724706	4.28489042675894	3.79823008849558	-0.173931008750152	0.0536214399730281
SEC14L1	0.0538425106862784	4.51095732410611	4.76991150442478	0.0805288628262077	0.0815398077071196
RHBDF2	0.728073397689099	2.2076124567474	1.54867256637168	-0.51145478184705	0.776834599613635
MAU2	0.00290715893039306	1.78200692041522	0.79646017699115	-1.16182880565541	0.00597823502321742
CBFA2T3	3.99492738591706e-07	0.943483275663206	1.05132743362832	0.156143213778302	1.5839725565186e-06
SAT1	0.000545617561109909	15.603229527105	18.741592920354	0.264398912130163	0.00127938910583317
ELOF1	0.00156053535137787	1.02191464821223	1.09203539823009	0.0957449165136844	0.00338909572127487
SAFB2	3.57336352673217e-05	2.41061130334487	2.4070796460177	-0.00211516491125823	0.000105692045867755
RPL36	2.22383863537425e-32	32.8166089965398	12.4601769911504	-1.39710160875922	4.7181730278397e-31
BST2	0.919676199713753	3.49019607843137	4.08318584070796	0.226387142385531	0.937312851649811
MRPL34	1.17656149136823e-11	0.626297577854671	1.51858407079646	1.27780657561447	7.69209757245629e-11
LSM7	0.047817251516944	3.6078431372549	2.50796460176991	-0.524619628470049	0.0734229404816541
TULP4	1.06629574938594e-15	4.92272202998847	1.2212389380531	-2.01111078323961	9.56415272772389e-15
SNX9	7.6829206395476e-26	19.5940023068051	4.48849557522124	-2.12610823728871	1.31925014717212e-24
QRSL1	0.00101654198018165	1.25951557093426	1.09026548672566	-0.208189474305666	0.00227254293745776
AFDN	9.96801230788704e-09	2.57554786620531	0.607079646017699	-2.08492164373038	4.72998261448446e-08
ACTN4	0.076677443244841	3.7116493656286	2.16814159292035	-0.775601450914228	0.112529949131853
NDUFA10	0.125206932095613	1.53517877739331	1.03362831858407	-0.57068917111259	0.173535864113675
ZSWIM6	0.000126091057250771	22.8592848904268	12.3557522123894	-0.887597428330935	0.000337440773588631
LSM4	0.0187156100676334	1.46828143021915	1.96814159292035	0.422705494741434	0.0321225289223016
JUND	3.4851380803553e-21	58.7923875432526	27.6619469026549	-1.08772666674992	4.55027051733963e-20
LSP1	0.652390574361335	2.15916955017301	2.32389380530973	0.106067607228767	0.709637565850769
ATXN10	0.664944168013798	3.20184544405998	2.37699115044248	-0.429767137231534	0.719933841451781
PRRC2B	1.40671490879282e-06	7.60207612456747	3.68318584070796	-1.04543927948981	5.1991900272217e-06
CHMP2A	0.0391511512082892	1.82583621683968	2.08141592920354	0.189007930618468	0.0618153954497961
UBE2M	0.196878179921763	1.479815455594	1.96106194690265	0.406217836878791	0.258732402619041
TRIM28	1.60520302649067e-05	0.910034602076125	1.20530973451327	0.405410623917898	5.03108022436316e-05
METTL26	0.000304364489495893	0.850057670126874	1.21238938053097	0.512220494672105	0.000750846902428389
EIF2S3	0.000211977166211759	7.61822376009227	5.0353982300885	-0.597348783020961	0.00054103830797715
TMEM160	0.0969398560932416	1.49134948096886	1.56991150442478	0.0740648604100943	0.13790960185025
ZC3H4	0.000218727980733874	1.35063437139562	1.26548672566372	-0.0939448029161784	0.000556165772330828
GMFG	0.000217022475393164	2.75432525951557	3.4283185840708	0.315802243257734	0.000552318445161495
ATP5IF1	0.43779365658348	3.040369088812	3.00176991150442	-0.0184330745255676	0.508818384646536
CLIP1	2.64021497083205e-07	5.05074971164937	1.76106194690265	-1.52005189310235	1.06990529534268e-06
EIF3G	0.370312263289164	2.19607843137255	2.66017699115044	0.276592656527706	0.444314306116118
SHFL	0.000533666370933926	0.818915801614764	0.966371681415929	0.238863052447093	0.00125336332886185
DNMT1	0.120429289196969	2.44405997693195	1.74690265486726	-0.484480471996487	0.167704150592056
ZNF331	0.398500782991254	9.81314878892734	9.88495575221239	0.0105183733292898	0.471217565739658
ZNF236	0.0420559939120308	1.95271049596309	0.838938053097345	-1.2188418830781	0.0657199366621076
NOL11	0.480862876353053	1.35640138408304	0.948672566371681	-0.515802028459307	0.550752108317161
UBE4B	3.45727722665417e-05	3.61822376009227	1.74159292035398	-1.05487418258508	0.000102602316080867
UBA1	0.0017662206571837	1.74048442906574	1.71504424778761	-0.0212431091923172	0.00379655711648888
PPIL4	0.00156338571209159	3.04844290657439	1.66017699115044	-0.876735471206908	0.00339194746679458
SYNE1	3.49759599233077e-06	1.93310265282584	2.89557522123894	0.582931725161682	1.21248162719212e-05
LATS1	0.120709884032932	3.38177623990773	1.85132743362832	-0.869221125967585	0.168041866951839
RBM39	1.66999686145216e-05	16.6239907727797	18.1026548672566	0.122934534471075	5.21194918641328e-05
ATP6V1E1	0.509594748575733	1.15570934256055	0.936283185840708	-0.303761755161898	0.577811311784355
COX4I1	0.000196320248905161	11.3506343713956	10.2265486725664	-0.150453593642923	0.000504584159592022
GSE1	0.92381359869589	2.30219146482122	1.50088495575221	-0.617194424854776	0.940652840573365
SH3BGRL	0.138005090127718	3.25144175317186	3	-0.116117078627431	0.188656977560479
COX7B	0.401579132199812	3.30795847750865	2.85840707964602	-0.210729733201333	0.473648055047229
NFATC1	0.000394954084422253	2.3760092272203	0.826548672566372	-1.52336875644163	0.000950344806191604
RLIM	0.0102254104374778	2.11880046136101	1.88849557522124	-0.16601032436764	0.0186665866334943
ABCB7	0.0378601663791844	1.75778546712803	0.971681415929204	-0.855203722568839	0.0600779986448546
TRAF3	2.31268426003254e-15	27.8892733564014	11.6035398230089	-1.26514535911774	2.0249753253023e-14
MRPS25	0.000470489131861152	0.898500576701269	1.18230088495575	0.396005900331668	0.00111807675762157
SH3BP5	1.18291109057239e-10	4.77162629757785	1.30442477876106	-1.87106730722078	6.93251878180074e-10
HACL1	8.53857940877473e-06	1.57093425605536	1.90265486725664	0.276391082384036	2.79530793256104e-05
TBC1D5	0.782018936173464	10.9261822376009	7.61238938053097	-0.521368127279634	0.823608446383121
CAPN7	0.00339565480521996	3.00922722029988	1.62300884955752	-0.890722179303113	0.00690554131586898
RFTN1	4.56784523773308e-28	19.2583621683968	3.12389380530973	-2.6240676981159	8.4697063168555e-27
NAPSB	3.63220738026857e-06	2.16724336793541	2.72212389380531	0.328871562461056	1.25618582830135e-05
NR1H2	7.97452548276439e-11	2.67128027681661	0.752212389380531	-1.82831938104489	4.82076451444373e-10
MGAT1	0.812872368549701	0.993079584775087	1.10088495575221	0.148682468653043	0.849545922320097
RPL27	9.35301889200866e-22	18.8662053056517	9.81769911504425	-0.942347414645079	1.27785982571004e-20
NDUFA2	0.121143885670675	0.72318339100346	0.784070796460177	0.116622381672264	0.168539712315476
ANKHD1	1.37074294784724e-87	10.4694348327566	0.161061946902655	-6.02242407594221	2.88051839469041e-85
DIAPH1	1.82940602485966e-10	8.07727797001153	3.26017699115044	-1.30891890012918	1.05119385256584e-09
NDFIP1	0.0898097795456159	2.81776239907728	2.08318584070796	-0.435758417309527	0.129139966482503
UBE2D2	4.2854070425857e-06	10.4244521337947	6.72920353982301	-0.631463899103167	1.46034758910662e-05
EXOC4	0.000236571111703962	8.65859284890427	6.18230088495575	-0.485988714344827	0.000597247320337291
PPFIA1	3.66388255370937e-15	3.62168396770473	0.704424778761062	-2.36214309731606	3.16413184139324e-14
WDR44	9.4730022998695e-11	3.84083044982699	1.24070796460177	-1.63025470202872	5.6568821582306e-10
RARA	2.23759389855386e-15	2.32987312572088	0.688495575221239	-1.75873210673368	1.96703224588012e-14
MCCC2	0.0622070759149174	1.62975778546713	1.04424778761062	-0.642193480165451	0.0930575681398408
SELENOS	0.660800391923374	3.10957324106113	4.93097345132743	0.665155887338679	0.71648946672183
CHSY1	0.0069614004102829	1.66320645905421	1.35221238938053	-0.298645495285789	0.0132131871013241
SNRPA1	0.898483930655745	2.40484429065744	2.1858407079646	-0.137755215940701	0.920141207729566
GCH1	0.0311904806371948	3.73241061130335	3.63008849557522	-0.0401029900308408	0.0507161352438985
LGALS3	0.568343976534788	1.91003460207612	2.11858407079646	0.149501605363462	0.632604001510201
DNAJB1	4.9984920067627e-06	10.1014994232987	12.2991150442478	0.283985057009203	1.6894543814543e-05
RFX1	0.00135943513314403	2.59400230680507	1.2212389380531	-1.086834268193	0.00298022217713095
RAF1	0.119602629555629	4.74279123414072	3.85486725663717	-0.299055184557686	0.16673720084376
NUP210	0.662583695486971	2.6482122260669	1.54513274336283	-0.777287957126963	0.717893898400197
EFR3A	0.0679983622781685	2.86274509803922	1.64778761061947	-0.796868916652278	0.100858207878521
PTCD3	0.93207934035131	1.61476355247982	1.18407079646018	-0.447567585271583	0.947102493430884
IMMT	0.000435350114520247	2.70588235294118	1.20176991150442	-1.17093840786449	0.00103904816407672
ILKAP	0.0329503903748347	2.14532871972318	1.24247787610619	-0.787978559771548	0.0532832805878144
RAN	0.0011985835285176	7.16493656286044	8.10265486725664	0.17744075908767	0.0026499706551044
RPA1	0.00651661536492966	0.964244521337947	0.984070796460177	0.0293630665619096	0.0124546659183346
UBE2G1	0.294610278541789	5.50749711649366	5.6070796460177	0.0258527281884213	0.365406171783281
PNISR	1.71255956953243e-05	8.72202998846597	8.64778761061947	-0.0123328598006931	5.33346886404136e-05
SEC61G	0.273760550462286	3.7116493656286	4.58053097345133	0.303454417188346	0.342433477661584
JCHAIN	1.30680162391516e-05	32.5928489042676	85.1309734513274	1.38512866544404	4.15783386181514e-05
ANKRD17	4.40782135229791e-05	13.0161476355248	7.35398230088496	-0.823704910502207	0.000128140419154748
H3-3B	3.53214147234638e-05	31.1718569780854	37.2566371681416	0.257253358518388	0.000104613022264863
UNK	0.113521939887294	1.06689734717416	0.870796460176991	-0.29301392414515	0.159038831975438
ZRANB2	0.000359920100635826	3.02998846597463	2.91681415929204	-0.0549188320311284	0.000873187138046124
EIF5A	0.00407800418323515	3.82237600922722	4.43362831858407	0.214018126780404	0.00817267595849987
KDM6B	3.41284888019488e-06	7.17070357554787	3.20884955752212	-1.160058527874	1.18589780380315e-05
VPS13B	0.356180696707126	8.63898500576701	5.96991150442478	-0.533152274408702	0.429930365035161
SDF2	0.000489573027620663	0.965397923875433	1.12389380530973	0.219310095028469	0.00115781659747588
TERF2	0.971031516995427	1.63898500576701	1.02477876106195	-0.677490175334259	0.977009139193073
PCNA	3.30571139826204e-09	0.708189158016148	1.66017699115044	1.22913039306448	1.66340985182787e-08
NXT1	0.780699934587038	1.77854671280277	1.28318584070796	-0.470968739093453	0.822446600938792
PTPRA	0.00135438973382207	4.34602076124567	2.38938053097345	-0.863058431755305	0.00297359298276458
DAP3	0.317498533980494	2.93771626297578	1.86725663716814	-0.653774834760362	0.388876222718823
KHDC4	3.5683545496652e-05	1.9042675893887	2.0141592920354	0.0809415633126088	0.000105614678924698
DCAF8	1.1123072192457e-33	2.67012687427912	0.148672566371681	-4.16669792944955	2.55656862423504e-32
NASP	1.04344991933235e-10	5.01268742791234	6.66902654867257	0.411891916350785	6.19750268373306e-10
CTNNBL1	0.427544732859595	1.58131487889273	1.18053097345133	-0.421688778675356	0.499447700373219
RBM38	0.00253123366499063	1.80507497116494	1.03893805309735	-0.796949122790644	0.00526654133126056
OSER1	0.0132823519545937	2.57324106113033	2.25132743362832	-0.1928107170405	0.0236732710725452
SERINC3	0.0126051412985397	1.25836216839677	1.19823008849558	-0.0706422368293255	0.0225940245940112
AP3B1	0.483719544119498	4.35524798154556	3.83893805309734	-0.182047585770283	0.553162567556192
PATJ	0.685491195082404	2.03690888119954	1.16637168141593	-0.804353846721129	0.738182685187567
DCTN4	0.000237612365674836	2.12110726643599	2.15752212389381	0.0245577721275592	0.000599533087320212
ZMYM5	0.202300573078973	2.52710495963091	1.5929203539823	-0.6658114518539	0.264911699999261
USPL1	0.000461535275889462	3.89850057670127	4.34690265486726	0.157068440119917	0.00109857344795048
XPO4	0.0631103505072706	4.3840830449827	2.66371681415929	-0.718834412295616	0.0943448430855641
POMP	0.0117311211045762	4.81430219146482	4.4212389380531	-0.122875997632593	0.0210873472238268
CDK8	0.186818600727236	2.72664359861592	1.52035398230088	-0.842718873119784	0.24683547455368
HMGB1P5	0.585492816402537	1.51903114186851	2.39115044247788	0.654553454988455	0.648313087677928
MPRIP	0.594771621909807	1.75893886966551	0.989380530973451	-0.830107928575136	0.655526265606388
PIK3C2B	0.938749736357775	1.67589388696655	1.10619469026549	-0.599325482164107	0.951689084894753
COG6	7.69933807874232e-05	1.04844290657439	1.41946902654867	0.437103068180098	0.000214909417719733
EPSTI1	0.0807039330138809	6.61130334486736	4.12389380530973	-0.680927528801218	0.117578889531283
TPT1	1.68692854952881e-12	93.1464821222607	77.4690265486726	-0.265881672370339	1.17419805821303e-11
SLC39A11	0.379519037739723	3.22952710495963	3.01238938053097	-0.100414664227081	0.453265903530554
SRRM1	4.08431099868097e-06	4.75547866205306	2.3716814159292	-1.00368033462365	1.40156022062046e-05
CSNK1G2	0.158870324668862	1.71741637831603	0.973451327433628	-0.819059104250793	0.213748397184051
CNDP2	3.47054728274146e-05	0.973471741637832	1.4353982300885	0.560240041429373	0.000102926916389369
RTN3	0.505438992910943	4.14186851211073	3.55398230088496	-0.220845257794601	0.573781806086217
MED10	0.965347841927216	2.71626297577855	1.98230088495575	-0.454447201635894	0.97262101059927
LARGE1	1.31092001088447e-07	11.2329873125721	3.5646017699115	-1.65592883479864	5.51486178077518e-07
MKRN1	0.0469884337891677	1.27335640138408	1.07610619469027	-0.242815817415299	0.0723012406944202
ZNF767P	0.0483701205992104	1.86043829296424	1.1858407079646	-0.649732311891223	0.0742202163436424
NTS	1.42379936023466e-46	7.15109573241061	0.0920353982300885	-6.27983165610122	6.10021997739374e-45
BTG1	7.13265486690616e-147	1.59630911188005	24.3575221238938	3.93155542668075	1.57382029638284e-143
ATP13A3	1.28450283494901e-07	2.54440599769319	3.55221238938053	0.481388951690519	5.40888455212784e-07
KRAS	0.000147096336943078	4.70242214532872	2.30973451327434	-1.02567702411202	0.000387543961152121
LARS1	0.897464051855254	1.64244521337947	0.96283185840708	-0.770489463796773	0.919856024140254
E2F5	0.150856776895203	1.24106113033449	1.29203539823009	0.0580714171300403	0.20433731014074
CCDC59	0.373892683802468	2.55940023068051	2.01061946902655	-0.348165706773044	0.447515165071953
SWAP70	2.75765422629893e-31	23.59630911188	4.17522123893805	-2.49863666267253	5.63404078734129e-30
SBF2	0.0352149995811638	1.69204152249135	0.883185840707965	-0.937976024416844	0.0564694015812776
RRAS2	0.528273671621432	4.91464821222607	3.47964601769911	-0.498147603918354	0.595776057466236
HSD17B4	4.35545515708763e-07	0.750865051903114	0.982300884955752	0.387611353991118	1.71001989397044e-06
ZFC3H1	0.832247135360286	3.67358708189158	2.66017699115044	-0.465667237308013	0.865387985001165
SARAF	0.406432317053801	8.4163783160323	8.04778761061947	-0.0646073237581838	0.477808658290756
RNF122	0.000266034457191466	1.16262975778547	1.49026548672566	0.358177625485765	0.000665916085981815
DGLUCY	2.02386595536932e-07	1.54671280276817	2.1787610619469	0.494302650499268	8.32369101681716e-07
NUMB	6.09819295521618e-18	6.34140715109573	1.65663716814159	-1.93654534601026	6.30241815254543e-17
COX16	2.08464460130819e-40	1.94002306805075	0.0371681415929204	-5.7058634415571	6.71499023764456e-39
MED6	0.349167798523061	1.52710495963091	1.18053097345133	-0.371363329703348	0.42262136447676
EIF2S1	0.429736975449793	2.07266435986159	1.70088495575221	-0.285200946816906	0.501303006254279
ELP3	0.00577095185514294	1.00230680507497	1.07964601769911	0.107234191555133	0.011160039674297
MBD2	0.000129517633021112	5.77393310265283	3.20176991150442	-0.850684757147806	0.000346190983962548
MRPS36	0.0160720212848897	1.70011534025375	1.07964601769911	-0.655074250725536	0.0280339248736041
CD180	6.69683400961774e-16	0.561707035755479	1.65309734513274	1.5572819035466	6.11255727957184e-15
IRAK2	1.36986269778023e-17	6.34602076124567	1.45663716814159	-2.1232106779753	1.38334189595061e-16
ARL8B	5.27046818392017e-07	4.87081891580161	2.29380530973451	-1.08642140299739	2.0492137529198e-06
EDEM1	0.82408802186282	3.26528258362168	4.35929203539823	0.416886004512499	0.858117140273861
KATNBL1	0.003244079271845	3.71280276816609	1.67787610619469	-1.14587248666013	0.00662476715717352
EMC7	0.2409899147577	1.78316032295271	1.97699115044248	0.148869992477752	0.307455476676996
PRPF38B	2.48238286543802e-06	2.7116493656286	2.93274336283186	0.113080189487715	8.78488819982196e-06
LAMTOR5	0.562000291093428	2.43021914648212	1.98938053097345	-0.288767152677095	0.626606186102905
NOTCH2	0.000116686701232564	2.90542099192618	1.18938053097345	-1.2885368580362	0.000314562255674591
CEPT1	0.939654269902759	1.4717416378316	0.932743362831858	-0.65797233620837	0.952168609203416
NAPG	0.0152316235569492	1.97923875432526	1.79115044247788	-0.14405913688595	0.0266946603482195
PPHLN1	0.0109683852134238	6.47289504036909	4.12035398230088	-0.65164282479233	0.0198619138066636
SLC38A2	0.000406915755210637	4.02306805074971	5.34336283185841	0.409451842655984	0.000976465050432051
YWHAQ	0.110293619047696	4.81545559400231	5.18230088495575	0.10592048195455	0.155008197725313
KIDINS220	0.0114862259690647	2.17301038062284	0.938053097345133	-1.21195357424294	0.0207061745104095
ROCK2	0.194801048336149	2.65397923875433	1.37699115044248	-0.946637797318613	0.256231602476133
LPIN1	0.0637627623003253	4.47750865051903	4.11858407079646	-0.12054778138903	0.0950946502302587
LDHA	0.00191419483130366	3.62168396770473	7.55398230088496	1.06057674296472	0.00408231791616959
IL6ST	3.31526629645527e-36	11.7797001153403	5.36106194690266	-1.13571210126084	8.45680356431047e-35
CDC73	0.00903625167080092	5.26758938869666	3.06902654867257	-0.779361765237234	0.0167479960618414
TIMM17A	0.280280861114922	1.69780853517878	2.08495575221239	0.296342993692733	0.349499700508661
RPS15A	1.10917714805666e-66	65.0899653979239	6.88495575221239	-3.24091585960113	1.16542827485096e-64
RELCH	2.23997650347243e-06	2.77854671280277	1.15398230088496	-1.26770939808811	7.97822139614514e-06
FBH1	0.0138084596111199	1.11534025374856	1.71681415929204	0.622249983516934	0.0245613592357405
RBM17	0.086726975226951	2.21453287197232	2.18053097345133	-0.0223229289943322	0.125360675295295
CCNH	1.89415538542874e-05	1.53748558246828	1.91327433628319	0.315470868564962	5.85357683186067e-05
DOCK2	8.56524775301335e-07	9.42906574394464	4.4	-1.09961130830104	3.25848606327999e-06
SOX5	0.985516654512503	11.1326412918108	3.52035398230089	-1.66100351346272	0.988877898218207
PUM1	0.000273612118311187	9.89042675893887	5.64778761061947	-0.80834693674894	0.000682946989879677
YARS1	0.327881015014411	2.26989619377163	2.11858407079646	-0.0995259424764532	0.399486173180176
GNL2	0.0333835769576258	1.16493656286044	1.0141592920354	-0.199967122962967	0.0538653473908602
BTF3L4	0.00177770884285194	2.37139561707036	1.25486725663717	-0.918201606035077	0.00381567564372841
TUT4	6.82075120328466e-05	8.8477508650519	4.9716814159292	-0.831576910917122	0.000191719586370033
PRPF38A	0.000498222118851874	1.25836216839677	1.39823008849558	0.152054582660143	0.00117575091470231
RNF138	0.815307766777743	1.75663206459054	1.20353982300885	-0.545528164430305	0.851385038994363
ELP2	0.0963457300438385	3.48673587081892	2.29203539823009	-0.605247755134506	0.137152808607568
TMEM258	0.0023638818781705	2.67243367935409	2.26194690265487	-0.240589081998542	0.00495572956216932
TMEM165	0.10159925152349	5.040369088812	3.60884955752212	-0.481990378452079	0.143833083032677
CLOCK	0.535928042128827	1.760092272203	1.0283185840708	-0.775363767510717	0.60286781797464
UBAC2	0.00624930903226926	5.10726643598616	2.76814159292035	-0.883633583554915	0.0120086646485209
ARGLU1	0.721165365795679	5.49019607843137	3.84424778761062	-0.514156344471659	0.770989481951263
TPP2	0.00032020190455916	2.55363321799308	3.87787610619469	0.602715388127955	0.000788093142676839
CARS2	0.103631733210028	1.3760092272203	1.04070796460177	-0.402924856939579	0.146485214175482
STT3A	0.314738127982802	1.68973471741638	1.47256637168142	-0.198464105249233	0.386460589534809
ETS1	0.0145508487310155	1.93656286043829	0.87787610619469	-1.14140907863087	0.0257366314428743
APC	1.12593200395235e-07	3.05997693194925	1.01061946902655	-1.59828089894657	4.78223092727788e-07
OSTF1	0.487600199503174	3.12572087658593	2.27079646017699	-0.460990555232267	0.557167188091017
UBQLN1	0.000607122168923402	4.27450980392157	4.09026548672566	-0.0635644956403498	0.00141384175802584
NAA35	0.0205243664658325	2.69896193771626	1.49026548672566	-0.856835265485086	0.0349706676500845
CEMIP2	0.0939340343322506	2.86966551326413	2.80884955752212	-0.0309032313761358	0.134239278985823
AGTPBP1	8.64801824982277e-08	4.19492502883506	1.51504424778761	-1.46928509813519	3.70162022662152e-07
ISCA1	1.88984739258162e-07	1.99884659746251	0.939823008849557	-1.08870676243673	7.79429583501186e-07
ADAM19	2.75368158468911e-07	4.19492502883506	4.64778761061947	0.147899116356555	1.11486209479202e-06
TAOK3	0.516421401474983	9.77277970011534	6.32035398230088	-0.628763609220543	0.584800524687991
FBXO21	0.000346282516658714	3.07266435986159	1.29026548672566	-1.25182223682504	0.000843346990074451
BICDL1	8.0328444965584e-27	10.6147635524798	1.26371681415929	-3.07032712323226	1.44101393346798e-25
DMTF1	0.000135843741998494	3.02306805074971	1.52743362831858	-0.984903763230178	0.000361785415473358
TMEM243	0.965629037828546	2.52249134948097	1.80884955752212	-0.479776898191187	0.972682251526449
PNPLA8	0.919025599505113	3.48096885813149	2.59823008849558	-0.421959711764186	0.937074854578573
RINT1	0.266363205101665	1.91695501730104	1.16991150442478	-0.712417079343368	0.334412752237169
SRPK2	1.45308991120673e-07	15.4786620530565	6.62300884955752	-1.22472208192748	6.07242971416221e-07
TES	3.63569443812169e-09	3.04844290657439	1.03008849557522	-1.565304240814	1.81702373221189e-08
MDFIC	0.0576307663107375	5.42214532871972	2.83185840707965	-0.937114649499727	0.0867114121136326
MTO1	0.338457160311462	1.91695501730104	1.54690265486726	-0.309434071350461	0.411463208940629
SYNCRIP	0.941495525329532	4.96078431372549	4.15044247787611	-0.257303082622626	0.953596454734731
SNX14	7.28643641854314e-14	4.23298731257209	0.978761061946903	-2.11264755157658	5.73173688324971e-13
AKIRIN2	0.0062600813116568	4.16147635524798	2.61592920353982	-0.669771943189945	0.0120216443987561
PHF21A	0.183323759741983	3.280276816609	2.59646017699115	-0.33727146802674	0.242581035004909
CAPRIN1	0.00541846204513551	2.6239907727797	1.49380530973451	-0.812770515346951	0.0105570300243634
ATP5MC2	0.000232333684609476	7.34140715109573	6.08849557522124	-0.269970823279975	0.000587557908413534
CD63	0.397768304352312	4.93886966551326	4.40884955752212	-0.163778648225388	0.470856096326919
TFCP2	0.07930307255416	2.90657439446367	2.04955752212389	-0.504007354478757	0.115728987824573
CD164	0.0301819439652752	3.31141868512111	3.38761061946903	0.0328186251981289	0.0493124467674045
AHI1	0.390403033124212	4.20069204152249	2.36991150442478	-0.825793835733243	0.464129467989533
REPS1	0.427580650806712	1.75778546712803	1.13274336283186	-0.633937966686675	0.499447700373219
STX11	2.5996630579594e-06	2.81891580161476	1.4070796460177	-1.00243639372773	9.16318935684891e-06
TEC	0.00423036804745095	2.54671280276817	1.54513274336283	-0.720905487229444	0.00843207506477012
CCT7	0.404761355095658	1.81776239907728	2.16991150442478	0.25547257015369	0.476196177029363
USP15	2.69710783795762e-05	10.1026528258362	5.12566371681416	-0.978923440870433	8.16346837373592e-05
MDM2	0.221510081367405	4.98846597462514	7.41238938053097	0.571342435438644	0.287169209481304
PCNX2	2.0976390496077e-05	1.64936562860438	0.890265486725664	-0.88960371594094	6.45528669868813e-05
DHX9	0.00316338250758912	3.63783160322953	1.94867256637168	-0.900587065306856	0.00647796148769874
CEP350	0.000135942559433134	5.3760092272203	2.9646017699115	-0.858697291387162	0.000361830226042473
NIBAN1	0.228538797583498	9.00461361014994	4.69203539823009	-0.940450473549591	0.294550734151862
RC3H1	1.54474361276039e-08	9.33448673587082	4.88141592920354	-0.935271012694091	7.15315169266695e-08
SP110	9.77629835655596e-13	3.60207612456747	4.52212389380531	0.328171847723695	6.92500877166636e-12
DOCK10	1.19457725715723e-06	6.24682814302192	5.64955752212389	-0.144985961433366	4.47890351387838e-06
USP37	0.0475209296279355	2.73010380622837	1.76991150442478	-0.625278580153243	0.0730696384836513
ITM2C	0.0375668208988319	3.09803921568627	4.20884955752212	0.442070536237498	0.0596339498656637
EIF4E2	0.388091587654715	1.479815455594	1.15221238938053	-0.361010596004762	0.462003824202929
ARMC9	3.20126394653423e-22	0.516724336793541	0.20353982300885	-1.34408374519394	4.52794160129986e-21
CAB39	0.00018007239066351	6.61361014994233	3.42300884955752	-0.950172983844398	0.000467721871688093
COX5B	0.0841568739523454	3.7116493656286	3.32035398230088	-0.160723372288785	0.122005349787024
REV1	0.395827946035194	2.11764705882353	1.43185840707965	-0.564573325064545	0.469188483978864
GCC2	0.64043253804089	5.67128027681661	3.48495575221239	-0.702534117999776	0.699136875838141
ANKRD36	5.71358397733149e-05	1.82006920415225	2.30088495575221	0.338195543821643	0.000163197709333099
EPC2	0.0054810140621017	7.9042675893887	4.28318584070797	-0.883947513580057	0.0106600771511921
ISCU	0.000280977979401191	2.80276816608997	2.18761061946903	-0.357496444669484	0.000700144451212567
SCYL2	0.158058497766619	2.02537485582468	1.93451327433628	-0.0662183179441686	0.21285082412087
PLXNC1	0.0707570450146847	2.77739331026528	2.07256637168142	-0.422313190339202	0.104536605172348
PWP1	0.635110119872627	1.76931949250288	1.46548672566372	-0.271814684084323	0.6944178326971
DRAM1	0.872213503522422	2.35755478662053	2.12212389380531	-0.151782411604113	0.899527504333828
WASHC4	1.53517820274757e-06	4.16724336793541	1.79115044247788	-1.21820683881885	5.63622413371466e-06
FLNB	6.57979821472533e-05	3.41291810841984	1.07433628318584	-1.66756014901895	0.000185419217890057
VPS36	0.132687559800403	1.65051903114187	1.64955752212389	-0.000840686153102468	0.182357583743126
RNASEH2B	0.0698332601494906	1.96309111880046	1.95398230088496	-0.00670973898850873	0.10327552849856
LRCH1	1.36082430847344e-13	13.0346020761246	4.24424778761062	-1.61876574933504	1.04440307361622e-12
SUCLA2	0.049891663257408	1.6643598615917	0.964601769911504	-0.786962038907625	0.0762104222758538
[truncated: 2,414 more rows]
