# Supplementary material for: Single-Cell RNA Sequencing Reveals Multiple Pathways and the Tumor Microenvironment Could Lead to Chemotherapy Resistance in Cervical Cancer
Source: Front Oncol. 2021 Nov 26;11:753386. doi: 10.3389/fonc.2021.753386 (PMC8662819; doi:10.3389/fonc.2021.753386)
Supplement: Supplementary file 3 [file DataSheet_3.zip › CLuster2 DE_result.tsv]

selected_genes	pvalue	mean.1	mean.2	log2ratio	FDR
DPM1	0.63125827555774	1.20584652862363	1.02060008956561	-0.240628629746343	0.658772563198385
ANKIB1	1.65297666230274e-16	4.06090133982948	1.89252127183162	-1.10149046109614	4.80384226253267e-16
LAP3	0.000227804392662511	1.67356881851401	1.04791759964174	-0.675402598392002	0.000334155062165175
CD99	1.3495934897332e-29	5.55298416565164	3.46887595163457	-0.678795031881087	6.85305874499769e-29
LASP1	1.38185659195375e-06	1.44417377182298	1.30810568741603	-0.142765239556184	2.34966191779144e-06
CFLAR	1.78818721827921e-40	8.08485586682907	3.6820420958352	-1.13471593346898	1.32668500805266e-39
RBM5	0.892076018148678	2.01502233049127	1.4473802060009	-0.477351879868838	0.901780407794027
RBM6	2.12209045241863e-42	8.47178237921234	3.60098522167488	-1.23427385149033	1.66409498135866e-41
NDUFAB1	2.69087447599184e-09	1.76410881039383	0.967756381549485	-0.866223728165768	5.37163288252506e-09
CDC27	2.20363588668037e-28	3.29882257409663	1.21943573667712	-1.43573745397026	1.08488934977363e-27
SLC25A5	9.88288674987836e-05	2.93828664230613	2.52171965965069	-0.220567244041336	0.000149025111761857
MCUB	0.00251942449770796	5.05359317904994	2.50559785042544	-1.01215465005256	0.00339423735338184
POLR2J	0.512204827539819	1.35972391392611	1.05732198835647	-0.362898957801586	0.543030617217772
CREBBP	7.44479442371304e-13	7.25822168087698	3.90506045678459	-0.894271236494016	1.80864711587852e-12
KMT2E	1.29163146294444e-06	20.3313032886724	14.9077474249888	-0.447640417120929	2.20229089346995e-06
MYCBP2	0.0782763042002987	5.28867235079172	3.51992834751455	-0.587359537513844	0.0918702313585444
ITGAL	6.31919064186361e-17	4.37961835160374	1.45096283027318	-1.59379459412391	1.87907452926456e-16
ZFX	4.46339116350251e-08	4.18270401948843	2.36587550380654	-0.822061753494438	8.31600248357836e-08
REX1BD	0.00564664872800196	2.13032886723508	1.55844155844156	-0.450972107230231	0.00737995545780003
AP2B1	3.16436995719406e-23	5.46325619163622	2.25347066726377	-1.27761240669937	1.24861604361893e-22
RALA	2.57292375459059e-51	10.7129516849371	2.93775190326914	-1.86657156446922	2.4089565732527e-50
KDM7A	0.0441133914841763	2.52496954933009	1.24451410658307	-1.02068340595352	0.0530989236226306
PHTF2	5.79820120840751e-19	4.34267153877385	4.97492163009404	0.196090961475921	1.88390855696248e-18
DBF4	0.319213061338405	1.73325213154689	1.26421854008061	-0.455235657121458	0.348360231648518
IFRD1	6.40225405677481e-10	5.05440519691433	5.55038065382893	0.135045391579071	1.33168317454012e-09
COX10	7.90451647979232e-10	1.28948436865611	1.59471562919839	0.306504899896593	1.63318998084425e-09
ADIPOR2	0.93094117832874	2.48518067397483	1.93193013882669	-0.363307814969622	0.936879842330949
PAFAH1B1	1.09031719787957e-31	11.8209500609013	5.42812360053739	-1.12282051395147	6.02185590567364e-31
LUC7L	4.33720932347294e-07	2.43848964677223	1.19525302283923	-1.0286717927387	7.59369150039987e-07
MYLIP	3.51498047651644e-34	2.25010150223305	3.23555754590237	0.524024253470474	2.10051164488933e-33
PSMB1	1.92757294787465e-05	3.31628095818108	2.74384236453202	-0.273368638223985	3.05926073751071e-05
JARID2	5.03247906585879e-45	14.9894437677629	5.13255709807434	-1.54619717130875	4.20353363770722e-44
CDK11A	2.1365609388329e-145	1.95209094600081	0.0371697268248992	-5.71474837268777	7.21963364512899e-144
CYTH3	2.87130691390504e-13	3.59845716605765	1.52619793999104	-1.23743640104821	7.13412286028411e-13
SPAG9	2.18615303455662e-41	10.6902151847341	4.65965069413345	-1.19799717963424	1.6549757290116e-40
SS18L2	0.645654478121819	1.55948030856679	1.30631437527989	-0.2555632009564	0.672428606102214
CRY1	1.42568751662998e-31	6.93422655298417	10.6959247648903	0.625254344940079	7.86243397524278e-31
ST3GAL1	1.73445366059748e-05	2.4766544863987	2.01612180922526	-0.296809809206968	2.76101252952498e-05
IL32	8.63186736500053e-07	14.1741778319123	21.2149574563368	0.581816730918765	1.48746643466421e-06
SEC62	1.17709217167679e-16	3.00203004466098	1.40304523063144	-1.0973768971397	3.44236947452606e-16
RPS20	1.04703636762558e-57	11.5460820138043	5.26108374384236	-1.13397145859046	1.09014962982193e-56
CSDE1	0.000670081475960979	4.32277710109622	2.99776085982983	-0.528073147419084	0.000945593335667031
UBE3C	6.83324198765379e-48	4.98375964271214	1.71383788625168	-1.54000384174443	5.96224424134017e-47
REV3L	0.144398302257939	2.78237921234267	2.31571876399463	-0.264859005501423	0.164994924528976
TRAF3IP3	3.91940121692745e-27	1.12139667072676	1.51545006717421	0.434449625538386	1.81651051412959e-26
VTA1	3.8754150882654e-14	1.74908647990256	0.6448723690103	-1.43951606153805	1.00733691490087e-13
BAZ1B	5.76324379961534e-20	3.67072675598863	1.71294223018361	-1.09958922949184	1.96712371011664e-19
RANBP9	6.64924008592935e-09	6.05562322371092	3.74294670846395	-0.694100937223678	1.2939908586073e-08
ZNF207	0.272225409151851	3.65367438083638	2.74205105239588	-0.414092633318864	0.299633356771522
IDS	2.2796571193611e-21	4.31303288672351	1.81639050604568	-1.24762831543224	8.29920226509815e-21
CD4	7.32185412901266e-27	1.0345107592367	1.48499776085983	0.521512105915938	3.37240790551921e-26
FYN	1.39174668137958e-94	48.5988631749899	15.4841021047918	-1.65013484054174	2.51122447314947e-93
HIVEP2	1.07016829534466e-136	19.2695899309785	1.63725929243171	-3.55697114615211	3.13213823133551e-135
NME1-NME2	8.18341856214291e-182	3.56313438895656	0.00447828034034931	-9.63598633883934	4.11050902641692e-180
BTBD7	2.17771406457357e-11	3.05887129516849	1.7666815942678	-0.791957356370084	4.91473174136002e-11
ABHD5	2.41243033672175e-26	1.18351603735282	1.86878638602777	0.659022413852024	1.07906180043258e-25
AKAP8L	3.4734707534638e-16	1.73974827446204	0.672637707120466	-1.3709770148091	9.98522102909895e-16
MBTD1	7.64378917927195e-16	2.79131140885099	1.01074787281684	-1.46551991831842	2.16224995276665e-15
UTP18	4.29324176998448e-10	1.44336175395859	0.703090013434841	-1.0376516240513	9.01071691644964e-10
RNF216	8.78824378504439e-21	4.34470158343484	1.7281683833408	-1.33001329597023	3.09923170294213e-20
TTC19	8.23863469697435e-23	4.98457166057653	2.54500671742051	-0.969800070542455	3.19989604688126e-22
PTBP1	0.210609007167437	1.2907023954527	1.09449171518137	-0.237895354642759	0.235793277000411
PIK3C2A	1.47263092012977e-08	2.93463256191636	1.58441558441558	-0.889229081497654	2.82444227560493e-08
RABGAP1	8.12552989099216e-21	3.10840438489647	1.21047917599642	-1.36059594127484	2.87096906889904e-20
MAP4K3	2.59224446959835e-24	3.46772228989038	1.29556650246305	-1.42040529385733	1.06704016539281e-23
ERCC1	3.62716514835881e-26	1.93300852618758	3.11912225705329	0.690292100608765	1.60885117618731e-25
ELOVL5	0.000103912604127262	9.02517255379618	9.42812360053739	0.0630161567197605	0.000156437079603497
MAP4K5	2.00932527850363e-39	3.04303694681283	0.849081952530228	-1.84153613726048	1.42804245892887e-38
PSMC4	0.00110780400189643	0.873325213154689	1.00492610837438	0.20249852786222	0.00154163514603109
NUB1	9.50679296219616e-19	1.52212748680471	2.49708911777877	0.71415811225682	3.03580321653635e-18
CLK1	6.59554240762139e-13	4.82947624847747	5.34527541424093	0.146397545619228	1.60652890754448e-12
CD6	1.85068478952199e-10	5.70320747056435	2.62875055978504	-1.11739626366612	3.98090009412803e-10
MDH1	0.22938642554501	1.18879415347138	1.0013434841021	-0.247561988764365	0.255354700135011
SLC30A9	6.84693639014346e-05	1.74137231019082	0.932377966860725	-0.901237870659652	0.00010456065144685
CCDC88C	0.00115071937895755	3.63012586276898	3.08105687416032	-0.236594256064158	0.0015995601838389
YAF2	9.14756180267601e-10	5.17539585870889	2.84818629646216	-0.861625702186237	1.88373890418541e-09
ZMYND11	3.66814962188632e-14	2.16077953714982	0.935960591133005	-1.20703219137749	9.54129611235231e-14
RGPD5	3.9504146026825e-13	3.69143321153065	1.71876399462606	-1.10280959594598	9.73074292787995e-13
NUDCD3	0.00244410539374755	1.69468128298823	0.924764890282132	-0.87385544217654	0.00330114089700568
ATP2C1	1.70653936926592e-32	3.9878197320341	1.36005373936408	-1.55193653735136	9.55302234271299e-32
RALBP1	2.14868721782646e-17	1.65773447015834	0.633676668159427	-1.38739413782942	6.55720064750489e-17
AGPS	4.98294784729958e-16	2.06536743808364	0.854455888938648	-1.27332054618063	1.42473978064712e-15
TTC27	3.58622688102057e-08	1.86358099878197	0.820420958351993	-1.18364127352774	6.72214085564975e-08
CD74	0.547037225346967	7.89281364190012	8.44514106583072	0.0975818357032516	0.577324635608937
ZRANB1	0.000578957795234254	1.44092570036541	1.28123600537394	-0.169459700061274	0.000822310326666306
MNAT1	5.54711683598326e-24	2.59805115712546	0.808777429467085	-1.68361519690438	2.25340254419123e-23
RUNX3	2.85685977317426e-27	9.07632967925294	4.85490371697268	-0.902666328702319	1.33571670149544e-26
SERPINB1	0.0231056090803594	2.14575720665855	1.60098522167488	-0.422526853040444	0.0285327405155136
SPAST	7.24137299763555e-15	1.70361347949655	0.666368114643977	-1.35420677479275	1.9518624678906e-14
AQR	1.53072826773845e-21	2.7097036134795	1.04523063143753	-1.37431374879848	5.61116072108858e-21
RTF2	0.00625309812007204	1.53593179049939	0.965965069413345	-0.669071223212435	0.00813822328862317
SLC45A4	0.00641973501343019	1.15428339423467	1.20197044334975	0.0584039491991439	0.00834341085486714
RNF10	0.166161060270765	4.06699147381242	2.94312583967756	-0.46661273715771	0.188932597438493
GRAMD1B	1.03158425180769e-09	7.349167681689	3.19167039856695	-1.20326919585901	2.11029095430335e-09
RNH1	0.22055091583541	1.25456760048721	1.13882669055083	-0.139641999425143	0.246330454976027
RB1CC1	0.00206525128491185	4.58546488022736	2.95118674429019	-0.635772789409388	0.0028047274483074
ERP44	3.0711281830063e-10	3.44011368250102	1.84594715629198	-0.89809498751015	6.48970065732485e-10
BIRC3	3.72063813878056e-07	5.25984571660577	5.19435736677116	-0.0180752091119131	6.53573344132672e-07
STRAP	0.000941361479418032	3.34104750304507	2.34751455441111	-0.509166392564528	0.00131691404553889
DEF6	0.00257113400429808	1.68290702395453	1.67084639498433	-0.0103763648898453	0.00345388691506179
UBR2	2.27049546027573e-40	7.16605765326837	3.10882221227049	-1.20481153654077	1.67781940871668e-39
PHF20	5.97631813181375e-28	7.6622005684125	3.01612180922526	-1.34506409621331	2.884931752721e-27
TYMP	2.18018303436974e-15	0.956557044254974	1.32870577698164	0.474098764326294	6.02956870442881e-15
SEC63	5.78074585647419e-09	2.01380430369468	1.04030452306314	-0.952917589788942	1.1308964393955e-08
KPNA6	1.31714545907298e-38	3.31506293138449	1.05463502015226	-1.65229244927242	9.13401058092214e-38
VIM	7.47620688246723e-09	23.5850588712952	17.6341244961935	-0.419503251794987	1.45112589985017e-08
FAS	0.00510084727033168	2.11327649208283	1.36811464397671	-0.6272924068042	0.00668777753221265
CD44	6.31778378898632e-26	33.5582622817702	14.4249888042991	-1.21809781274388	2.77907720043339e-25
AGPAT4	0.0137721280968392	4.12099066179456	2.02463054187192	-1.02533252796443	0.0173882473287878
PRKCH	6.58760466763155e-43	23.5590742996346	10.6430810568742	-1.14636699693817	5.25453359433186e-42
SH2D2A	0.00336529204623723	2.12870483150629	1.6166592028661	-0.396960332065334	0.00447862174574428
VRK2	0.0162831167644838	1.83069427527406	1.14733542319749	-0.674103657619387	0.0203854311261658
TNFRSF1B	0.000283819480991266	4.24198132358912	3.39095387371249	-0.323047109166238	0.000413823546981846
VEZT	3.65655312885667e-33	4.721071863581	1.75459023734886	-1.42798029719216	2.10393312383285e-32
POU2F2	2.02481069010659e-12	1.39058059277304	1.52530228392297	0.133407823619778	4.77855322865155e-12
SNX1	0.00424438267604445	2.13032886723508	1.38513210927004	-0.621052579877057	0.00560439446069528
BCLAF1	6.09087166884079e-19	2.71092164027609	2.95521719659651	0.124480754197442	1.97382475964091e-18
RABEP1	9.53047938851191e-16	4.278928136419	1.65069413345275	-1.37417662963633	2.67963630008311e-15
NUP160	2.71160602820594e-20	2.16118554608201	0.884460367218988	-1.28895353629717	9.34109324081694e-20
IKZF2	0.586232107870049	8.19569630531872	5.80519480519481	-0.49752204523114	0.616065802927049
FAM13B	1.67217969464298e-21	5.67925294356476	2.72010747872817	-1.06203751085377	6.11159481316417e-21
ARID4A	0.0878247618264063	3.83475436459602	2.93013882669055	-0.388165149237338	0.102558793499451
ZCCHC8	0.238108582296178	1.61185546082014	1.46887595163457	-0.134009815848387	0.264272797968018
FUT8	5.23119198385138e-07	8.3954526999594	4.81459919390954	-0.802192418833539	9.1116872558461e-07
UBA6	0.113420819872652	2.79618351603735	2.01209135691894	-0.474763238491884	0.130683567100635
GAB2	1.4470363256849e-78	5.52862362971985	0.373040752351097	-3.88951521161701	2.1092682441454e-77
PIAS1	2.59349442251441e-30	7.28095818107998	3.50156739811912	-1.05612746625061	1.35583948923855e-29
SLC4A7	0.0195798012369616	5.09622411693057	4.53112404836543	-0.169559736484339	0.0243486521237157
MAP2K3	2.95109629557749e-22	1.97117336581405	0.996417375727721	-0.984232582888945	1.10576864220378e-21
TMSB10	4.81252904396761e-35	34.4734064149411	22.2525750111957	-0.631511571804961	2.96652909725168e-34
RNF19A	9.06550825346526e-51	17.2537555826228	7.87998208687864	-1.13064616876031	8.32012201929145e-50
GABARAPL2	0.00120170627699617	1.59642712139667	1.06717420510524	-0.581050993473822	0.00166731699574273
DAPK2	8.53696547696117e-33	3.57328461226147	0.971339005821764	-1.87920402736733	4.85197258071325e-32
NSMAF	0.0903461108666139	1.48639870077142	1.20376175548589	-0.304271258849298	0.10540379601105
ADSS2	6.18396487602398e-13	2.29435647584247	1.11195700850873	-1.04498855099744	1.50924474354439e-12
RFC1	0.0136186557752226	2.38611449451888	1.64532019704433	-0.536294895200906	0.0172003205968408
TBC1D23	0.101116767888706	1.63134388956557	1.04030452306314	-0.649055033247997	0.117233632639526
CUL3	2.20061333796188e-06	10.5237515225335	6.8499776085983	-0.619477913114751	3.69786608372708e-06
AC118549.1	3.61475215034594e-25	3.63743402354852	1.36721898790864	-1.41167674200429	1.54971554127288e-24
FBXO42	3.56344186974869e-27	3.56597645148193	1.21630094043887	-1.55179694749567	1.65773634916845e-26
PI4K2B	8.5486299659509e-16	1.26187576126675	0.537393640841917	-1.23151872123534	2.40904151504469e-15
BOD1L1	0.00599851071605753	2.30410069021518	1.83475145544111	-0.328619122908851	0.00782606680645344
CLEC16A	9.84138900758499e-10	3.05927730410069	1.29511867442902	-1.24010658285758	2.0221361493197e-09
MTREX	3.99335109917883e-06	3.13317092976045	1.86878638602777	-0.74552180846818	6.57947076048214e-06
STAU2	0.000280207732493035	2.10556232237109	0.917599641737573	-1.19826884516556	0.000408764576796158
INPP4A	7.32628168665087e-06	3.10881039382866	1.92386923421406	-0.692351887309653	1.19647579214768e-05
PSMA4	0.211704768819704	1.7904993909866	1.47424988804299	-0.28038094334677	0.236948697893056
CAPG	1.32723551206783e-06	1.78846934632562	1.66054635020152	-0.107067398505758	2.26195983418438e-06
AP2S1	0.00125382858905817	1.45473000406009	1.14151365875504	-0.349803293512047	0.00173574706351181
TG	2.99751277465933e-86	3.2090946000812	0.353784146887595	-3.18122501184373	4.84424129713423e-85
DCUN1D1	5.78992167029224e-14	1.71822980105562	0.661889834303627	-1.37625998129139	1.49141641361582e-13
LCP2	2.36775613590393e-06	3.25943970767357	3.64935064935065	0.163015790662369	3.96617825919554e-06
CTNNA1	0.0153098570197065	1.62890783597239	1.03403493058665	-0.655620056161578	0.019231746719246
HSPA5	0.385388994711544	4.45919610231425	3.91133004926108	-0.189124366568959	0.415938122341118
OFD1	0.000475433344708606	2.628095818108	2.32019704433498	-0.17977054360905	0.00068021006246416
WDR37	0.000963190226575093	2.68290702395453	1.74697716077026	-0.618936311718396	0.00134523016071129
YTHDC2	0.00057173787359696	2.00974421437272	1.20152261531572	-0.742148093917326	0.000813298766230348
ATP6V1H	2.39597525102767e-08	2.34673162809582	1.26242722794447	-0.894452638141132	4.52992879352485e-08
POLR2B	0.00430636248259982	1.63743402354852	0.902373488580385	-0.859640190314059	0.00568018074798564
FAM214A	4.8481071097229e-05	4.6739748274462	3.05463502015226	-0.613649952797174	7.48978143260184e-05
ARAP2	4.94102112075988e-25	8.61063743402355	3.84773846842812	-1.16210930020536	2.10616691581015e-24
TPR	0.026365758207168	2.74908647990256	1.89162561576355	-0.539325707878051	0.0323437370481992
DTNBP1	0.00493913055036105	1.43727161997564	1.24764890282132	-0.204120725692619	0.00648260884734888
MAP4	4.96119178002241e-34	6.48599269183922	2.47604120017913	-1.38929207769336	2.95524837281143e-33
ZNF800	0.113120780520077	1.79740154283394	1.20376175548589	-0.578362858642618	0.130459181257563
SNX29	9.19075757935706e-06	1.81039382866423	0.995521719659651	-0.862778874610427	1.48919119104055e-05
RSF1	9.8735394653878e-24	7.163215590743	3.29601433049709	-1.11988484826223	3.97615885079593e-23
VPS13D	4.55112197547928e-08	2.64555420219245	1.37751903269145	-0.941497723887204	8.47096664139033e-08
CELF2	1.26494848643617e-37	18.2241169305725	10.268696820421	-0.827595805128604	8.53323688581351e-37
FAM120A	6.67627527783749e-07	2.09378806333739	1.07344379758173	-0.963868759873597	1.1569097998938e-06
R3HDM1	1.66805544934541e-09	3.47056435241575	1.66860725481415	-1.05652585704169	3.37515629026505e-09
TNFRSF9	0.011710940481109	2.86642306130735	2.54814151365875	-0.169806154288111	0.0148869923968133
ARID1B	1.82465200771231e-12	13.5249695493301	8.01567398119122	-0.754729609323677	4.3171429106726e-12
NFE2L3	1.10426239457355e-44	1.92367032074706	3.29780564263323	0.777644804786163	9.12120737917752e-44
TNIP3	5.89006325833271e-08	3.83881445391799	2.04075235109718	-0.911559710937397	1.0919384105348e-07
HERPUD1	1.61130702391279e-08	3.57247259439708	3.59068517689207	0.00733622234914638	3.08246433756245e-08
PIK3CB	4.04883306017525e-26	5.22371092164028	0.956560680698612	-2.4491466649826	1.79374403869743e-25
CYBA	7.03016112274502e-43	9.78116118554608	5.7756381549485	-0.760025387216364	5.59552652960241e-42
MPHOSPH9	1.58235454806534e-19	1.93463256191636	0.726377071204657	-1.41326901790354	5.27026151895956e-19
TTC17	5.06293296331352e-19	4.28339423467316	1.96909986565159	-1.12121818459278	1.65078261619617e-18
FOXN3	9.85765424534201e-74	15.2468534307755	4.08508732646664	-1.90007271307137	1.36211527248834e-72
MCF2L2	0.0459801389326915	1.87697929354446	1.18226600985222	-0.666858056313638	0.0552780580334165
THRAP3	3.08854858014169e-52	7.96711327649208	3.23734885803851	-1.29924424798372	2.97412825709499e-51
ARID4B	7.24084964264014e-14	26.584652862363	16.4581280788177	-0.69179337282779	1.85487512899334e-13
KIF1B	2.9580481881948e-05	2.22695899309785	1.25615763546798	-0.826057473117913	4.64318628189192e-05
TBC1D22A	2.26483210877944e-15	6.64596021112464	3.34796238244514	-0.989194337823933	6.25436920381365e-15
SYNE2	9.73505451485454e-12	19.3069427527406	9.30452306314375	-1.05311562538731	2.22541190846952e-11
FAM168A	0.324291889044809	2.69589930978482	1.55396327810121	-0.794814202092176	0.353591361566311
NOP58	0.259204355688538	10.7474624441738	8.64173757277205	-0.314602743203773	0.286148675406681
SZRD1	0.11354045452219	1.45229395046691	0.939543215405284	-0.62830206374147	0.130780870610158
CUL1	1.50025053430603e-09	4.08282582216809	2.34348410210479	-0.800913014129305	3.04224290017213e-09
CYFIP2	4.40572294564054e-11	3.13520097442144	1.47380206000896	-1.08901515114102	9.78844721395450e-11
TAB2	3.7732047454087e-35	14.2038164839626	5.87550380653829	-1.27349415689927	2.34140267757665e-34
EIF2AK2	0.00723735759337396	2.42874543239951	1.68069861173309	-0.531150243555889	0.00936673334769186
AC022966.1	0.467748737647297	4.93747462444174	3.95297805642633	-0.320833387074787	0.498601106347864
KMT2C	6.54953096195044e-28	12.4758424685343	6.11957008508733	-1.02763503244401	3.14529800847155e-27
PUM2	3.88601110582855e-37	8.32399512789281	4.06135244066279	-1.03531589212507	2.5793398714937e-36
ZFR	1.21083509863012e-51	6.10596833130329	2.12763098969996	-1.52097215141617	1.14520968488757e-50
TRAF1	7.30083539831009e-16	5.27974015428339	5.79220779220779	0.133646431034009	2.06680922890469e-15
RC3H2	3.29779397446587e-23	2.4190012180268	1.02731751007613	-1.23552935555722	1.29988337254397e-22
SOAT1	0.00104107656464499	1.86601705237515	1.0268696820421	-0.861709066388832	0.00145094922789105
GDI2	7.3122817782301e-10	4.34957369062119	2.7115987460815	-0.681730298049043	1.518421864228e-09
PRDM1	6.40253845738338e-20	3.11693057247259	3.82400358262427	0.294957854686688	2.17932559030165e-19
ATG5	0.00168773695461996	3.08932196508323	1.99910434393193	-0.627936458579238	0.0023106144605239
PITHD1	0.00316896339671259	1.70077141697117	1.410210479176	-0.270278750054626	0.00423097591436088
ATP11B	0.0335905734097647	6.82013804303695	5.34885803851321	-0.350570026108836	0.0408962205581708
PPP1R12A	2.20447605091511e-19	8.65489240763297	4.84191670398567	-0.837937624282446	7.29656053539756e-19
POLR3E	1.49413904957326e-05	1.98619569630532	1.05821764442454	-0.908371397877052	2.38459203403341e-05
ATP2B4	4.57727349901695e-06	11.4693463256192	6.09270040304523	-0.912629464508846	7.51489646459629e-06
ZC3H11A	9.51016550258562e-239	3.78319123020706	0.019256605463502	-7.61810648372987	1.2189408680383e-236
MXD1	0.064653908175133	2.78887535525782	2.1397223466189	-0.382259854009219	0.0766077707003409
CDK17	3.45240009107756e-22	16.9411287048315	7.94043887147335	-1.0932393445506	1.28841075688105e-21
SLC2A3	7.37081489279821e-121	4.93097848152659	12.2704881325571	1.31524677988851	1.81439198387622e-119
WNK1	8.68818283113304e-13	14.1766138855055	9.12494402149574	-0.63562536936888	2.10796185269723e-12
CCAR1	1.26379379322552e-12	2.33170929760455	1.18226600985222	-0.979833255463726	3.03457463140779e-12
GNA15	3.06878168795337e-07	1.40276086073894	1.34930586654725	-0.0560516610046702	5.41884158390626e-07
SNRNP40	2.55066107611216e-09	1.49492488834754	0.80922525750112	-0.885459743808819	5.09720818274672e-09
MPC1	0.000599387624929485	1.23548518067397	0.793551276309897	-0.63868235328309	0.00084970396714832
SFSWAP	1.94966341641357e-19	2.67925294356476	1.11822660098522	-1.26061821980923	6.476227809481e-19
MON2	2.37866451398246e-12	5.12951684937069	2.7281683833408	-0.910890253716627	5.57120100722924e-12
GPBP1	5.64977070977347e-05	17.1335769386927	13.3354231974922	-0.361562761787146	8.70294145388644e-05
CS	1.06384523306955e-25	1.63621599675193	0.506045678459472	-1.69302368943629	4.64666595924738e-25
WAPL	1.54792081559513e-22	3.98741372310191	1.68562472010748	-1.24216992627248	5.8890702881956e-22
VMP1	2.42600903780997e-17	14.2756800649614	16.3757277205553	0.197999545620454	7.37324251311501e-17
APPBP2	3.95454898847862e-19	2.95858708891596	1.1486789072996	-1.36493278818612	1.29735733364299e-18
EIF4B	2.02116474880675e-16	2.80430369468128	1.05732198835647	-1.40722780540651	5.86011651428603e-16
RPL18	7.70735689146643e-59	34.1112464474218	18.8311688311688	-0.857124923621882	8.23225447286802e-58
MED29	8.79840867884397e-08	1.0580592773041	1.243618450515	0.233123469927199	1.61181296497107e-07
RNF4	1.54508994563121e-113	5.99837596427121	1.06269592476489	-2.49684310044289	3.52337382080442e-112
CASP8	1.67215298988041e-12	3.84734064149411	5.06941334527541	0.397957231155501	3.96896083230235e-12
TAF2	2.92979547179459e-09	2.56557044254974	1.30944917151814	-0.970319577842155	5.83916877676166e-09
HIPK2	7.48184097435056e-19	3.12220868859115	1.08419167039857	-1.52594714217376	2.40779245901827e-18
TNPO3	1.52351167850581e-25	4.54973609419407	2.13882669055083	-1.0889632792889	6.61552909930619e-25
SLC12A2	1.05910830266498e-05	2.48477466504263	2.7845947156292	0.164352340437537	1.71012404909024e-05
SBNO2	1.50901390792567e-15	1.29760454730004	1.48454993282579	0.194174838748461	4.19835680820338e-15
ANKS1A	1.68278444303573e-12	2.25050751116525	1.01388266905508	-1.1503596727786	3.98910062166059e-12
AP3D1	1.08821208594714e-09	1.62403572878603	0.729959695476937	-1.15369465886716	2.22490886879291e-09
GNAI3	7.64975687601074e-08	4.12261469752335	2.30273175100761	-0.840213273219479	1.40554356441581e-07
OAT	2.10922463180568e-14	1.48680470970361	1.8781907747425	0.337128446975743	5.53671465848991e-14
PKN2	6.41133785013261e-20	4.20625253755583	1.88804299149127	-1.15564385426021	2.18032413439551e-19
ANKRD44	2.86332113682374e-20	15.888347543646	8.46708463949843	-0.908031870154077	9.85459691256837e-20
NDUFB4	5.56635220744576e-13	1.96061713357694	1.0268696820421	-0.933054731915374	1.36208895030124e-12
SPEN	3.04326958222395e-08	3.84125050751117	2.05553067622033	-0.902065149950356	5.71593382371219e-08
ZC3H15	2.49965730065649e-10	3.04790905399919	1.55844155844156	-0.967715800246398	5.33059448453252e-10
MAP2K4	1.30110021844798e-11	2.06414941128705	1.0474697716077	-0.978638791976044	2.95791407460009e-11
SLK	2.51750575623974e-13	1.65895249695493	0.767129422301836	-1.11273067597274	6.26343299594586e-13
PRKCQ	0.00811828971158006	7.41412911084044	3.7192118226601	-0.995280321672745	0.0104703965502925
FAM107B	4.75480330052892e-22	29.3154689403167	14.0214957456337	-1.06402187744849	1.77090219118898e-21
TBC1D1	0.0381857521589252	2.21234267153877	1.45812807881773	-0.601457414633793	0.0461732077991949
CDK13	1.24086682198921e-09	7.35444579780755	3.94984326018809	-0.896821225113411	2.52867432967867e-09
MTHFD2	6.0336491548078e-13	2.04303694681283	2.53022839229736	0.308552321987111	1.47449532599741e-12
YBX1	2.41091595671785e-12	6.61510353227771	5.41603224361845	-0.288527408317318	5.63608466108192e-12
PDE4A	0.0965772111505826	2.95655704425497	1.47469771607703	-1.00349885217268	0.11221553418153
PPP2R5A	1.62736177353389e-23	2.90012180267966	0.957008508732647	-1.59950983665519	6.49024003457668e-23
DIP2B	4.3175132195012e-132	7.65732846122615	0.596059113300493	-3.68331382297408	1.16291279977434e-130
NFYC	0.789502232535301	1.72594397076736	1.2897447380206	-0.420300070633012	0.805981817724173
ZNRD1	1.73858241030187e-09	0.969549330085262	1.21361397223466	0.323923391652916	3.51403524692336e-09
ZBTB11	0.719659651100939	1.47827852212749	1.15987460815047	-0.349949266194111	0.742636014198276
THUMPD1	0.114474966751352	1.38692651238327	0.886251679355128	-0.646102985896491	0.131775612082619
ARFGEF1	1.98539032440041e-27	6.70726755988632	3.03985669502911	-1.14172184008766	9.37699597941083e-27
MTFR1	2.65123100229123e-97	4.08201380430369	0.491267353336319	-3.05470078661569	5.00234803833325e-96
MYO9A	1.9995883445321e-05	2.09135200974421	0.987012987012987	-1.08329493947565	3.16949674909416e-05
PFKP	0.0497175909238628	2.04912708079578	1.1589789520824	-0.822155092629432	0.0595714767562016
IDI1	0.970285831011419	2.66829070239545	2.10658307210031	-0.341011043437223	0.972378655667146
SP100	2.24115048543522e-20	8.24198132358912	4.46484549932826	-0.884380940997855	7.74196687208431e-20
KLF6	1.40390555207405e-88	18.1607795371498	34.0273175100761	0.905867292691211	2.34005243814316e-87
PLPP1	2.95982621950787e-31	7.23832724319935	7.53918495297806	0.0587522317788414	1.62027600263781e-30
TRAM1	6.61446460363932e-09	2.14535119772635	1.08195253022839	-0.987576635245261	1.2885725855203e-08
PKM	0.813024735424359	4.26877791311409	4.38557993730408	0.0389445263269692	0.828124005900424
DNTTIP2	0.428163243878838	1.57450263905806	1.13479623824451	-0.472462902289496	0.458376376007385
TP53BP1	5.89927366103414e-11	2.61835160373528	1.24048365427676	-1.07775611659436	1.2982593367711e-10
RHOA	2.40529030241439e-42	9.77385302476655	5.39946260635916	-0.856111583128006	1.88220295875248e-41
DHX8	3.52626670781175e-06	1.55501421031263	0.856247201074787	-0.860828492155084	5.84096851735128e-06
ROCK1	3.24695248781831e-36	8.53065367438084	3.91088222122705	-1.12516220547115	2.09166765983027e-35
CBFB	4.8131221043413e-08	4.10962241169306	2.50694133452754	-0.713077610759319	8.9541415724908e-08
PDK3	0.641913652487059	1.93950466910272	1.36363636363636	-0.508229272001083	0.668907498260274
HDAC4	4.53921184423105e-09	5.38611449451888	2.75324675324675	-0.968110984170123	8.97460128989724e-09
RASSF1	0.412369716459943	1.17255379618352	0.875503806538289	-0.421468758015969	0.442999490196997
MEF2A	4.62639974057658e-10	3.93706861550954	2.00492610837438	-0.973572789025922	9.68807202012572e-10
OTUD5	2.79524997528457e-07	1.80998781973203	1.90461262875056	0.0735176150424988	4.95230894095936e-07
ACSL4	0.0391367200039115	2.52253349573691	1.87908643081057	-0.424841999687913	0.0472923238798892
LAPTM4A	0.0869447543569788	1.26025172553796	0.939991043439319	-0.422993014218486	0.101563058436483
TTC7A	1.35923409149617e-18	3.87048315062931	1.41827138378863	-1.44838005236283	4.31818215221476e-18
IP6K2	0.190765933085859	2.50629313844905	1.75996417375728	-0.510009102200534	0.214936942491706
KIF2A	1.30560368928056e-37	5.10596833130329	1.87236901030004	-1.44731979753798	8.79153788597073e-37
PSME4	9.52528750629887e-52	8.89768574908648	3.346171070309	-1.41091894202587	9.07833170792638e-51
SIRT2	0.0124935941103045	1.66666666666667	1.1218092252575	-0.571138241906109	0.01583317057893
MAST4	4.10505848828117e-12	8.09987819732034	4.5423197492163	-0.83447094770605	9.50685507846798e-12
NUCKS1	8.22698659383196e-05	3.35363377994316	2.33318405732199	-0.52342503246445	0.000124917112619581
DNAJA2	0.000136544791373944	2.185952090946	1.25794894760412	-0.797188408807431	0.000203666528706641
KCNAB2	0.0898505104640097	1.79171741778319	1.52171965965069	-0.235640518115278	0.10485850781624
CLEC2D	1.67379566864216e-10	13.6276898091758	8.31124048365428	-0.713405288779649	3.60875783082535e-10
RORA	1.70837155042978e-12	4.06090133982948	4.00492610837438	-0.0200243523187604	4.04717466727055e-12
ATP1B3	0.0206061777993214	10.5034510759237	10.1594267801164	-0.0480444221872254	0.0255736770885067
MAPK6	2.33512053464752e-05	3.10028420625254	1.75145544111061	-0.823846189994505	3.69047148149333e-05
GNB5	5.93115257525522e-05	1.85546082013804	0.910882221227049	-1.02644110941144	9.10619335903497e-05
RAB27A	5.89762564963008e-40	10.5736906211937	4.99238692342141	-1.08267736380527	4.29738630270373e-39
UFD1	0.00355484372387657	1.10881039382866	0.694133452754142	-0.675727721927199	0.00472411659694287
SMG6	1.94101068017935e-26	5.68331303288672	2.06583072100313	-1.46001013896321	8.72398633401045e-26
DGCR2	1.17320640357481e-21	2.51360129922858	0.789072995969548	-1.67152515834626	4.32619861318211e-21
RNF126	0.0400887393624046	1.10312626877791	0.929690998656516	-0.246774745187607	0.0483798195487201
JMJD6	0.720633871267229	1.78562728380024	1.33855799373041	-0.415751330500386	0.742816444675621
AP3M2	1.14125838405879e-05	1.3840844498579	1.28526645768025	-0.106864485900409	1.83638849071278e-05
PABPC1	9.90142876386257e-21	14.1339829476248	16.230631437528	0.1995510541454	3.47860214700162e-20
CDC42	4.95938748066178e-58	17.1481932602517	7.80026869682042	-1.13646085490384	5.20735685469487e-57
OSBPL3	0.000100840560936953	4.03857084855867	2.65158978952082	-0.606987246201273	0.000151873729741756
ATP2B1	0.000407878384575298	8.63540397888753	4.97581728616211	-0.79533016091159	0.000588262047444694
NCK2	0.000914058699700299	6.63174989849777	3.04567845947156	-1.12262595922787	0.00127968217958042
MAP4K4	5.64163983255947e-07	10.4912708079578	6.00447828034035	-0.805078639205448	9.80363499655145e-07
MGAT4A	0.00248543364452479	4.00121802679659	1.75951634572324	-1.18526032679567	0.00335087299843984
RPL31	8.94607210582673e-72	5.47746650426309	1.93506493506494	-1.50112677712395	1.19613489271072e-70
WDR1	0.000454526460131995	1.42955745026391	1.07030900134348	-0.417541232318533	0.000652055134045012
SNX13	2.65547498722584e-10	1.9878197320341	0.923421406180027	-1.10612584864806	5.65315035940346e-10
ARHGAP10	0.0498118451046613	3.5119772634998	2.13345275414241	-0.719093342870848	0.0596490426076115
ING3	1.63357068234891e-06	0.952090946000812	0.860725481415137	-0.145546209952501	2.76880174477469e-06
BUD23	0.409426911975879	1.69183922046285	1.24809673085535	-0.438862720922252	0.440219795144444
SEL1L	7.51417267633652e-19	1.44254973609419	0.624272279444693	-1.20837375078631	2.41610552231339e-18
TFRC	3.93434777802709e-15	3.52415753146569	4.17913121361397	0.245924641328845	1.0721386137043e-14
AFF4	2.00609451827725e-07	6.3024766544864	4.12897447380206	-0.610135369596081	3.58320678733135e-07
SMC1A	2.13277518881449e-06	1.99106780349168	1.11240483654277	-0.839860428793813	3.58711555512374e-06
MARK2	1.41114411256761e-36	3.52781161185546	1.17017465293327	-1.59204964831099	9.16996969652763e-36
CHFR	8.58004776826449e-42	3.27649208282582	0.947604120017913	-1.78979566937463	6.57567784631734e-41
NFATC3	0.325600292262131	2.8375964271214	1.82042095835199	-0.640397317718656	0.35491386696139
STK10	4.84945014631802e-26	7.80389768574909	3.46932377966861	-1.16954037487388	2.14333010628586e-25
FBXW11	1.21589976958339e-29	5.89606171335769	2.5705329153605	-1.19768413928419	6.1826257777585e-29
ACAP1	2.82409253370422e-09	4.38205440519691	4.5333631885356	0.0489743506225655	5.63454210830842e-09
SIDT1	0.34546103791487	1.80795777507105	1.4961934617107	-0.273064252431446	0.375242161873048
NDE1	1.2793727249027e-14	2.12302070645554	0.803403493058665	-1.40192180325109	3.39916255787229e-14
KDM5A	5.04723575387723e-23	5.32927324401137	2.96865203761755	-0.844130803560694	1.98314749441455e-22
ST6GAL1	1.54703155807994e-37	1.79780755176614	2.27675772503359	0.340742184899894	1.0379632312966e-36
PICALM	3.41251487991559e-27	14.0621193666261	8.7666815942678	-0.681711290626756	1.58951350985542e-26
NSF	0.880810808093985	3.74949248883475	2.67084639498433	-0.489398326909871	0.891847936171436
CLASP1	4.00618589344416e-74	10.6601705237515	3.84146887595163	-1.47250054620167	5.55634065892983e-73
MRPS34	0.00180304893041149	1.1282988225741	1.24630541871921	0.143508450807533	0.00245582003456926
CLNS1A	0.227416796225071	1.76004872107186	1.45947156291984	-0.270169264694146	0.253313824263886
EED	0.113398350951162	2.08972797401543	2.04791759964174	-0.0291574867230833	0.130683567100635
TSG101	0.273464646552346	1.57125456760049	0.960591133004926	-0.709922541968377	0.300819204271995
DPP8	1.96434602754906e-17	1.8136419001218	0.578145991939095	-1.64938387731958	5.99956794116668e-17
SLC24A1	1.22714107919556e-114	3.70158343483557	0.102552619793999	-5.17370629547002	2.83309527414279e-113
ZZEF1	2.14715799396351e-14	2.63215590742996	1.09001343484102	-1.27189902819045	5.63231211260576e-14
ENO1	0.190095294048918	4.90093382054405	5.78369905956113	0.238935821646714	0.214311255074258
SRI	0.00253145323640308	1.7092976045473	1.32422749664129	-0.368252613156947	0.00340797235773642
EIF4G3	0.000109442930764056	6.57775071051563	4.06045678459472	-0.695952298896011	0.000164629451092673
ZNF638	8.89406340532003e-17	5.56272838002436	2.79668607254814	-0.992074341927703	2.61959062421351e-16
RASAL2	1.86867160268489e-223	1.19488428745432	0.0264218540080609	-5.49899540090207	1.69411032858042e-221
MARK3	1.37210060208731e-27	7.58424685343078	3.76623376623377	-1.00988337277803	6.53858709994684e-27
SLC25A3	1.49145523300395e-08	4.83597239139261	3.51007613076579	-0.462303686472589	2.85907122283429e-08
FNDC3B	1.13136033330837e-35	11.4206252537556	5.53828929690999	-1.04412931609883	7.12757009984273e-35
FOSL2	0.113351252523215	3.22777101096224	1.81056874160322	-0.834095280110898	0.130683567100635
FRYL	5.91945597789698e-40	7.72391392610637	3.2525750111957	-1.24774975834908	4.29738630270373e-39
TMEM131	5.00587816474359e-14	3.58059277304101	1.82624272279445	-0.971319923612059	1.29304024588964e-13
ACTB	0.0313655343752067	38.5939910678035	47.9435736677116	0.312961207041161	0.0383127477070796
DLG1	1.4152979080697e-12	5.33252131546894	3.07657859381997	-0.793490979520152	3.3765483467876e-12
RAB7A	0.000472061176232338	10.9301664636622	8.7205553067622	-0.325823462207336	0.000676166239713141
ARHGAP15	1.44962955203559e-49	25.3219650832318	9.61934617107031	-1.39637862570863	1.29837904696778e-48
KIFAP3	1.02041854283774e-09	1.64352415753147	0.731303179579042	-1.16825112245613	2.09090172201096e-09
MLH1	0.121147310702672	1.19610231425091	0.909986565158979	-0.394423651587196	0.139197698263317
KLHL20	0.0303989005978193	1.95980511571255	1.28660994178236	-0.607135457235591	0.0372053715910749
TPD52	0.00428120688602318	1.28501827040195	1.14778325123153	-0.162938644347639	0.00564900461318714
PAG1	0.0740275862837542	6.50832318311003	4.09538737124944	-0.668285973729344	0.0871588654471696
NT5C2	0.000419813641049512	2.41372310190824	1.28616211374832	-0.908187684133479	0.000604356043292423
ARHGEF1	1.50415115085151e-09	2.51563134388957	1.29511867442902	-0.957836215161963	3.04782420131572e-09
DGKD	1.61553135531832e-27	1.94843686561104	0.725929243170622	-1.42441634552216	7.66913160628122e-27
TOP2B	2.29320336585043e-15	2.47949654892408	1.2346618898343	-1.00593120115657	6.32801552402825e-15
TM9SF3	0.156831370974137	2.85018270401949	1.96417375727721	-0.537131841841842	0.178542788946667
NFKB2	0.00954157724726994	1.90377588306943	1.12763098969996	-0.755568619325317	0.0122296698717594
PPP1R12B	2.20162628901851e-05	2.24928948436866	1.20152261531572	-0.904605544999542	3.48379945350439e-05
IL4R	1.88149643595826e-26	3.51766138855055	1.37796686072548	-1.35207542259829	8.46673396181217e-26
USP33	3.01856887983169e-23	2.9646772228989	1.243618450515	-1.25333111493955	1.19361920492919e-22
APBB1IP	7.6649351334858e-26	13.446203816484	5.78190774742499	-1.21758142775038	3.36370293874459e-25
CAPZB	4.53364520757771e-19	6.59602111246447	4.0756829377519	-0.694554193186289	1.48080485382833e-18
GPR137B	8.75293767739358e-10	2.69143321153065	1.76085982982535	-0.612094554508921	1.80347391058048e-09
UBE2A	0.235926030612899	2.17174177831912	1.67263770712047	-0.376727583993064	0.26200688849362
CST7	1.64858186866513e-45	3.96224116930572	1.88266905508285	-1.07353727712362	1.38324578009668e-44
UBE2K	7.19919725774699e-28	9.50548112058465	5.52171965965069	-0.783642007363494	3.4528278976833e-27
PIK3C3	1.44739455402926e-14	2.76248477466504	1.27093596059113	-1.12007517492635	3.83735061150268e-14
SYNJ2	0.000447338348272897	2.00893219650832	1.10031347962382	-0.868514265937717	0.000642238949606164
PPP2R5C	7.88853058384318e-17	21.0698335363378	11.0703090013435	-0.928483424007413	2.33267049961377e-16
GNB1	4.70381989498328e-59	15.1965083231831	5.65338110165696	-1.42655401676628	5.05320767331007e-58
MLLT10	0.749908350412177	3.19488428745432	2.02104791759964	-0.660660153097165	0.770291024951364
P2RY10	0.228650478483212	2.59561510353228	2.29735781459919	-0.176100891332956	0.254611692187567
ITM2A	0.00169254304301831	3.88672350791717	3.14599193909539	-0.30503950732833	0.00231634112330599
NRDC	0.620201703897648	2.27730410069022	1.72592924317062	-0.399953634709576	0.64823761310043
VDAC3	0.238500342087618	1.2095006090134	1.03940886699507	-0.21864822422856	0.264549618483938
PCM1	1.61148338082887e-23	6.51481932602517	3.13479623824451	-1.05535349852369	6.43381710691827e-23
TNRC6C	1.89715539477579e-05	3.82216808769793	2.00806090461263	-0.928588198207339	3.01227108175208e-05
CBFA2T2	0.112016237267871	4.64880227365002	3.41558441558442	-0.444726616775306	0.129225435730812
ITCH	6.4503705173055e-81	9.19447827852213	2.45633676668159	-1.90425934477291	9.59041088512982e-80
SDF4	0.0729584275874509	1.22898903775883	0.991939095387371	-0.309148599708645	0.0860363183193385
THOC1	2.22541981133108e-08	2.15022330491271	0.992834751455441	-1.11486097526342	4.21604762421897e-08
XRCC5	2.63084636920597e-05	4.64839626471782	3.18181818181818	-0.546881661995664	4.14709752092391e-05
SP140	5.17646693167849e-14	3.7088915956151	4.66905508284819	0.332142507757649	1.33617552673951e-13
SAR1A	1.16640908846138e-35	3.6049533089728	1.61934617107031	-1.15456914733951	7.32355165846444e-35
CDC14A	1.08045002096964e-33	12.5830288266342	16.5051500223914	0.391437020677445	6.34444348806343e-33
FDFT1	6.8533555470472e-07	1.11246447421843	1.37527989252127	0.305965995804473	1.18704205817215e-06
DNM2	1.83472491372695e-32	5.02801461632156	2.01209135691894	-1.32129303294448	1.02551466230422e-31
RFX3	0.0377836417083771	7.90255785627284	3.95969547693686	-0.996930209307876	0.0457316171377524
RIF1	3.37954605001963e-24	3.95412099066179	1.64711150918047	-1.26341878763628	1.38041457889263e-23
RAB21	0.0329675276374885	2.98335363377994	2.11106135244066	-0.498966491184695	0.0401903247715791
SMARCA2	0.501807613679726	6.43239951278928	5.43797581728616	-0.242287278590928	0.53276746645174
SESN1	0.319500573606969	2.07917174177832	1.56739811912226	-0.407637260352716	0.348571656030849
CNOT4	2.49353521757313e-32	6.90336987413723	2.93775190326914	-1.23258822051154	1.39166222278068e-31
PSEN1	2.90675676388728e-11	5.59845716605765	2.7115987460815	-1.04588559241997	6.5244051276383e-11
CLDND1	0.00548680749115158	2.2444173771823	1.33452754142409	-0.750011908362247	0.00717862141661754
HSP90AA1	2.23935920611757e-70	62.5318717011774	83.5230631437528	0.417582922024479	2.91038397522343e-69
RSBN1	0.0680722622394119	2.33901745838408	2.07747424988804	-0.171072034952906	0.0805554278076708
TCF7	0.327082738794347	2.81688997157937	1.68069861173309	-0.745042173722919	0.356216390301374
PCNP	1.89103731624548e-08	2.48396264717824	1.4590237348858	-0.767640126356197	3.5990710212414e-08
PTPRC	1.39305581807013e-21	32.3296792529436	18.7080161218092	-0.789202617239154	5.12165032222223e-21
STK17B	0.0217732932355737	16.5842468534308	16.0577698163905	-0.0465419579222573	0.0269232637912932
HSPB11	0.0367611281894325	1.42468534307755	0.982086878638603	-0.536720759052085	0.0445665732159558
PHLPP1	2.88900875347058e-06	3.84165651644336	2.46171070309001	-0.642067304797418	4.8154464289911e-06
IL12RB2	0.0166911859010906	9.44660982541616	11.0452306314375	0.225554966685105	0.0208822409943971
WDR70	0.000205940216879116	3.01096224116931	1.87729511867443	-0.681569150411593	0.000303400628672087
FYB1	0.103051153968333	10.0807957775071	8.28705776981639	-0.282677645128723	0.11936464297298
BZW1	0.810459684458886	3.22777101096224	2.48723690103	-0.375994306563746	0.826015532529114
ME2	2.82946267494957e-06	1.71051563134389	0.939991043439319	-0.863712372593612	4.72254726663114e-06
CCNT2	1.32965078803568e-15	3.1977263499797	1.54545454545455	-1.04901526078955	3.70766089957136e-15
TRAF5	9.73148676006087e-06	1.78197320341047	1.04970891177788	-0.763486323760908	1.57406163129444e-05
GSK3B	9.53238675193732e-09	6.87819732034105	4.13569189431258	-0.733901794156158	1.84637214991928e-08
ERC1	0.913798461795261	5.41372310190824	3.58575906851769	-0.594342544237419	0.921233762542171
XPO1	5.84504961953951e-25	2.9066179455948	1.13703537841469	-1.35406430803473	2.48581801325267e-24
DOP1A	3.55375414227498e-16	1.80349167681689	0.682489923869234	-1.40191311337717	1.02081175786987e-15
KAT6A	3.74433410739119e-10	12.3118148599269	7.27451858486341	-0.759119761065118	7.8853767009479e-10
TUT7	0.0215021269085278	4.11246447421843	3.23734885803851	-0.345190376757837	0.0265968072276199
TNPO1	4.73553607123795e-11	2.37677628907836	1	-1.24900611790979	1.04649153250841e-10
ITGAE	1.28057997772567e-55	9.10150223304913	2.32288401253918	-1.97018756801249	1.29345537424085e-54
DIS3	0.266652954209423	1.22371092164028	0.992834751455441	-0.30163727005403	0.293935062513768
PIBF1	0.880249997248049	3.41372310190824	2.37751903269145	-0.52188915116196	0.891522953616076
TDRD3	6.76400196718479e-19	1.42793341453512	1.68607254814151	0.239737906610471	2.18814580609451e-18
PDS5B	0.00806671714767047	3.49695493300853	2.27586206896552	-0.619686079198496	0.0104111068187122
OXCT1	0.232871702765095	2.8485586682907	2.14643976712942	-0.408286431149283	0.258846925591465
CYLD	0.458144531232483	4.49451887941535	3.47424988804299	-0.371465164461017	0.489064681961844
RPS5	6.51114630898396e-51	18.0592773041007	11.6950291088222	-0.626844707674763	6.00544189342267e-50
YTHDC1	0.993771619037948	2.92285830288266	2.10076130765786	-0.476467640817162	0.994306623947255
SMAP2	1.84494536068222e-24	9.39829476248477	4.89655172413793	-0.940632891894189	7.65364051970515e-24
STARD7	6.04993552967963e-05	1.88225740966301	1.10568741603224	-0.767520353187202	9.28089573413916e-05
REST	0.0121156289249029	1.75436459602111	1.04970891177788	-0.740959284490998	0.0153909066007738
SSH1	1.27347313096501e-27	2.06780349167682	0.604567845947156	-1.77412293328285	6.07637949653009e-27
GSTP1	2.93533921763112e-29	4.07429963459196	2.20913569189431	-0.883070047578999	1.46845974050267e-28
APLP2	3.02063431480076e-07	3.80308566788469	3.72413793103448	-0.0302639302866397	5.34143565562056e-07
WBP11	0.0299039635601094	1.50142103126269	0.93282579489476	-0.686649008687062	0.0366237339548358
EIF3I	0.601315279619661	1.80511571254568	1.39856695029109	-0.368142002329929	0.629602505449656
TXLNA	0.000340077888742239	1.41088103938287	0.893416927899687	-0.659190854712036	0.000493584346917182
NCOA1	1.03685585901375e-21	10.1717417783191	5.32512315270936	-0.933679947425554	3.82720280829604e-21
RAB10	2.51870741408523e-36	7.38895655704425	3.07926556202418	-1.26278435268278	1.62535337815188e-35
HADHA	0.000126181957979709	1.65895249695493	0.953425884460367	-0.799079877604446	0.000188891799359879
CD82	0.000128916927159198	2.39464068209501	1.63949843260188	-0.546554672080704	0.000192830671328265
ATRX	2.8364836923649e-10	8.58952496954933	4.97850425436632	-0.786865984553632	6.01781386102759e-10
AK6	3.57041159845644e-37	1.69346325619164	0.44961934617107	-1.91320066626197	2.37835482284276e-36
PREP	1.54012994794496e-07	2.08404384896468	0.968652037617555	-1.1053352185721	2.77357704288344e-07
WDR47	1.43761956361199e-05	1.721071863581	1.61352440662785	-0.0930919379518178	2.29833630879388e-05
ABCB1	6.92687429596802e-47	3.58546488022737	0.989699955217197	-1.85709706795136	5.90531921057641e-46
EPS15	1.21914347309234e-20	8.69143321153065	3.94402149574563	-1.1399266813768	4.26298804278855e-20
MGST2	5.14820523124102e-09	3.09500609013398	2.55933721450963	-0.274172000996183	1.01248036214407e-08
MAST2	1.64535125109529e-12	1.8717011774259	0.802060008956561	-1.22256803665425	3.91284107506154e-12
DNAJA1	3.28341583859088e-63	13.9703613479497	19.6139722346619	0.489512403668672	3.82584848653364e-62
B4GALT1	1.23156116321888e-32	7.43402354851807	3.41558441558442	-1.12201080958834	6.93592855103724e-32
NFX1	0.00235958484322936	2.11855460820138	1.19480519480519	-0.82630490095638	0.00319046084477393
TMED2	0.000804525557557506	1.20787657328461	0.756829377519033	-0.674433045236634	0.00113016685466412
ERO1B	1.6157225773973e-08	3.71010962241169	4.79713390058218	0.37071089479235	3.08932140956058e-08
ZFAND6	0.000106657717872239	5.06293138449046	3.34796238244514	-0.596689614295387	0.000160504751955916
TXLNG	0.0911969790223339	3.00324807145757	2.11957008508733	-0.502751977032823	0.106363091002829
HUWE1	0.0199505389515344	6.00446609825416	5.25078369905956	-0.193503204418371	0.024784810589189
PPP1R15A	6.7847614852663e-35	5.55907429963459	7.76130765785938	0.481455079727931	4.14785500669981e-34
FTL	3.24409937247517e-11	15.5899309784815	12.4415584415584	-0.32544733063208	7.26842517630513e-11
BAX	0.715434773058473	1.85911490052781	1.70846394984326	-0.121916131275167	0.739302488590032
NLK	2.62237341288513e-07	2.94843686561104	1.27451858486341	-1.20999789159724	4.65712468977259e-07
PSMC5	0.505762829069983	1.40276086073894	1.3269144648455	-0.080193707637851	0.536660130075115
UIMC1	4.52277283478055e-26	3.97401542833942	1.43036274070757	-1.47421641199167	2.00132697939039e-25
ADD1	1.38331264596041e-16	3.022736500203	1.34706672637707	-1.16603390511534	4.0359286538735e-16
RTRAF	0.00431595283644305	3.12017864393017	2.33184057321988	-0.420159476511397	0.00569081117171295
GMCL1	1.40856000657287e-13	1.69102720259846	0.715181370353784	-1.24151880616519	3.5399712944093e-13
SF3B2	0.0803947697431367	2.11774259033699	1.40438871473354	-0.592584933439382	0.0942375777783788
GNAS	0.0252712963727613	14.3682501015022	14.0044782803403	-0.0369961291579456	0.0310421046323707
DNM1L	1.45845030196216e-18	4.30491270807958	2.06448723690103	-1.06020048449316	4.62547762149603e-18
PTPN4	2.19061720948478e-08	5.26999593991068	2.90147783251232	-0.861013943742255	4.1522305801402e-08
DDX18	8.80804233940191e-13	1.88834754364596	0.836990595611285	-1.17384099410297	2.13425641300892e-12
DOCK9	0.38638154855459	3.12545676004872	1.97402597402597	-0.662926070563194	0.416888306524648
ANKRD10	5.26320940754013e-09	3.27324401136825	1.75324675324675	-0.900692098996189	1.03400366637562e-08
PPP1R13B	0.725323476835204	2.04263093788063	1.62203313927452	-0.332625266658847	0.74736320991767
XRN2	1.1201392154064e-05	3.20381648396265	1.9346171070309	-0.727743450669456	1.80396770522772e-05
DYNLL1	3.11597573859951e-06	7.82135606983354	5.9064039408867	-0.405138738031694	5.1844591854854e-06
SNX5	0.405133076914138	1.36500203004466	1.09628302731751	-0.316282789867028	0.435981368526303
RPL6	6.86161589078264e-08	21.2902963865205	18.5270935960591	-0.200559455011588	1.26699584033975e-07
ANAPC5	1.72183655798195e-16	2.16402760860739	0.960591133004926	-1.17172450858314	5.00005194220227e-16
SLC23A2	7.71935217060982e-19	2.21477872513195	0.67577250335871	-1.7125530140078	2.47993362300404e-18
TMEM230	0.447123021222904	1.50913520097442	1.2718316166592	-0.246814381793226	0.477848266212057
KDM2B	2.05644377353628e-28	6.82744620381648	2.57321988356471	-1.40777129975317	1.01511308183723e-27
RPLP0	6.55278140800981e-09	10.5497360941941	8.21764442454098	-0.360410097890751	1.27722540606043e-08
PEBP1	0.0133640277532744	2.11896061713358	1.69682042095835	-0.320522885435323	0.0169016982507387
ERP29	0.0660973153593961	2.41494112870483	2.01612180922526	-0.260405213921776	0.078268149471448
FUS	6.24552291325172e-28	6.48274462038165	7.93999104343932	0.292532639092797	3.00707366173014e-27
IGBP1	0.669391886199179	1.80917580186764	1.26108374384236	-0.520668522026247	0.695008279609595
FXYD5	2.93856380083082e-07	3.63540397888754	4.63636363636364	0.350878032929615	5.20125792747055e-07
GRAMD1A	2.998841948726e-18	0.815265935850589	0.852216748768473	0.0639496689997374	9.41443878666769e-18
LAG3	1.222009197378e-32	2.07714169711734	1.00268696820421	-1.05072835935255	6.89257691449776e-32
DDX24	2.79682177691866e-13	5.743808363784	2.88535602328706	-0.993258272339421	6.95370337445262e-13
ZBTB25	0.336167655065176	1.48721071863581	1.05060456784595	-0.501389311003563	0.365788985327066
ARHGAP4	7.39813666215218e-07	1.0580592773041	1.0192566054635	-0.0539031495850652	1.27901739410324e-06
RCOR1	0.0110960219823686	6.36215996751929	4.3166144200627	-0.559616416490887	0.0141294668408579
GPATCH2L	0.0371844936200106	1.83556638246041	1.22525750111957	-0.583140310756595	0.0450504441934744
SLC9A1	2.25893906753156e-67	1.19650832318311	3.41334527541424	1.51235592436466	2.7988255046716e-66
SPTLC1	0.0123673435893288	2.00649614291514	1.25615763546798	-0.675660863156142	0.0156785184589138
PAPOLA	0.267073243991522	4.99106780349168	3.68383340797134	-0.438140682259223	0.294311072610877
CCNK	0.916989183093936	1.47381242387333	1.06851768920734	-0.463942128511398	0.9241997813341
RGS1	2.05259197072656e-27	8.34673162809582	18.2888490819525	1.13168099919907	9.68208674516577e-27
YPEL3	1.12959728521281e-13	0.916768168899716	1.21227048813256	0.40308277811845	2.86210845885209e-13
NDUFB2	7.96786206903397e-40	2.76938692651238	1.04702194357367	-1.40327495605849	5.76197340673138e-39
NUDC	3.11037860661753e-15	3.21153065367438	2.02283922973578	-0.666879404246151	8.52601569380336e-15
RAB11FIP3	2.23588792868504e-16	1.58668290702395	0.599193909538737	-1.40491897465044	6.4776269921452e-16
USP48	1.63889558167724e-14	5.53390174583841	2.66233766233766	-1.05560347038307	4.32961967099808e-14
GLG1	3.38341863419525e-24	7.42346731628096	3.60188087774295	-1.04334272222383	1.38047937028581e-23
TNRC6A	1.01969043308863e-17	4.95249695493301	2.15450067174205	-1.20080253980718	3.14538534422443e-17
OSBPL8	0.648179421827484	14.489646772229	12.8275862068966	-0.175772704294155	0.67449129645374
WDR7	2.99157488182486e-06	3.03207470564352	1.68831168831169	-0.844724027393688	4.97970615125079e-06
TXNL1	2.40669385726896e-07	2.59196102314251	1.50649350649351	-0.782849569290714	4.28433001315552e-07
CMTM6	0.0512978410548707	2.48071457572067	2.48096730855352	0.000146972906946192	0.0613297121907219
SEL1L3	0.218211035934921	2.23751522533496	1.68652037617555	-0.40784775054179	0.243790327793839
CDV3	5.18628729319763e-34	4.84003248071458	2.12091356918943	-1.19033089943071	3.08438877901049e-33
NLRP1	0.00125876289197265	2.45635403978888	2.21047917599642	-0.152159371223414	0.00174192913978494
PSME1	4.03138330487613e-06	4.25375558262282	3.44245409762651	-0.305299722279043	6.63918996199582e-06
PPP2R3C	0.00072066305381378	1.16524563540398	0.683833407971339	-0.768917298089711	0.00101427662666635
SCFD1	6.14616151358912e-11	4.07876573284612	2.02328705776982	-1.01143162760226	1.35179185479354e-10
HECTD1	1.93893531046382e-21	2.88144539179862	1.19256605463502	-1.27272350111561	7.06570838136668e-21
HNRNPC	0.631301552357451	28.8501827040195	24.5172413793103	-0.234783795673495	0.658772563198385
TOX4	0.105675292962801	1.6971173365814	1.15405284370802	-0.556377028432138	0.122289870467849
TRPM7	1.8739612456781e-85	8.82095006090134	2.37124944021496	-1.89528661664115	2.98949096574485e-84
SNAP23	7.88846225646814e-38	1.58627689809176	0.378414688759516	-2.06760463233764	5.35062303052775e-37
EZR	4.39184410195669e-20	17.5306536743808	9.28616211374832	-0.916725419427815	1.50594875710083e-19
MYL6	6.66690133787417e-08	9.90905399918798	11.1110613524407	0.165177395221844	1.23287921755613e-07
RFFL	2.28548665201003e-175	4.3373934226553	0.096730855351545	-5.48670834224426	1.08912229301555e-173
GPATCH2	0.0189634229972756	1.48233861144945	1.14375279892521	-0.374099767055673	0.0236216632978798
NUP50	9.5515538731187e-10	1.43442955745026	0.676220331392745	-1.08491182300172	1.96475516028678e-09
ECHDC1	2.8851566049826e-06	1.75355257815672	1.00850873264666	-0.798057112450305	4.81118308690907e-06
LRRFIP2	7.02426019126583e-23	4.15550142103126	1.59247648902821	-1.38375049640452	2.73968259506139e-22
SUCO	0.000185399577276369	3.10069021518473	1.84191670398567	-0.751381575204342	0.000274444535538138
MAP3K1	1.34442677334866e-15	3.77994315874949	1.24093148231079	-1.60694108028825	3.7460527110472e-15
HOOK2	0.00141298296547849	1.22655298416565	1.27854903716973	0.0598979381987517	0.0019430476073561
NANS	9.06135884689038e-07	1.34226552984166	0.70935960591133	-0.920081012536217	1.55858726672335e-06
WHRN	1.08293920762799e-29	3.907023954527	1.28123600537394	-1.60853385441923	5.51408908870307e-29
BTAF1	8.72027133263859e-06	4.66463662200568	3.2884012539185	-0.504378349831777	1.41480788055075e-05
WAC	5.5115204099562e-19	13.0397888753553	8.10747872816838	-0.685595272810728	1.79389854324056e-18
CREM	1.88089883900487e-06	17.2407632967925	15.4451410658307	-0.158670600323918	3.17497774050005e-06
HIVEP1	1.49182570069662e-12	11.8436865611043	5.15136587550381	-1.20109129957304	3.55684164816506e-12
FKBP5	1.21461728467627e-83	7.3369874137231	2.60053739364084	-1.49637802740227	1.8890093921095e-82
SRPK1	4.93842962696041e-15	3.10678034916768	1.37124944021496	-1.17992921416984	1.33986444696437e-14
HSP90AB1	9.64978681498391e-09	23.5006090133983	24.0783699059561	0.0350395812273903	1.86813841621329e-08
CDC5L	0.126510653950117	1.81161185546082	1.23734885803851	-0.550021574755161	0.145091052370437
SIRT1	1.49094334015266e-09	1.82095006090134	1.89520824003583	0.0576650189838899	3.02501986645602e-09
HNRNPH3	5.57766859511413e-07	2.36662606577345	2.47962382445141	0.0672894969003829	9.7015414918293e-07
JAK2	0.000485233874439173	1.4185952090946	0.781907747424989	-0.859392672610832	0.000693431107762555
ABL1	8.48581440702045e-36	3.5809987819732	0.67845947156292	-2.40002748540808	5.38255497455546e-35
SH3GLB1	6.5621239572019e-14	2.56313438895656	1.2794446932378	-1.00239133815013	1.68448996884803e-13
ABLIM1	1.83651346167688e-12	5.39667072675599	2.2718316166592	-1.2482137558844	4.33968247746533e-12
RAB18	1.12093809712324e-15	2.71822980105562	1.12852664576802	-1.26822694514791	3.14217715460564e-15
MYO9B	4.43646460726584e-30	4.95696305318717	1.89699955217197	-1.38573716752514	2.29744434824454e-29
PSMD8	0.000713723080163906	2.48680470970361	2.01119570085087	-0.306239745321235	0.00100527043916985
CIRBP	0.780198252250145	4.95290296386521	4.60456784594716	-0.105208595372193	0.797578906384431
ATP5F1D	3.3088580782573e-05	3.42306130734876	2.56695029108822	-0.415231772942834	5.16548739054279e-05
HNRNPM	6.78364475951383e-08	5.43483556638246	3.27989252127183	-0.728587846491472	1.25322105224219e-07
NDUFB7	1.02814344112257e-14	1.71822980105562	0.764442454097626	-1.1684431924098	2.7513384957902e-14
TECR	0.190402437507828	1.94884287454324	1.71876399462606	-0.181246317624013	0.214592437906791
GADD45B	8.41673629645878e-60	3.68168899715794	7.16256157635468	0.960107873492593	9.1744893882514e-59
MKNK2	0.779565610533373	1.42427933414535	1.04523063143753	-0.446410810060898	0.797151409725598
RANBP1	2.6371906722935e-05	2.27324401136825	1.84594715629198	-0.300391298497249	4.15533604447433e-05
MED15	1.58183465723232e-26	3.92813641900122	1.59158083296014	-1.30338460321397	7.14420342762155e-26
CABIN1	0.00123175327780904	1.54323995127893	0.99731303179579	-0.629844090397688	0.00170709430783602
SNRPD3	3.68605503735702e-85	2.21112464474218	0.204657411553963	-3.43349753530924	5.83024109525789e-84
MAPK1	1.87148165299743e-87	7.22289890377588	2.15315718763995	-1.74612433276685	3.06444815162619e-86
HIRA	1.73974303170715e-115	2.84125050751117	0.22884012539185	-3.63411409162574	4.11886933048119e-114
LGALS1	0.0116081705290045	5.30856678846935	4.60322436184505	-0.205677652074778	0.0147715062842553
PIK3IP1	0.969546891325932	2.49939098660171	2.0550828481863	-0.28238004823945	0.971900160479636
EIF3L	1.73656453620215e-62	2.4652862362972	0.512315270935961	-2.26665136196059	1.98609550186566e-61
SNU13	4.21057304920611e-06	3.38286642306131	2.36318853560233	-0.517511479171042	6.92815406104432e-06
DDX17	1.01408957421145e-07	7.07592367032075	4.72682489923869	-0.582047063004162	1.84863705117409e-07
TCF20	1.74936865486625e-28	5.04831506293138	1.79220779220779	-1.49406403495522	8.66987105351714e-28
TOMM22	1.55614503805335e-16	1.54811205846529	0.735333631885356	-1.07403902727182	4.52951535351942e-16
XBP1	0.0305114618169587	1.82663418595209	1.63233318405732	-0.162252175688259	0.0373062840702748
JOSD1	1.88766167181531e-13	2.7442143727162	1.37841468875952	-0.993383205951886	4.72169477398217e-13
FBXO7	0.0378178707678235	1.34957369062119	0.891625615763547	-0.597993784373354	0.0457581463684896
GTPBP1	4.17513170463099e-09	2.39423467316281	1.3819973130318	-0.792809755574693	8.27678109126047e-09
PPP6R2	8.22595191141304e-55	5.20747056435242	1.60725481415137	-1.69598410734523	8.24147257539684e-54
SUN2	3.52475871098272e-68	2.19650832318311	0.399462606359158	-2.45907960211739	4.41128893222989e-67
PACSIN2	9.89319228377105e-18	3.61266747868453	1.11643528884908	-1.6941648390078	3.05677437396317e-17
TSPO	0.645847661000081	2.76045473000406	2.68875951634572	-0.0379652160908576	0.672441388217731
RPL3	2.4354750392519e-28	35.2358911896062	24.473802060009	-0.525807458579994	1.19744189429885e-27
RBFOX2	2.3093687707454e-117	2.91920422249289	1.02776533811017	-1.506064240349	5.61040766069324e-116
MTMR3	7.18985221587575e-19	3.65002030044661	1.60188087774295	-1.1881376207301	2.31985075402866e-18
MYH9	1.97110541196208e-77	12.2042224928948	4.74429019256605	-1.36311622418453	2.80712598324255e-76
GRAP2	0.493990355930932	3.02070645554202	2.31079265562024	-0.38649817900829	0.524917710976351
EIF3D	0.740382361511944	2.14941128704832	1.70935960591133	-0.330485631603353	0.761694225779102
TNRC6B	8.23408892174823e-40	18.9995939910678	8.76220331392745	-1.11660299367373	5.94293369361906e-39
FAM118A	4.24422609898889e-09	2.1624035728786	1.32646663681146	-0.705047411245279	8.40031331732785e-09
ST13	0.000714058750844176	2.80511571254568	2.01970443349754	-0.473916101694771	0.00100536226397265
IL2RB	0.000173368139569955	2.32967925294356	1.6166592028661	-0.527115754317644	0.000256839129048036
RBX1	2.40098914222928e-16	3.0470970361348	1.72727272727273	-0.818939549202802	6.94511800907878e-16
EP300	6.49626497209062e-36	6.75030450669915	2.8025078369906	-1.26823417628516	4.14178677551644e-35
RANGAP1	1.81865669049249e-33	1.9878197320341	0.670846394984326	-1.56713255755741	1.05624170602509e-32
DESI1	0.517542748898499	1.37880633373934	1.18002686968204	-0.224600120351974	0.54790840149693
CERK	0.814306930667498	1.71335769386927	1.11553963278101	-0.619084600677223	0.829027351764199
BRD1	5.98673502638472e-25	2.11327649208283	0.728616211374832	-1.53625053583776	2.54316503920823e-24
GZMH	2.52535238072923e-84	4.63174989849777	1.1038961038961	-2.06895295850213	3.97742999964854e-83
GZMB	1.29690036205003e-102	14.9403166869671	4.80832960143305	-1.63560303054782	2.56413757752126e-101
RBM23	1.48166355440351e-21	1.46366220056841	1.8602776533811	0.34593533339295	5.4366667637886e-21
AP4S1	4.94937304309572e-26	1.81161185546082	0.487236901030004	-1.89457858031731	2.18489543957088e-25
SOS2	1.74895258765322e-53	7.35688185140073	2.03403493058665	-1.85474996755022	1.71075178113343e-52
NIN	7.36913565270372e-06	2.42468534307755	1.26780116435289	-0.935469039552307	1.2029458595125e-05
PSMC6	0.215159403094091	1.88875355257816	1.35154500671742	-0.482824914270047	0.240670328408287
DDHD1	0.0841661577824703	4.85789687373122	3.47872816838334	-0.481771914330181	0.0984410347631977
PSMA3	0.000149142268878336	2.65042630937881	1.80967308553515	-0.550495329111549	0.000222189103575461
AHSA1	2.1637115614748e-11	2.80430369468128	3.21719659650694	0.198161503105997	4.8860971287982e-11
DAAM1	7.3236244388295e-12	2.90783597239139	1.54635020152262	-0.91107880779065	1.68556730892441e-11
SPTLC2	2.4858234288294e-07	2.27974015428339	1.04657411553963	-1.12319491182865	4.41884537779e-07
AL159141.1	3.29050094205993e-57	6.18432805521721	1.70622480967309	-1.85780910425077	3.38803102538414e-56
SNW1	0.0641350398422872	1.20097442143727	0.822212270488133	-0.546622617008772	0.0760172012416395
PPM1A	1.25269076850958e-12	1.82622817701989	0.813255709807434	-1.16708608181041	3.00985881483524e-12
ERH	0.146798130820174	2.4539179861957	2.18853560232871	-0.165121179241668	0.167633994549489
HIF1A	3.07859815279763e-112	9.85221274868047	2.14509628302732	-2.19940537692865	6.81139841306476e-111
SUSD6	1.15075454087099e-06	6.07470564352416	3.97357814599194	-0.612375785722356	1.96659982915746e-06
SRSF5	0.0724143801704678	6.36134794965489	5.03672189879086	-0.336847425265013	0.085448968601152
SLC10A1	2.53294100643556e-47	0.877791311408851	2.35691894312584	1.42495224843461	2.18444123455243e-46
EIF5	4.86239503503294e-40	5.36459602111246	7.18808777429467	0.422138492351663	3.55777998921603e-39
DICER1	3.79303401706233e-11	1.47909053999188	0.64666368114644	-1.19362287617912	8.44739810750190e-11
PCNX1	4.83406709385432e-17	5.99025578562728	3.12404836542768	-0.939200818863825	1.44671718098684e-16
RPS6KA5	0.0242970526845442	6.17174177831912	5.03940886699507	-0.292423189184585	0.029924501268539
PPP4R3A	8.22445626897192e-07	3.74989849776695	2.10031347962382	-0.836246873694889	1.41923416674878e-06
YY1	1.67257225534532e-09	3.0121802679659	1.76444245409763	-0.771595734090868	3.38245433793175e-09
ACIN1	0.121844641536276	2.33861144945189	1.56112852664577	-0.583062865527502	0.139869219453471
SRP54	0.277178728998283	3.58627689809176	2.65248544558889	-0.435142048683126	0.304544290773461
CHD8	4.22954347955582e-20	2.6971173365814	1.12763098969996	-1.25812325468321	1.45163555988079e-19
NFKBIA	9.7470395320009e-34	10.9244823386114	17.7545902373489	0.700627145813549	5.74163961021353e-33
PSME2	3.32842452318789e-07	3.37515225334957	1.81728616211375	-0.893166969769427	5.86895348799307e-07
SEC23A	0.000170652587645216	2.14819326025173	1.07702642185401	-0.996070147073447	0.000252916933124907
PNN	2.52079320151272e-05	3.82785221274868	3.74518584863412	-0.0314978189429824	3.97867869640033e-05
TRPC4AP	3.82054545761079e-21	5.99675192854243	2.67845947156292	-1.16277782670831	1.36679186390176e-20
ABHD12	9.18904255529205e-05	1.72391392610637	0.932377966860725	-0.886700925929473	0.000138900655461653
ZMYND8	7.45905997264672e-05	1.3483556638246	1.20734437975817	-0.159363849644362	0.00011362838491118
SLA2	7.36796750990104e-60	4.69549330085262	0.887147335423197	-2.40403110395758	8.07868295997114e-59
NFATC2	3.00682518584667e-15	8.15306536743808	4.26197939991043	-0.935818961978218	8.25433472362782e-15
STK4	1.79038088644519e-22	14.9926918392205	7.61262875055978	-0.977792804656214	6.79065893358854e-22
ADNP	0.271125052622144	5.00730816077954	3.69771607702642	-0.437400790728542	0.298510610366265
DNAJC5	5.91915472972176e-19	1.86642306130735	0.604120017913121	-1.62736894119205	1.92152822099352e-18
PRPF6	1.60781432717321e-11	1.59764514819326	0.654724585759069	-1.28698694776592	3.6440523500627e-11
PRELID3B	2.08994612394848e-20	1.40276086073894	0.64308105687416	-1.12519658477608	7.23982268659506e-20
PSMA7	1.92267917322274e-08	5.86114494518879	4.77384684281236	-0.296030233574207	3.65554909814267e-08
DIDO1	8.6326763135489e-17	1.95493300852619	0.809673085535154	-1.27170774363915	2.54663951249693e-16
RNF24	4.21072171763701e-07	2.89240763296793	1.31034482758621	-1.14232437028664	7.37918558437377e-07
CSNK2A1	1.25022987411191e-13	2.41940722695899	1.02910882221227	-1.23325807279104	3.15271671782494e-13
CDS2	1.04719741383677e-10	1.90336987413723	0.811464397671294	-1.22995623769953	2.28832027468035e-10
HM13	2.43279125844605e-08	2.23142509135201	1.29019256605463	-0.790378966981742	4.59719629265072e-08
SEC23B	0.0731221795448328	1.68453105968331	1.05553067622033	-0.674378521944995	0.0861747436170398
SAMHD1	7.50729562065943e-21	2.01339829476248	2.19256605463502	0.122987709355669	2.65758264971344e-20
NOP56	2.50327074228355e-10	1.75842468534308	0.913569189431258	-0.944697643532223	5.33523930565823e-10
MAPRE1	0.101371292464488	2.06577344701583	1.37214509628303	-0.590248996682911	0.117492077982695
RPRD1B	1.44112477343343e-29	2.76289078359724	1.01209135691894	-1.44883901241232	7.30785918533705e-29
CHMP4B	1.24228857397883e-36	1.82947624847747	0.495745633676668	-1.88375871477739	8.10102917452511e-36
PPP1R16B	1.17131683427654e-24	22.9192042224929	10.1804746977161	-1.17075211983482	4.8973955826838e-24
ADNP2	0.256284712771459	1.5696305318717	1.08822212270488	-0.528451947041605	0.283009589236932
USP14	1.05693121818569e-23	3.03775883069428	1.11867442901926	-1.44121711226638	4.2471495545905e-23
VAPA	1.74688948701537e-18	4.67844092570037	2.36901030004478	-0.981743365574346	5.52611763679671e-18
LPIN2	0.0917350076107391	3.85058871295168	2.53112404836543	-0.605300820471581	0.106889975952701
SMCHD1	1.5552486288194e-37	16.2927324401137	6.63009404388715	-1.29712733794124	1.04159624384175e-36
MYL12A	0.076377504418042	7.51806739748274	7.96417375727721	0.0831628483867307	0.0897141164686064
CEP192	7.59653337991022e-10	2.09216402760861	1.08016121809225	-0.953749308576456	1.57374140320115e-09
RNMT	9.58434349811762e-17	3.30531871701177	1.48634124496193	-1.15302401277604	2.81398142041889e-16
SMAD7	0.00162715501218158	1.98741372310191	1.84057321988356	-0.110737089245525	0.00222849490798782
RNF125	2.65997563791161e-39	4.80755176613885	0.635467980295567	-2.91941105387722	1.87611564442456e-38
ANKRD12	9.07603491364675e-43	3.55339017458384	4.32512315270936	0.283545102056586	7.17779186681382e-42
MIB1	0.000122627286521549	3.25903369874137	1.75324675324675	-0.894415213411775	0.000183718510278355
RBBP8	2.90563223225794e-09	2.32155907429963	1.58172861621137	-0.553591900306145	5.79411749318818e-09
RIOK3	4.91813803224429e-08	2.60617133576939	1.49216300940439	-0.804526783610623	9.14493199892548e-08
TBL1X	4.52195038004258e-83	9.62971985383678	1.38378862516794	-2.79887024107255	6.88856129615503e-82
ALG13	2.06004349571045e-06	3.4997969955339	1.65472458575907	-1.08068012826646	3.4710705682483e-06
XIAP	5.952402943725e-12	1.94924888347544	0.86833855799373	-1.16658875587531	1.37337565126169e-11
STAG2	6.89531334931738e-48	13.1904181892002	5.40438871473354	-1.28728695410114	6.0023137516189e-47
ATP11C	5.13889647573202e-05	2.96386520503451	1.38737124944022	-1.09512594318869	7.92913167301615e-05
RBBP7	1.19441887320401e-06	1.68371904181892	0.934169278996865	-0.849895512709708	2.03934540730331e-06
PIM2	4.01100988815392e-38	1.08688591149005	1.98522167487685	0.869099600200974	2.73558234023268e-37
PGK1	0.75805962540096	4.52578156719448	4.32646663681146	-0.0649776784136232	0.776870037941927
MAGT1	1.19466183595162e-05	1.98051157125457	1.86162113748321	-0.0893136334953241	1.9197837207859e-05
SMS	0.000528803839452462	1.73081607795371	1.21809225257501	-0.506829027149747	0.000753378256513914
EEA1	0.001479670533474	1.82907023954527	0.974921630094044	-0.907752321836207	0.0020309953371207
RBM3	0.0013052543264883	2.47340641494113	1.91983878190775	-0.365514147993832	0.00180290982220625
NDFIP2	0.0348821068783445	1.95615103532278	1.90998656515898	-0.0344552753563306	0.0423576580420799
FNDC3A	0.00120030115164159	6.05927730410069	3.68875951634572	-0.716009994758246	0.00166598931316348
STK24	2.85477572648419e-05	6.97442143727162	4.27317510076131	-0.706765108059717	4.48676590923541e-05
DNAJC3	1.7074963304905e-13	3.92367032074706	1.89476041200179	-1.05018839229224	4.27679505420026e-13
ARHGEF7	1.73762279826624e-14	3.39951278928136	1.68428123600537	-1.01319494207043	4.58066946181249e-14
MRPS31	0.00133885451453332	1.15387738530248	0.989252127183162	-0.222079759211018	0.00184589103505948
KPNA3	2.58862997166558e-08	2.39464068209501	1.28302731751008	-0.900257306740982	4.88671285153934e-08
RGCC	0.325733742622243	10.8522127486805	9.09852216748769	-0.254285096946152	0.354955239321864
VWA8	0.0226571095167544	1.93625659764515	1.6077026421854	-0.268269562007456	0.028006809469164
DGKH	0.434101227066534	2.82298010556232	1.9820868786386	-0.510198761714589	0.464465820669634
INTS6	7.98112162040299e-50	6.91555014210313	14.5857590685177	1.07664453902448	7.16565919397051e-49
TSC22D1	6.68442696874315e-20	2.15631343889566	0.773399014778325	-1.47928206988741	2.26904246966377e-19
CORO1A	0.00786347843149535	3.67681688997158	4.72010747872817	0.360362380369182	0.0101593845428809
PHKB	0.811503215003071	2.2444173771823	1.49216300940439	-0.588935838346224	0.826852371207899
NFAT5	1.48037946847764e-20	24.0109622411693	14.3233318405732	-0.745326094807432	5.15704825148209e-20
LONP2	2.51207552193734e-05	1.8026796589525	0.919390953873713	-0.971392672452379	3.96660353230293e-05
N4BP1	1.24316969126162e-99	9.78928136419001	2.37483206448724	-2.04337745746746	2.36967268842023e-98
CTCF	5.65715482564284e-09	2.58221680876979	1.32557098074339	-0.961996212978918	1.10788432491646e-08
CYB5B	0.074052430157596	1.46122614697523	1.08240035826243	-0.432945252482657	0.0871605075667461
NME3	2.27706366074364e-17	1.07145757206659	1.3833407971339	0.368581896977857	6.93757838277386e-17
SLC7A6	4.87146290503537e-19	3.04100690215185	1.0103000447828	-1.58976527427083	1.5897478154536e-18
WDR59	3.51075213199447e-19	2.64636622005684	0.772503358710255	-1.77639961350918	1.15584284097639e-18
CMC2	1.25335272408171e-50	0.27446203816484	0.885356023287058	1.68965109612351	1.14184119495385e-49
COTL1	1.94691445132447e-08	7.68940316686967	6.13748320644872	-0.325224452094519	3.69973467053837e-08
USP10	6.25697950534193e-28	3.65245635403979	1.47872816838334	-1.30451016418807	3.00869247365536e-27
ABCC1	3.38024727127407e-58	13.5550142103126	5.43170622480967	-1.31934926733354	3.56942588276299e-57
SLC7A5	7.55170599034408e-36	5.37555826228177	2.14599193909539	-1.32476993222931	4.79823780617247e-35
UBE2I	0.0100546605178083	1.87697929354446	1.55978504254366	-0.267065512972731	0.0128606927545401
GSPT1	9.70006158737929e-20	5.39910678034917	2.58531124048365	-1.06238277565554	3.26882401815855e-19
ELOB	1.04525784234863e-50	3.20422249289484	1.20600089565607	-1.4097433495454	9.54600343982766e-50
GGA2	9.5247563524844e-49	4.34510759236703	0.979399910434393	-2.14942193187678	8.3894595644987e-48
HMOX2	0.00296473827174946	0.956557044254974	0.93819973130318	-0.0279559185672591	0.00396685822753518
RBL2	5.9018194961596e-09	2.35972391392611	1.03582624272279	-1.18783606032016	1.1539749114795e-08
XYLT1	5.69300814989619e-07	4.84287454323995	2.22615315718764	-1.12131077766435	9.88587627600056e-07
IL21R	1.88510511343769e-38	7.56110434429557	3.04433497536946	-1.31246985331478	1.2999880717343e-37
CSK	0.000159180953692995	1.41615915550142	1.66457680250784	0.233172024761319	0.000236575611706063
HERC1	3.32142171134054e-34	15.0807957775071	7.60859829825347	-0.987009956818591	1.98803937215021e-33
RAB11A	0.000300564355209553	1.66747868453106	1.62248096730855	-0.0394667648492806	0.00043760192256714
EHD4	0.336330360953545	1.98984977669509	1.34930586654725	-0.560442097138806	0.365858926445516
TMEM87A	0.670450654134765	3.05643524157531	2.06583072100313	-0.565127958986394	0.695913175486993
ATP8B4	8.55434482009822e-78	7.69833536337799	2.16972682489924	-1.82703310631072	1.22766408093842e-76
FAM189A1	5.39396215426002e-136	1.68209500609013	0.038513210927004	-5.44876197360062	1.54225825595265e-134
GABPB1	2.28396257734879e-41	4.82947624847747	1.63994626063592	-1.55821819883867	1.72550587398485e-40
EIF3J	1.44091420172636e-21	4.47421843280552	2.16166592028661	-1.04949211533743	5.29236965199296e-21
SPG11	0.0045020151747157	3.60901339829476	2.23018360949395	-0.694442008050508	0.00592983359476196
SGK3	0.0814096504005724	1.97563946406821	1.10882221227049	-0.833291629047677	0.0953670565833368
CSPP1	4.47599103328044e-30	2.38611449451888	0.715629198387819	-1.73737911338428	2.31394418229533e-29
DECR1	0.640078841509454	1.20178643930166	1.01746529332736	-0.240200964335143	0.667369720586435
IKBKB	0.269664483153318	1.90133982947625	1.28392297357815	-0.566457756782054	0.296990484112854
RAB2A	5.76458175179154e-28	8.11774259033699	4.33855799373041	-0.903862979732103	2.78996749627723e-27
EIF3E	1.06583603058752e-11	5.01705237515225	3.01746529332736	-0.733502821791168	2.43498004037727e-11
NDRG1	4.20156636078865e-25	1.37880633373934	1.90909090909091	0.469465973087385	1.79302206234804e-24
TRPS1	4.59095373216146e-17	12.3978887535526	5.28034034930587	-1.23139163586946	1.37617540503582e-16
SPAG1	2.72448113794895e-57	4.52212748680471	1.06224809673086	-2.08988090607452	2.81302677493229e-56
NCALD	2.71276858132857e-07	5.29354445797808	3.45364979847738	-0.61611224699599	4.81535855625515e-07
UBR5	5.48067311933693e-05	8.11977263499797	5.0653828929691	-0.680768003835971	8.44946577543566e-05
ERI1	0.000797819438194237	1.31912302070646	1.69726824899239	0.363635481405458	0.00112117007628279
LEPROTL1	9.82771428047167e-15	8.22614697523345	4.1679355127631	-0.980883892380287	2.63371405771544e-14
ERICH1	0.953518220426846	1.37393422655298	0.815942678011644	-0.751773232641411	0.957381746441541
KLHDC4	8.84577458177498e-25	2.17783191230207	0.766233766233766	-1.50703610073857	3.71942806792507e-24
BNIP3L	0.717129489867376	1.5692245229395	1.21361397223466	-0.370742185894488	0.74069099542902
MAP4K1	0.750189268314215	1.6979293544458	1.18987908643081	-0.512961457422585	0.770291024951364
ECH1	0.875298804049928	1.29313844904588	1.24630541871921	-0.053219087135568	0.886991727004793
HNRNPL	6.59002485530632e-22	0.719853836784409	1.19570085087326	0.732080582352715	2.4446229927319e-21
NFKBIB	0.239228525912358	1.88103938286642	1.3179579041648	-0.513225763416389	0.265278171484557
SNRNP70	0.510455641927293	1.77791311408851	1.51231527093596	-0.233425893768687	0.541330562351997
RELB	1.99004833951105e-24	8.86317498984978	4.17733990147783	-1.08523906000117	8.23720454116099e-24
CLASRP	6.42683468944356e-06	0.933820544051969	0.867890729959696	-0.105631913740169	1.05145397298073e-05
CD37	0.000362118539019667	2.04019488428745	2.09628302731751	0.0391265454347884	0.000524345387431283
OAZ1	2.10988130436696e-26	12.3629719853837	8.52082400358263	-0.536960742618319	9.4601071270591e-26
TLE5	0.000512915934051873	0.621599675192854	0.691894312583968	0.154565931968437	0.000731865077493594
C19orf53	2.01791168972356e-10	2.9537149817296	1.75548589341693	-0.750660217003951	4.32559270513407e-10
IL27RA	7.37825859705174e-06	1.31871701177426	1.18540080609046	-0.15376006101329	1.20390637424238e-05
RASAL3	0.0147341609298495	1.53105968331303	1.28347514554411	-0.254475164203031	0.0185587516693496
URI1	1.58473768999788e-18	4.72716199756395	2.02283922973578	-1.2245926433926	5.02171354963523e-18
RPS16	2.5081242402036e-51	28.5582622817702	15.0743394536498	-0.921813410986837	2.35421661637292e-50
GPI	0.222909541472003	1.22330491270808	0.999552171965965	-0.291430269088788	0.248740548079086
TBCB	0.00319557337682673	1.28786033292732	1.48231079265562	0.202871822667089	0.00426217465130682
SLC1A5	0.021140077198034	0.73487616727568	0.84012539184953	0.193103507221296	0.0261751055779788
PRKD2	0.99221051553484	1.21762078765733	0.905060456784595	-0.427978823812518	0.993033879144874
HNRNPUL1	8.88054894346799e-17	4.45635403978888	2.09807433945365	-1.08679805694978	2.61768441101273e-16
TGFB1	1.89429877714113e-10	12.7239139261064	6.04209583519928	-1.07442154526653	4.0700049448749e-10
RPS19	2.77893768502789e-126	57.5931790499391	23.935512763099	-1.26674524585583	7.22329466800606e-125
NOP53	2.83697750963894e-07	3.61835160373528	2.3819973130318	-0.603160819043699	5.02384249801236e-07
NKG7	6.73650946589533e-114	13.3414535119773	4.50604567845947	-1.56598200887545	1.5456546718971e-112
CDC37	0.0595660490280961	1.91230207064555	1.81236005373936	-0.0774408341542344	0.0706918915189761
NAPA	0.0207167433371512	1.34267153877385	1.30273175100761	-0.0435663724143209	0.0256937387334638
RABAC1	5.61929829985952e-81	2.49005278116119	0.177339901477833	-3.81158723888459	8.42214991152332e-80
CARD8	0.0375579979483907	1.35241575314657	1.04836542767577	-0.367397042885851	0.045488132412567
JAK3	5.58626190346941e-07	3.48152659358506	3.07478728168383	-0.179233437313793	9.71194363666782e-07
RPL18A	2.0110013881354e-83	40.1356069833536	20.0671742051052	-1.00004524076844	3.1145383998747e-82
ELL	0.0197219558423134	2.89037758830694	1.83296014330497	-0.657082557795532	0.0245148152075992
COPE	8.25159876174937e-15	3.52740560292326	2.33363188535602	-0.596030471696325	2.22094081081987e-14
FKBP8	0.583968771654677	1.53390174583841	1.43752798925213	-0.093616027702217	0.614034490591353
PBX4	8.73768623865404e-36	11.3292732440114	3.55575459023735	-1.67182765607012	5.5328755960949e-35
SIPA1L3	0.0316358391684372	1.60738936256598	1.02776533811017	-0.645208537052439	0.0386302280516035
AVL9	3.35686920600832e-14	1.96914332115307	0.758172861621138	-1.37696939738972	8.73773308034519e-14
CDK6	2.32073481747926e-15	13.7551766138855	5.03985669502911	-1.44852004635882	6.39923688172879e-15
PMPCB	9.32565452429872e-15	1.57693869265124	0.589789520824004	-1.41885447848619	2.50433516639964e-14
DNAJC2	0.788115086673722	1.31912302070646	0.884012539184953	-0.577440377196598	0.804786751968743
NAMPT	5.11576980803517e-49	8.97482744620382	19.3112404836543	1.10548473427754	4.53826166502786e-48
PIK3CG	1.10901815110109e-09	1.47300040600893	0.769816390506046	-0.936171534373974	2.26620146654357e-09
HBP1	1.94556188075115e-05	2.91392610637434	2.50918047469772	-0.215748051465203	3.0864931757371e-05
SP4	2.9612086123718e-12	1.54080389768575	1.61755485893417	0.070131383854517	6.90082282895673e-12
MTPN	2.6062736010246e-07	2.19488428745432	1.1974921630094	-0.874128669764854	4.63074520793902e-07
STEAP1B	3.75801879860892e-42	16.3463256191636	10.5051500223914	-0.637869613370911	2.91619120551761e-41
ZC3HAV1	1.14349225563781e-15	22.814047909054	22.0756829377519	-0.0474643774685396	3.20298471304125e-15
OGDH	6.24425581254701e-31	7.87982135606983	3.03134796238245	-1.37820345690958	3.3443658292849e-30
H2AZ2	4.75206518978984e-10	4.44539179861957	3.064039408867	-0.536875724943256	9.94562292255002e-10
LMBR1	1.96382990101406e-20	5.163215590743	2.23421406180027	-1.20850242109134	6.8092870728258e-20
DNAJB6	0.46366653952947	15.4754364596021	14.4952978056426	-0.0943951250401338	0.494533293380499
SSBP1	0.0564476040304758	2.47137637028015	1.90998656515898	-0.371752247595675	0.0671625301476564
TAX1BP1	1.1289021795564e-14	6.43605359317905	3.46753246753247	-0.89226694847637	3.01229677057512e-14
GARS1	0.374023254925564	1.28745432399513	0.942230183609494	-0.450369796135049	0.404493581192412
CHCHD2	7.21281051441372e-21	8.95939910678035	6.24854455888939	-0.519881786750382	2.56065106801106e-20
HSPB1	0.0351621456162549	3.34713763702801	3.15629198387819	-0.0846972039423552	0.0426698319476394
PDAP1	0.0239610984505136	1.27771010962241	0.965069413345275	-0.404855932645476	0.0295401004777974
PTCD1	2.12860293672991e-131	1.836784409257	0.0595611285266458	-4.94666740181214	5.63241248995651e-130
EIF3B	0.000583643945172484	1.464880227365	0.888042991491267	-0.722081284350046	0.000828017001605391
USP42	0.780875370349917	2.24076329679253	1.37841468875952	-0.700980277186998	0.797836020460174
C1GALT1	0.262625461815526	2.09216402760861	1.61307657859382	-0.375181034570265	0.289753292243488
RPA3	4.04522965931964e-40	2.23426715387739	0.762651141961487	-1.55070651697433	2.96570387449529e-39
ZNHIT1	0.757958858782669	1.17539585870889	1.102552619794	-0.0922992097156538	0.776870037941927
GLCCI1	0.0517845844405106	8.61835160373528	6.5705329153605	-0.391401569647379	0.061851960271651
PHF14	0.0822608673821367	2.2090946000812	1.8038513210927	-0.292374768376579	0.0963035099399692
NRF1	7.45060339019872e-08	4.87129516849371	2.46260635915808	-0.984119368232575	1.37219796515177e-07
EZH2	0.48380751709618	6.66138855054811	6.28392297357815	-0.084157438360226	0.515128198523776
AHR	3.30646916280812e-89	6.35322777101096	0.845499328257949	-2.9096142289139	5.61193875714967e-88
CHCHD3	7.42302461660274e-25	2.79131140885099	1.30989699955217	-1.09148971215213	3.13538437499004e-24
COA1	0.00231977528662184	5.13763702801462	3.13837886251679	-0.711085444237187	0.00314120391270433
TMEM248	0.027193121018083	1.78643930166464	1.16032243618451	-0.62256113155544	0.0333366856280391
RHEB	1.1951518778312e-05	3.9066179455948	2.51276309897	-0.636645509935654	1.9197837207859e-05
PRKAG2	0.0808402367122646	2.18676410881039	1.50156739811912	-0.5423283700314	0.0947298738522975
BCL7B	0.0058715915620508	1.30125862768981	0.77115987460815	-0.754805837432772	0.00766586084866274
EIF4H	0.0753332720942996	2.0584652862363	1.49261083743842	-0.463731053103967	0.088555905241781
NMRK1	1.99794686865696e-06	0.944376776289078	1.04567845947156	0.147004829800293	3.36949569455441e-06
TMEM245	3.2085147867848e-64	7.46041412911084	1.40438871473354	-2.40931340870676	3.82245175079458e-63
TRIM14	0.411741136521916	1.09825416159156	0.769816390506046	-0.512625672559629	0.442452097268564
SEC61B	9.41573420189577e-07	3.93138449045879	2.48051948051948	-0.664395179283601	1.61653166878504e-06
TLE4	7.47645417028673e-06	4.91758018676411	4.82848186296462	-0.0263789190781463	1.21832442573239e-05
AKNA	3.05826426199729e-42	7.19569630531872	2.06180026869682	-1.80322971655641	2.38313800038657e-41
RIC1	3.06966303664196e-10	3.60820138043037	2.0371697268249	-0.824713676864842	6.48970065732485e-10
KDM4C	1.17602841449353e-11	6.05562322371092	3.26421854008061	-0.891537795460761	2.67849118668655e-11
DOCK8	0.526559656641133	8.48599269183922	7.57590685176892	-0.163664843664102	0.556819983992914
DDX58	0.00662794721595844	3.55704425497361	2.78996865203762	-0.350430011715929	0.00860498770580423
EDF1	4.37603714685502e-07	4.78968737312221	3.60008956560681	-0.411898693727443	7.65690275415593e-07
RAPGEF1	2.08308337572083e-27	9.1855460820138	4.52933273622929	-1.02006696500563	9.81346122630459e-27
SETX	0.531722657337104	3.9537149817296	3.04030452306314	-0.378993038604592	0.561800203900516
UBE2R2	1.28496934302099e-10	4.74827446203816	2.28302731751008	-1.0564552065411	2.79148512449388e-10
ABHD17B	1.96291735033535e-07	2.66504263093788	1.68562472010748	-0.660875234108688	3.50945829302381e-07
ZFAND5	8.82330050702161e-13	1.98700771416971	2.0743394536498	0.0620545285863342	2.13656078075566e-12
GATA3	1.10487975142461e-06	2.59642712139667	2.92745185848634	0.173117714744551	1.89168034824748e-06
EIF3A	4.03980635442585e-15	5.52009744214373	3.03672189879086	-0.862178940652996	1.10007034574365e-14
DDX50	0.00137594656159856	2.52862362971985	1.34258844603672	-0.91333518445469	0.00189492158927819
MAPK8	8.18171566761724e-19	7.3377994315875	3.49440214957456	-1.07030182224674	2.62393763041702e-18
ATE1	3.11225384437537e-14	2.49776695087292	0.978952082400358	-1.35132872561343	8.12376933956689e-14
SPOCK2	0.0475252349839944	5.15225334957369	3.82713837886252	-0.428937470370869	0.0570579129313654
PPP3CB	0.0586784991081988	2.00365408038977	1.19032691446485	-0.751275603391098	0.0697053311553771
CCSER2	2.6272713481716e-96	18.5054811205847	4.81728616211375	-1.94166011223225	4.88278380057692e-95
FBXW4	2.39184378790837e-13	2.27771010962241	1.06583072100313	-1.09560582062436	5.96276549943354e-13
TNKS2	5.11186213788232e-28	3.22777101096224	1.50873264666368	-1.09720105526084	2.48376360346517e-27
GBF1	7.28509399470186e-28	7.43239951278928	3.61576354679803	-1.03952771714281	3.48952247143129e-27
CPEB3	2.22059868188599e-12	2.71416971173366	1.28302731751008	-1.08095904465996	5.22072441528793e-12
LARP4B	6.30848787000444e-40	6.56597645148193	2.6909986565159	-1.28686790506134	4.57088682510848e-39
MAP3K8	8.69628122357465e-16	3.47259439707674	1.79041648007165	-0.955718691237994	2.44879373545659e-15
GLRX3	1.40446573196203e-14	1.58830694275274	0.756381549484998	-1.07030366547436	3.72619495053738e-14
TASOR2	8.77285484110094e-30	4.29922858302883	1.63860277653381	-1.39161165360529	4.49155667277854e-29
SMC3	0.000217973111814903	2.00324807145757	1.27407075682938	-0.652895686429691	0.00032036617501621
SHOC2	8.90542053997663e-06	3.99350385708486	2.31751007613077	-0.785079495645545	1.44421676034438e-05
CCDC6	1.38303692377226e-12	3.09541209906618	1.48813255709807	-1.05662844954142	3.3038227799881e-12
CUL2	1.59750155591973e-14	2.11490052781161	0.890729959695477	-1.24752978424047	4.22326691561425e-14
CCNY	1.27513380673622e-44	7.1400730816078	2.81012091356919	-1.34530663300871	1.05092513517484e-43
UBE2S	2.94632643946362e-19	2.26390580592773	3.08598298253471	0.446916172907144	9.7346625559878e-19
RPL28	3.51311253445874e-136	61.0690215184734	25.8643081056874	-1.23947813108826	1.02017494457681e-134
TSPAN14	1.60778434817984e-08	3.64271213966707	2.04388714733542	-0.833697452121103	3.07730917723196e-08
NUFIP2	4.07169511076396e-07	3.94843686561104	4.08732646663681	0.0498758579421511	7.13891072014606e-07
RPL19	1.36353316392239e-53	45.0024360535932	27.7966860725481	-0.695090204179492	1.34080761119035e-52
FBXL20	4.05809739489635e-14	4.51969143321153	2.1307657859382	-1.08485226022999	1.05187922014154e-13
CASC3	4.95982726260819e-15	2.07511165245635	0.822660098522167	-1.33482058821237	1.34468839789312e-14
TRIM37	0.48701123771261	1.83881445391799	1.19659650694133	-0.619839154899572	0.518094095757805
TUBD1	1.02443430454475e-09	0.935038570848559	1.1679355127631	0.32086283511472	2.09797372451396e-09
KPNB1	3.62212114830704e-19	3.14494518879415	1.47201074787282	-1.09524666827155	1.19040002725528e-18
RPS6KB1	4.88580800121537e-06	3.10150223304913	1.82892969099866	-0.761967548580033	8.0072964464363e-06
MED13	4.22595211033522e-30	9.38489646772229	4.51634572324228	-1.05518490194649	2.19383575336816e-29
PFN1	0.00011029793663263	13.4352415753147	15.6489028213166	0.220039247930384	0.000165714401965839
CPD	7.59901028311837e-31	4.51563134388957	1.89476041200179	-1.25291227477186	4.04663627827378e-30
GOSR1	3.61339077171999e-08	2.10353227771011	1.09896999552172	-0.936661957910688	6.76964390044516e-08
CCDC47	0.000358664168898731	1.3832724319935	1.23287057769816	-0.166063960824298	0.00051954587521301
AKAP10	1.65943677743392e-12	2.34064149411287	0.933273622928795	-1.32653195358414	3.94381489879916e-12
DDX5	9.52304672674725e-20	12.4746244417377	14.6618898343036	0.233074687890617	3.21500133363483e-19
CYTH1	1.19114148472641e-20	18.3662200568413	8.68114643976713	-1.08109725267937	4.16899519654244e-20
PSMD11	1.79705264587494e-07	1.88591149005278	1.0667263770712	-0.822071806729413	3.22376673972836e-07
LUC7L3	0.00473137117439027	4.98375964271214	3.46081504702194	-0.526122648577157	0.00621431330572743
SMURF2	5.2362158509345e-14	6.628095818108	3.55306762203314	-0.899529312499387	1.35066025800996e-13
YWHAE	1.34601963550105e-12	7.18270401948843	4.25347066726377	-0.755886562008247	3.21953345248224e-12
WSB1	2.54524179803605e-18	5.98254161591555	6.78638602776534	0.181884969218309	8.00394565423012e-18
SLC9A3R1	5.42738219291558e-05	1.42346731628096	1.34706672637707	-0.0795880524054131	8.37077992160465e-05
SUPT6H	0.00402699154817738	2.32318311002842	1.52754142409315	-0.604891366033291	0.00533440042215799
PHF12	6.82756360102499e-29	1.77628907835972	0.477832512315271	-1.89428946410614	3.40188390147586e-28
SLAIN2	1.3235288118531e-10	2.8258221680877	1.48186296462159	-0.931258637747065	2.87021971625319e-10
OCIAD1	0.00328880495565014	2.58059277304101	1.87057769816391	-0.464218604509239	0.00438153692478551
NFKB1	9.27776915630328e-23	24.4498578968737	11.9802955665025	-1.02916257885467	3.58849822622053e-22
MANBA	2.39229951218982e-12	2.9423467316281	0.908195253022839	-1.69589286530491	5.59608388093742e-12
UBE2D3	0.00677066951496198	9.20259845716606	8.65293327362293	-0.0888520023774842	0.0087841461037046
ELF2	9.33463664775249e-27	6.15509541209907	2.17107030900134	-1.50337477290902	4.26775454116802e-26
NDUFC1	0.725446989879729	1.02679658952497	0.754590237348858	-0.44438506891753	0.74736320991767
INPP4B	1.08852717914966e-10	9.36134794965489	8.75951634572324	-0.0958650658201419	2.3744457305747e-10
KLHL2	2.03326527911856e-18	4.28055217214779	1.55396327810121	-1.46184449821625	6.41565962859396e-18
RPL34	6.07018975387176e-115	34.8164839626472	10.3761755485893	-1.74649572281922	1.41018095719633e-113
GRPEL1	0.27254648092581	1.18107998375964	0.8692342140618	-0.442289801710155	0.299897948372183
FRG1	2.76276840897531e-12	1.38733252131547	0.751903269144648	-0.88369464081575	6.44645962094239e-12
DHX15	0.000110049088681579	2.89768574908648	1.65785938199731	-0.805579500599229	0.000165407384807695
FBXW7	3.53186710651873e-83	12.183922046285	3.12315270935961	-1.96390359842138	5.40244857404532e-82
TBC1D19	1.63572204382386e-17	1.24522939504669	0.795790416480072	-0.645951108561854	5.01234858771087e-17
NSD2	0.0499671244415671	2.34997969955339	1.5884460367219	-0.565032214920048	0.0598157170851223
STIM2	0.109788938419042	4.56638246041413	3.8961038961039	-0.229019548709306	0.126931721338594
RAPGEF2	1.12050626931336e-11	6.06374340235485	3.4666368114644	-0.806672006821733	2.55360012448667e-11
SNX25	0.592493550455891	3.20584652862363	2.50918047469772	-0.35348912054972	0.62141606293582
KLHL5	1.20354164269505e-30	3.14941128704832	0.70846394984326	-2.1523158251581	6.36353383484709e-30
CTSC	0.0429904197497935	4.34267153877385	4.93685624720107	0.185009799287426	0.0518200772760421
FNBP4	5.66869151299164e-05	4.13885505481121	2.57859381997313	-0.682647187665455	8.72846990629243e-05
HSPA8	2.43960020107433e-34	12.0263905805928	17.346171070309	0.52841352401947	1.4696910773733e-33
LPXN	1.05133279788419e-25	6.72959805115713	2.92700403045231	-1.20109560506514	4.59741648204181e-25
EHD1	0.0325624386778377	1.83028826634186	1.46036721898791	-0.325739697747268	0.0397225417018453
KMT5B	0.000153819249321335	1.77588306942753	0.902373488580385	-0.976740004956276	0.000228881565143075
PPP6R3	1.25617011748492e-24	11.2306130734876	6.3640841916704	-0.819411859288119	5.23451157700835e-24
CHORDC1	3.21569643908318e-25	4.9415347137637	6.06448723690103	0.295426492662051	1.38341940556391e-24
EIF4G2	5.98232876957464e-09	3.92529435647584	2.27630989699955	-0.786103865640651	1.16910178951151e-08
IL10RA	1.40527118203403e-06	1.44376776289078	1.4384236453202	-0.00535005463596803	2.38838270855989e-06
BIRC2	4.52997187964492e-17	4.95615103532278	2.10031347962382	-1.23861548171564	1.35899156389348e-16
UBE4A	0.000114336799749519	2.50182704019488	1.54769368562472	-0.692862088199395	0.000171713084714732
DDX6	2.45070728591355e-21	6.80673974827446	3.36363636363636	-1.01694220319053	8.89578025560612e-21
CBL	2.39387385768434e-09	2.75517661388551	1.3833407971339	-0.993988182406851	4.79419672899391e-09
HIPK3	1.44660379459817e-25	3.39870077141697	1.16480071652485	-1.54490020152136	6.28891965441099e-25
AMBRA1	1.25804349113229e-85	6.4303694681283	1.88535602328706	-1.7700646503711	2.02430634482196e-84
MADD	2.18280259964318e-30	2.07186358099878	0.589341692789969	-1.81375277597281	1.14597136481267e-29
CD81	1.19746031071664e-08	2.99553390174584	2.26690550828482	-0.402088904907647	2.30619687820402e-08
SLC35F2	8.01844218689463e-19	2.42021924482339	0.815047021943574	-1.57018254620828	2.57379530299545e-18
C11orf58	0.000135788796746228	3.37515225334957	2.39767129422302	-0.493318695885308	0.000202620215779097
RPS13	3.26668652929533e-91	23.8733252131547	10.2391401701747	-1.22130495683879	5.59551789372845e-90
AIP	0.966748061841059	1.50548112058465	1.40797133900582	-0.0966066496904368	0.969617524517867
NUP98	0.338966309671532	12.0280146163216	9.93103448275862	-0.276382614746645	0.368618423946485
NDUFS8	0.0174081696777977	1.35891189606171	1.05194805194805	-0.369388460997845	0.0217426635391042
HPS5	8.24469142188344e-12	0.908647990255786	1.13031795790416	0.314935250682643	1.89403696014467e-11
GTF2H1	0.00722636696681769	1.24157531465692	1.05732198835647	-0.231756988455675	0.00935576663729061
PSMD9	2.16349329049351e-115	1.89240763296793	0.0532915360501567	-5.15017265755451	5.08968643086353e-114
CD69	2.0402160017438e-170	13.159155501421	40.2557098074339	1.61312652134945	9.24814985180696e-169
CLEC2B	2.69665096858131e-24	11.3101908241981	5.20555306762203	-1.11949991358969	1.10878889936026e-23
CSRNP2	5.80896233197684e-05	1.22655298416565	1.14017017465293	-0.105360388150095	8.93705007779715e-05
BIN2	2.71053773507749e-16	1.33658140479091	1.52395879982087	0.18927619221987	7.82225835503341e-16
ATP5F1B	6.99233902789742e-05	2.15265935850589	1.71965965069413	-0.323996982582253	0.000106693448960159
PTGES3	0.576372316274236	9.01867641088104	7.8795342588446	-0.194805359970557	0.606733474820543
RSRC2	1.17257097077038e-08	4.44620381648396	4.58755038065383	0.0451499179420382	2.2606049265319e-08
METAP2	2.0433655363289e-12	2.59683313032887	1.19793999104344	-1.11619767062797	4.81928280363866e-12
ELK3	9.80568615913394e-11	3.43930166463662	1.54679802955665	-1.15283082995306	2.14524634805773e-10
ARPC3	3.96219968529589e-116	1.44539179861957	5.53694581280788	1.93762978968095	9.4407027116954e-115
VPS29	0.719499631825242	1.650832318311	1.38110165696373	-0.25737407325321	0.742636014198276
DUSP16	0.0547429504746492	19.3341453511977	14.9301388266906	-0.372923412453183	0.0652387133421837
CDKN1B	7.23999237619905e-05	1.66747868453106	1.58665472458576	-0.0716801051842549	0.000110426966197505
NAA25	2.93699606592673e-17	2.3609419407227	0.885803851321093	-1.41430338892498	8.86824888468697e-17
ARHGDIB	0.00525879665373274	7.74868047097036	9.7666815942678	0.333917810256835	0.00689243552959259
SLC38A1	1.6334108657689e-62	11.3487616727568	4.23824451410658	-1.42099615790048	1.87388524322932e-61
CAND1	7.51187461293274e-06	2.15834348355664	1.18002686968204	-0.87110476607511	1.22355994462187e-05
IFNG	2.23510203407335e-10	4.90174583840844	2.74025974025974	-0.838983032607421	4.78013478748599e-10
CNOT2	2.62031575114323e-42	13.5818107998376	5.49081952530228	-1.3065824422124	2.04615832920155e-41
CPSF6	1.14111413553619e-05	2.62281770198944	1.59919390953874	-0.713772654318734	1.83638849071278e-05
KRR1	0.0576689068813076	1.85058871295168	1.56426332288401	-0.242500905193945	0.0685717616371786
MRPL51	0.156622396060106	1.70807957775071	1.37393640841917	-0.314059958589369	0.178359511689771
CHD4	6.50535252832922e-101	0.0941940722695899	0.996417375727721	3.40304200229004	1.2726523867263e-99
UHRF1BP1L	3.89919683143799e-14	2.95127892813642	1.46305418719212	-1.01235707405795	1.01281024615339e-13
TPI1	0.454678028424874	4.07226958993098	4.50962830273175	0.147175454071092	0.485643170015878
GNPTAB	2.71810875742853e-15	3.1043442955745	1.39767129422302	-1.15126346623895	7.47831994919456e-15
C12orf57	2.57616490548342e-24	1.67356881851401	0.716077026421854	-1.22474118938244	1.06159700151684e-23
PTPN6	2.20682096820689e-15	0.65935850588713	1.09314823107927	0.729354039272465	6.09870151585503e-15
ST8SIA1	0.586439435524975	3.11449451887942	1.47514554411106	-1.07814072955996	0.616109491759845
RAB35	5.39789490011935e-09	1.77547706049533	0.782355575459024	-1.18231036348796	1.05934399914169e-08
COX6A1	5.09506860951881e-40	3.06861550954121	1.04523063143753	-1.55376658087613	3.72070137948554e-39
FGFR1OP2	0.530807204324419	2.58668290702395	1.91043439319301	-0.437202495089142	0.560992430615259
KLRB1	3.10153448393237e-10	3.95696305318717	2.27272727272727	-0.799969023555927	6.5502293618049e-10
RWDD1	1.16601448321046e-09	2.03978887535526	1.07210031347962	-0.927979935271637	2.37874634143429e-09
NEDD9	2.11969357314342e-11	4.7559886317499	5.69502910882221	0.259957949343222	4.79251886336624e-11
CEP85L	0.18296478699737	5.90539991879821	4.85176892073444	-0.283523923840129	0.206888521133592
MCM9	0.00183594306457789	1.77304100690215	1.07971339005822	-0.715577503501241	0.00249970709561759
RNGTT	1.02100161928091e-13	4.71295168493707	2.42767577250336	-0.957055135804501	2.59580233848642e-13
MAN1A1	0.00213188752217758	5.19894437677629	3.61173309449171	-0.525527437765339	0.00289099814663775
SERINC1	0.00426029471293289	3.1514413317093	2.65830721003135	-0.245503964488157	0.00562340747442172
NCOA7	0.000618771183951885	2.59926918392205	1.28034034930587	-1.021578680238	0.000875846340727021
RIPOR2	1.26568752011282e-07	9.61510353227771	7.4755933721451	-0.363114294934894	2.29155407319014e-07
UST	1.22984558386917e-53	6.13560698335363	0.557993730407524	-3.45888525668788	1.21255597751769e-52
PPARD	0.0334899062804457	1.84774665042631	1.05956112852665	-0.802300135951914	0.0407870188874236
MAPK14	2.17600266176087e-24	2.61429151441332	1.12628750559785	-1.21484487326879	8.98689099307239e-24
KCTD20	1.24500107176691e-38	3.53796183516037	0.907747424988804	-1.96255564777178	8.64984856777122e-38
STK38	3.63381433035985e-09	3.49492488834754	1.53963278101209	-1.18267515640208	7.22293468767249e-09
SRSF3	1.05858580480378e-80	6.78562728380024	10.4576802507837	0.624008770801022	1.56763483524129e-79
MRPL18	9.00037776215793e-41	2.95696305318717	4.50425436632333	0.607172084945064	6.74483954474617e-40
CD83	6.36325989350915e-07	4.9074299634592	3.95342588446037	-0.311864299913653	1.10369748129601e-06
MDN1	4.2458377569811e-07	2.18879415347138	1.13748320644872	-0.944291035895082	7.43721910589008e-07
BACH2	3.3303713359922e-28	23.7628907835972	5.72727272727273	-2.05279014238714	1.62667414663377e-27
ZNF451	2.54388495234332e-62	4.29719853836784	1.15673981191223	-1.89333204148419	2.90049704535586e-61
ASCC3	0.0036913096033409	3.54080389768575	2.48007165248545	-0.513695141813976	0.00490196419993502
MED23	1.65194624211542e-13	1.61185546082014	0.630094043887147	-1.3550833021173	4.14044786375119e-13
CRYBG1	2.20223689533328e-12	3.9878197320341	4.73891625615764	0.248956971888517	5.18411307153502e-12
SMAP1	1.10055859407841e-05	3.26106374340235	1.87192118226601	-0.800822950306039	1.77320168798849e-05
RPS12	1.75464890625197e-124	62.603329273244	22.0953873712494	-1.50249415805577	4.40677701658012e-123
C6orf62	0.000144833224506557	2.88103938286642	1.87281683833408	-0.621379571034997	0.000215856092819115
SNX3	3.62340494777506e-05	2.45635403978888	1.65920286609942	-0.566028223179636	5.64704242804189e-05
HBS1L	0.01502693936695	3.27405602923264	2.53067622033139	-0.371556072972663	0.0189019064727422
TRIM38	1.66581479653358e-15	1.28014616321559	1.51589789520824	0.243864040455512	4.62422225445505e-15
HECA	0.104003999654568	4.60129922858303	3.0922525750112	-0.573383116538269	0.120430799600009
PHACTR2	0.154961218945296	11.5148193260252	6.65785938199731	-0.790361469289986	0.176575981244533
CUTA	0.495487129424524	1.98375964271214	1.66457680250784	-0.253081798729011	0.526357719368664
QKI	0.0200270081168984	7.29922858302883	5.61173309449171	-0.379297608157756	0.0248714965487843
CCND3	2.34100819401915e-05	2.96183516037353	2.91804746977161	-0.0214879976032478	3.69805671787896e-05
FAM120B	0.000408601143077961	1.64961429151441	1.01343484102105	-0.702875403287708	0.000588898972012711
BICRAL	1.91877603262977e-13	3.75314656922452	3.38378862516794	-0.149461181402774	4.79629489797233e-13
DNPH1	0.0721054453892127	1.67194478278522	1.55844155844156	-0.101423147219676	0.085111445065641
EXOC2	2.46895732171224e-07	2.31262687779131	1.22212270488133	-0.92014337501577	4.39096381091119e-07
COX7A2	2.23539492283287e-59	3.54080389768575	1.27272727272727	-1.47615364093813	2.41539620004935e-58
GMDS	3.71488566674474e-36	5.25010150223305	2.33407971339006	-1.16949148248123	2.38896713205713e-35
SENP6	2.32843637715842e-27	5.99390986601705	2.41289744738021	-1.3127307897125	1.09415904094789e-26
PRPF4B	2.8295737251015e-10	3.82135606983354	2.22122704881326	-0.782727823273573	6.00658225939593e-10
CLIC5	6.38608411283063e-22	2.40032480714576	0.683385579937304	-1.81245793063513	2.37370746473915e-21
ERBIN	2.33728434079435e-10	7.24685343077548	3.87102552619794	-0.904638894752198	4.99292292800724e-10
MAN2A1	3.2235676987909e-21	7.07064555420219	2.82489923869234	-1.32364253100709	1.16217275813829e-20
TENT4A	3.69517047522895e-05	1.31100284206253	0.822212270488133	-0.673088005523686	5.74924598427208e-05
HMGCS1	3.92576506509635e-06	2.07308160779537	2.61173309449171	0.333230558596306	6.47672824987267e-06
HSPA9	1.36365620166232e-06	3.79943158749492	3.81549484997761	0.00608657842937717	2.32190110012773e-06
IK	0.000320368266314729	1.76086073893626	1.15450067174205	-0.609011802824964	0.000465159705426503
CERT1	1.26723089351273e-32	6.01380430369468	2.29690998656516	-1.38858360151782	7.12601699120547e-32
ITK	0.221842186527862	12.1112464474218	9.5884460367219	-0.33697842267864	0.247623846043262
CLINT1	0.000650068807399784	3.00527811611855	1.86565158978952	-0.687818919583086	0.000918398235311667
CNOT6	1.17451302394245e-22	2.1165245635404	0.663233318405732	-1.67410884263068	4.49605037074571e-22
TTC1	0.09402490345573	2.28948436865611	1.49350649350649	-0.616319204864936	0.109318287815123
LMNB1	0.096321808522889	1.75517661388551	1.50067174205105	-0.226007773014945	0.111953771819756
ARRDC3	1.19222369144008e-13	2.20462850182704	2.78190774742499	0.335539008372065	3.01326652143794e-13
GOLPH3	1.62720857053672e-10	4.60048721071864	2.65472458575907	-0.793224460179007	3.51035070033952e-10
SUB1	7.94320904030014e-17	11.8964677222899	8.00537393640842	-0.571492576023839	2.34697201930013e-16
FAM172A	2.21934519186483e-26	9.18432805521721	4.18495297805643	-1.13396276178002	9.93892298573684e-26
LNPEP	4.23152829934843e-13	3.32277710109622	1.60232870577698	-1.05221938101693	1.04025070692316e-12
PDE4D	3.71553516698262e-33	16.0470970361348	7.83743842364532	-1.03385822520321	2.13456633936235e-32
ST8SIA4	0.370150493274442	3.40966301258628	2.31616659202866	-0.557890136348275	0.400538394032344
SKP1	2.19698173600048e-12	10.1473812423873	6.39901477832512	-0.665185752499493	5.17501971654866e-12
NR3C1	8.13260089925545e-37	27.9898497766951	10.2512315270936	-1.44910650623272	5.34079108525309e-36
PPWD1	0.18301034637806	1.6049533089728	1.28929690998657	-0.315946789579692	0.206888521133592
SEC24A	7.18144602404901e-23	2.45107592367032	0.93819973130318	-1.38544818054952	2.79512407030264e-22
TTC33	0.00231765808177516	3.29922858302883	2.141065830721	-0.623799582206906	0.00313948071791482
MACROH2A1	0.0398593122591061	1.17214778725132	0.885356023287058	-0.404824859830286	0.0481185656599862
TCERG1	9.23726027081097e-12	2.35931790499391	1.08419167039857	-1.12174999864899	2.11552042061641e-11
CSNK1A1	1.37589048873944e-34	7.93138449045879	3.5423197492163	-1.16287827903439	8.32929144404641e-34
ATP6V0E1	0.000452705411118222	5.14250913520097	4.1321092700403	-0.315594046044773	0.000649693441361556
CPEB4	0.376113073417407	1.82419813235891	1.31213613972235	-0.475345020537341	0.406517096217651
SMC4	0.86892352465181	1.55460820138043	1.34841021047918	-0.205291575448996	0.880771404726146
SELENOK	0.00799834782371668	3.97442143727162	2.85176892073444	-0.478887775592884	0.0103264532340239
CRBN	0.977587237276962	1.2902963865205	0.919838781907747	-0.488249566353837	0.979243466177737
BCL6	1.09278738184297e-38	0.578562728380024	1.03134796238245	0.833985868529867	7.62080806437208e-38
KPNA1	5.92174630622051e-37	4.41697117336581	1.49753694581281	-1.56046582063904	3.91657135591132e-36
UBE3A	9.35838925503504e-10	1.99309784815266	0.99731303179579	-0.998894231901771	1.92608709086186e-09
ARMC8	1.37257919359271e-19	2.66626065773447	1.03403493058665	-1.3665329054515	4.59628546178748e-19
SLC25A36	0.0025540499191745	1.4307754770605	0.894760412001791	-0.677223964451508	0.00343714828007662
RNF7	0.00112267395993251	2.03572878603329	1.37796686072548	-0.563004175823907	0.00156115941229672
TFDP2	3.79678472308359e-09	2.21965083231831	1.16569637259292	-0.929140687118983	7.54283742154019e-09
XRN1	1.33789541075319e-05	6.21112464474218	3.8871473354232	-0.676142728544943	2.144440380237e-05
KAT2B	0.583046276270342	3.1161185546082	2.63770712046574	-0.240465739750593	0.613411550777487
PDCD10	1.28044791806502e-13	2.14656922452294	1.0935960591133	-0.972952749717051	3.22672875352385e-13
PRKAR2A	6.18975404089262e-31	4.18960617133577	1.43573667711599	-1.54502346067499	3.31995898556968e-30
USP4	1.61079823309119e-13	2.37109216402761	0.971786833855799	-1.28683994975905	4.04003848340078e-13
ACAP2	1.02380232429971e-23	7.31709297604547	3.67622033139275	-0.99304735483492	4.11847753184202e-23
GNAI2	0.000477947729534425	3.45513601299229	3.08508732646664	-0.163431177202988	0.000683544328849349
TFG	0.195099529858478	1.56841250507511	1.23779668607255	-0.341530685167185	0.219486971090788
RPL24	2.6153864495287e-30	20.2030044660983	12.2503358710255	-0.721748553071535	1.36536396529469e-29
FXR1	0.101639698783406	4.00690215184734	2.88042991491267	-0.476203124372773	0.117766446501845
CBLB	2.90916318134069e-86	30.2395452699959	11.4160322436185	-1.40537513035752	4.72199106770452e-85
BBX	6.79709679237546e-05	5.76004872107186	3.17420510523959	-0.859685661947455	0.000103842206236168
SNX4	8.94454512010295e-21	2.07592367032075	0.760859829825347	-1.44805079682624	3.15136248449504e-20
FRMD4B	8.37751335441231e-20	1.25659764514819	2.02463054187192	0.688135884893841	2.83341375235219e-19
ATP6V1A	4.62702960517167e-11	2.12870483150629	0.903269144648455	-1.23674808522691	1.02556166025182e-10
KLHL18	0.652705880975341	2.61144945188794	1.90550828481863	-0.454674897929116	0.679011407664524
WDR48	0.000675656340314496	1.98091758018676	1.09717868338558	-0.852370357359607	0.00095309852635635
EIF1B	4.61096672478136e-07	2.55257815671945	1.50067174205105	-0.7663466998975	8.05024110662861e-07
KLHL24	0.907684387076546	2.58384084449858	1.97939991043439	-0.384454089375766	0.915815110413551
SSR3	0.522899809401234	1.30531871701177	0.963278101209136	-0.438377836115761	0.553264614729401
NKTR	6.3112689093679e-14	3.64961429151441	1.71562919838782	-1.08900622661782	1.62233655159893e-13
FOXP1	3.09194111752902e-106	27.398700771417	2.72682489923869	-3.32881351625186	6.38485840769743e-105
SPCS1	0.0121617779180177	2.60129922858303	2.13569189431258	-0.284528831093415	0.0154442529966764
INO80D	4.18278823171451e-28	4.79618351603735	1.74697716077026	-1.45702611434649	2.04034433822609e-27
EEF1B2	5.74737044831719e-17	11.6699147381242	7.79579041648007	-0.582026810030491	1.71314963563713e-16
DGUOK	0.835526097030103	1.67519285424279	1.30855351545007	-0.356354266406499	0.849699179934581
MOB1A	5.44244003383862e-13	2.67235079171742	1.44379758172862	-0.888240905919894	1.33264490156641e-12
NCL	1.00008163994553e-07	6.66585464880227	4.08911777877295	-0.705000241964095	1.82399580749634e-07
ZAP70	2.53866626175851e-09	1.22939504669103	1.37080161218092	0.157071216217747	5.07596691498461e-09
ACTR3	5.42899172923384e-19	6.37718229801056	4.10434393193014	-0.635767493034959	1.76858564921667e-18
SF3B6	1.1239099852364e-08	2.99512789281364	2.00179131213614	-0.581326027570071	2.16904123318987e-08
CYTIP	0.613480064381466	11.9216402760861	10.6009852216749	-0.169384396672707	0.641797185281708
NRBP1	0.0142767730012526	1.93138449045879	1.32422749664129	-0.544484405165643	0.018000938007346
ITGA4	0.229639222687231	5.83881445391799	4.6435288849082	-0.330453856658099	0.255559578062406
PSMD14	3.08087052582195e-11	4.12017864393017	2.3833407971339	-0.789721632365231	6.90687318726188e-11
ASB3	2.78157549269004e-22	3.41981323589119	1.41065830721003	-1.2775489608137	1.04435516225544e-21
PPM1G	1.37520199451402e-12	3.31749898497767	1.82982534706673	-0.85839007127766	3.28721917273866e-12
RPS15	2.41487069840781e-162	39.9849776695087	14.4379758172862	-1.46958958948472	9.97341598442425e-161
SPTBN1	3.08355317907933e-31	6.59602111246447	1.91625615763547	-1.78330558874257	1.68304951051951e-30
RTN4	0.000422087515013395	5.80795777507105	4.16659202866099	-0.47916311906084	0.000607394228921715
STAT1	1.04894188928243e-07	2.10393828664231	2.3282579489476	0.146158516377719	1.90842731398081e-07
GLS	8.31437374500876e-22	12.0535931790499	5.53470667263771	-1.1228845138511	3.07202059743515e-21
USP34	5.16709151562878e-46	10.8509947218839	4.8038513210927	-1.17556389655217	4.35511999174426e-45
CCT4	0.000119082349775425	2.49939098660171	1.38065382892969	-0.856224965544548	0.000178695637511205
COQ10B	0.00132999968499892	2.1973203410475	2.15315718763995	-0.0292915665888642	0.001835725521404
GNLY	1.56310452100927e-76	48.2501015022331	8.16748768472906	-2.56256769791324	2.21757996358453e-75
SF3B1	0.197975987098786	4.30450669914738	3.04657411553963	-0.498660074824351	0.222403131874792
ST3GAL5	2.3267485881411e-08	1.65854648802274	0.727720555306762	-1.18846298355338	4.40576897713727e-08
PDCL3	0.311767450083693	1.36215996751929	0.981639050604568	-0.472631591450532	0.340634806572924
HSPE1	0.0065326486002041	9.94762484774665	7.1204657411554	-0.482380491351889	0.00848422601221476
UXS1	0.230901282431878	2.04790905399919	1.15450067174205	-0.826882635290082	0.256810313225401
HDLBP	3.85718710962229e-17	3.17823792123427	1.62203313927452	-0.970423833000149	1.1609040070013e-16
PPP1R7	0.626885035775939	1.13479496548924	0.991491267353336	-0.194759684272513	0.654899291168962
ID2	1.30528966297025e-22	6.69833536337799	9.52037617554859	0.507215970606346	4.9812748226493e-22
HPCAL1	0.000516579968484555	1.49776695087292	1.38513210927004	-0.112789578929067	0.000736810338778623
ODC1	0.00690586992224022	2.20868859114901	2.34706672637707	0.0876688341767014	0.00895330258143247
BIRC6	4.01910889435519e-60	11.3195290296387	4.41513658755038	-1.35828395818977	4.41983069831901e-59
NOL10	0.000239039735672437	2.25943970767357	1.17017465293327	-0.949241186232813	0.000349669695983648
PLEKHB2	0.0170126360427225	2.45635403978888	1.68114643976713	-0.547073115541958	0.0212629348254201
GORASP2	0.00030301198431271	1.53552578156719	0.783699059561129	-0.970361064553583	0.00044082017443849
STRN	1.51641038888152e-16	3.01908241981324	1.29556650246305	-1.22052707031339	4.41731772372462e-16
CEBPZ	0.000153963718059263	1.11693057247259	0.616211374832064	-0.858042292937625	0.000229004857953694
PRKD3	1.02670004678206e-19	2.73081607795371	1.03627407075683	-1.39792653774261	3.45674282055156e-19
RAB3GAP1	3.74258348977676e-21	6.07348761672757	2.36229287953426	-1.36233735955902	1.34019102422931e-20
SLC25A12	1.62080662762884e-10	1.76410881039383	0.732198835647112	-1.26863216463983	3.4985704035403e-10
DARS1	0.720274779231106	2.39788875355258	1.69502910882221	-0.500454679584373	0.742816444675621
SRSF7	1.00127184472213e-110	9.93991067803492	16.9959695476937	0.77388787121515	2.18925143931303e-109
SOS1	9.57840186369995e-20	7.00690215184734	3.48902821316614	-1.0059514862251	3.23075496618627e-19
WIPF1	3.99911912452313e-08	2.52090946000812	1.44961934617107	-0.798270189473007	7.46221173988578e-08
ORC2	0.000317572545781624	1.91270807957775	1.17241379310345	-0.706134858046193	0.000461641436320022
COX7A2L	0.408089780671792	2.04831506293138	1.60949395432154	-0.34783048380729	0.439036096890608
ATF2	9.39129335808351e-11	3.38855054811206	1.95521719659651	-0.793339413596117	2.05579725630132e-10
THADA	2.92958976660101e-05	4.57978075517661	5.08956560680699	0.152263993095542	4.60045845477649e-05
AAK1	2.68427549691842e-22	6.6276898091758	3.21943573667712	-1.04169823020581	1.01088672969055e-21
C2orf42	1.33870671987118e-88	2.70239545269996	0.388266905508285	-2.79911815824277	2.24142922421675e-87
SUMO1	4.69798327909442e-11	3.24807145757207	2.06135244066279	-0.655992180761713	1.03895444572384e-10
NFE2L2	0.0502619553474075	6.21924482338611	4.97581728616211	-0.321805900479832	0.0601492878384783
MSH6	1.25447733302616e-25	1.68818514007308	0.442454097626511	-1.9318734345972	5.47287822401202e-25
PLEKHA3	2.39372324518091e-06	1.68290702395453	0.879982086878639	-0.935409412560657	4.00606239700362e-06
CACYBP	1.31414277924525e-05	5.26552984165652	3.96193461710703	-0.410373637157679	2.10818675462002e-05
SCP2	0.80137974297645	1.26349979699553	0.979399910434393	-0.367455463261611	0.817433727948261
TMEM59	1.02270722453951e-06	3.71579374746244	2.49529780564263	-0.574458417500649	1.75179850396929e-06
RPL22	5.36671122973513e-96	0.679658952496955	2.8602776533811	2.07327229929959	9.82663332065294e-95
STXBP3	7.05135560848512e-16	2.85586682907024	1.35557545902373	-1.07502328312131	1.99922874117004e-15
PARK7	4.48654051615329e-07	4.73325213154689	3.81325570980743	-0.311808495064108	7.84405978294533e-07
SRSF4	8.42207305783983e-06	4.96995533901746	3.44469323779669	-0.528857375990956	1.36887974810288e-05
ATP5PB	0.330091625997662	1.25416159155501	1.08419167039857	-0.210103414952213	0.359282744899944
RAP1A	5.68602236874984e-18	9.77060495330897	5.50873264666368	-0.826727443549756	1.77306586783919e-17
HDAC1	0.075212768712379	1.24888347543646	1.07254814151366	-0.219596470661796	0.0884422212286975
CAPZA1	1.42871153351588e-20	10.4478278522127	6.60904612628751	-0.660689061195264	4.98172680119937e-20
S100PBP	3.49866298888945e-25	2.01502233049127	0.722346618898343	-1.48003263946499	1.50167786717114e-24
RNF19B	0.138203695794875	1.38002436053593	0.994626063591581	-0.472467592318204	0.158062503775246
ASH1L	1.4570784695527e-32	14.167275680065	6.11912225705329	-1.21116573056379	8.1688697908407e-32
SFPQ	0.226419732653214	6.6398700771417	5.5320197044335	-0.263348717305995	0.252278820824939
GON4L	4.5171353735272e-16	4.17092976045473	2.03627407075683	-1.03443726414878	1.29454064636859e-15
MEF2D	0.00352100812946041	1.71213966707268	0.956560680698612	-0.839871997915092	0.00468082518498009
IVNS1ABP	5.28523430804148e-13	2.92935444579781	3.40841916703986	0.218520002083022	1.29585857011809e-12
SMG7	5.13955612992132e-23	2.60779537149817	0.954769368562472	-1.449606481671	2.01516140663687e-22
SLC35D1	0.0334612201268916	1.7791311408851	1.55620241827138	-0.193143129815503	0.0407654392696349
GADD45A	2.09761748208283e-23	2.2090946000812	4.82669055082848	1.12757913500638	8.32996173173278e-23
PRDM2	0.00385739005415303	12.4673162809582	9.59561128526646	-0.377704322653358	0.00511338046764865
RGS2	0.00186049671221014	2.75071051563134	3.34706672637707	0.283092993928636	0.00253221028168623
RO60	6.15995180944096e-05	2.05399918798214	1.21630094043887	-0.755935382886052	9.44187252605858e-05
BCAS2	0.000232538019081922	3.76248477466504	3.61442006269592	-0.0579215599629304	0.00034069523725956
SRSF11	1.67283573420661e-06	7.1628095818108	4.89162561576355	-0.550211599197014	2.8327701248501e-06
PHTF1	0.940215693446684	2.41778319123021	2.04478280340349	-0.241737271850287	0.94555782806854
CD58	4.04404199984542e-14	7.163215590743	3.9896999552172	-0.84432711051968	1.04896748872473e-13
CD2	0.00406848071224185	9.79902557856273	8.5051500223914	-0.204301610013571	0.00538743954663447
WARS2	0.00454048697888254	2.46000812017864	1.90685176892073	-0.367470379098161	0.00597627128204901
LGALS8	0.0730163432378009	1.60129922858303	1.26377071204657	-0.34150818710416	0.0860773066333352
MTR	0.000475071589717601	1.87738530247665	1.02328705776982	-0.875513855878759	0.000679954216010906
RLF	3.17492021223044e-06	6.64068209500609	4.23018360949395	-0.650611150699313	5.27780788410579e-06
AKT3	1.56184440224488e-34	12.7848152659359	4.18360949395432	-1.61161121543181	9.42431110900036e-34
SLAMF1	5.2034627487484e-09	1.65002030044661	2.02597402597403	0.296131903894142	1.02280650645678e-08
CD48	0.00125109172068149	0.801867641088104	0.629198387819077	-0.349849146167052	0.00173260354909579
SDHB	0.000210099448937466	1.64108810393829	0.893416927899687	-0.87724719859354	0.000309405567234771
KDM5B	1.08516305451261e-05	4.01421031262688	2.53157187639946	-0.665082758569474	1.75067320903792e-05
UAP1	0.0865169441685343	1.80349167681689	1.4473802060009	-0.317348818118699	0.101116675220728
RBBP5	0.327566734373819	1.62444173771823	1.1038961038961	-0.55733960540384	0.356639001660072
GBP1	9.78145048490281e-16	0.754364596021112	1.25929243170622	0.73927946936637	2.74812180290127e-15
GPR89A	0.000408000957307619	1.37718229801056	0.860725481415137	-0.678094457112961	0.000588262047444694
ECE1	5.8128734969208e-53	6.57653268371904	1.11867442901926	-2.55553693288065	5.65613894975252e-52
ID3	0.000684686985611779	2.50710515631344	2.17375727720555	-0.205831651531781	0.000965104863678037
CD46	2.97247102209035e-10	2.24035728786033	1.17375727720555	-0.932594726348368	6.29195603024478e-10
PRPF3	8.99477204349062e-15	1.78116118554608	0.686968204209583	-1.37450284683981	2.41746693316375e-14
SLC2A1	4.62765327879566e-06	1.41453511977264	1.42991491267353	0.0156013056477164	7.59425485089778e-06
ATP6V0B	0.690689528411154	1.53024766544864	1.21630094043887	-0.331264938743137	0.71572148790194
TMED5	0.0110905918031822	2.3958587088916	1.56829377519033	-0.611346997889641	0.0141294668408579
DR1	6.97948945670368e-16	2.00162403572879	0.99910434393193	-1.00246375634465	1.98036353515783e-15
PRRC2C	1.49659241335256e-19	16.8733252131547	9.58441558441558	-0.815981941961817	4.99356732534243e-19
PTBP2	1.12335108053493e-20	4.82947624847747	2.08150470219436	-1.21423992123148	3.93543446404179e-20
PRDX6	1.69606780006638e-08	1.65935850588713	1.21137483206449	-0.453980272629994	3.23794761830854e-08
DARS2	1.89990454554079e-22	0.875761266747868	1.79668607254814	1.03672880612821	7.19872089273712e-22
SYF2	0.728782050610078	2.33130328867235	1.87192118226601	-0.316617011562449	0.750590989780454
RSRP1	7.07749548693613e-31	6.26877791311409	7.40438871473354	0.240196415975806	3.77974866737667e-30
RCOR3	0.014622363599148	1.34348355663825	0.904164800716525	-0.571321004304578	0.0184304257368712
ARID1A	0.123632155688761	2.72716199756395	2.05821764442454	-0.406004854251153	0.141833556387384
STX12	0.000507782778845489	2.45838408444986	1.48678907299597	-0.725510341670916	0.000724818966577835
OSBPL9	1.91434906023507e-08	3.92042224928948	2.13613972234662	-0.87600303318566	3.6415739288095e-08
ESYT2	0.0250513739197211	9.3832724319935	7.95476936856247	-0.238271049490076	0.0307973838622099
CTSD	9.87249779551253e-19	0.990255785627284	1.95835199283475	0.983766966961511	3.14987762282576e-18
COLEC11	7.68257088658101e-10	0.572878603329273	0.438423645320197	-0.385903846317082	1.58909938705741e-09
STAG1	5.85503464449961e-35	17.0698335363378	8.85714285714286	-0.946535695944777	3.58536470734844e-34
KMT2A	1.38402301628734e-11	2.30166463662201	1.08777429467085	-1.08129840250707	3.14258616465488e-11
RPS25	1.17607226774884e-91	20.5761266747868	8.36184505150022	-1.29907821461051	2.03323749731276e-90
ATF6	0.600390466034835	3.92976045473	3.29511867442902	-0.254110948069789	0.628988546294104
CREB1	0.0337994793266799	3.27161997563946	1.76981639050605	-0.886405481887433	0.0411342788594678
LRMP	6.79989174498959e-58	3.11205846528624	0.662337662337662	-2.23223036277058	7.11977397637361e-57
SPCS2	4.95945450168069e-10	2.61510353227771	1.67218987908643	-0.64512938767724	1.0367993466112e-09
HMGN3	0.627437903992754	1.44945188794153	1.15853112404837	-0.323210643555234	0.655292691526009
ANKRD13C	3.29957692791639e-09	3.20097442143727	1.53649798477385	-1.05886527380934	6.56559284853599e-09
PHF3	9.60838451549086e-18	3.21965083231831	1.43215405284371	-1.16871755043452	2.97371900450287e-17
TNFAIP3	0.000165452703843349	16.9675192854243	17.2118226600985	0.0206242279394157	0.00024550407193043
SGK1	3.28029608644226e-34	0.523751522533496	1.73354231974922	1.72676861865818	1.96659041182353e-33
FBXL5	2.33450912512815e-18	1.64352415753147	0.61218092252575	-1.42476267041176	7.34747706867175e-18
ZNF430	9.47825023116199e-06	2.24563540397889	1.20600089565607	-0.896892735537766	1.53443624169116e-05
VAMP8	0.189852442372049	2.14697523345514	1.87281683833408	-0.197095738241625	0.214102405429887
MYL12B	3.30367539934229e-10	7.09175801867641	5.83833407971339	-0.280586543435293	6.96526458273131e-10
FOXO3	0.0754771479096595	4.7563946406821	4.11240483654277	-0.209886126825863	0.0886969834904219
RPN2	0.0245783468101092	1.63215590742996	1.14599193909539	-0.510181977350357	0.0302408854992307
TGIF2	8.68243350708615e-63	1.96833130328867	0.286609941782356	-2.7798125119091	9.99151868292236e-62
CCNI	0.0160369054632637	8.02476654486399	7.3358710255262	-0.129491147570227	0.0201178459692714
RAB3GAP2	2.08741544131484e-25	3.10190824198132	1.14643976712942	-1.43599545135926	9.03250663022964e-25
UBN1	0.00246021894764763	1.49857896873731	0.902373488580385	-0.731798522153791	0.00331928632610027
KLF12	3.0320055986248e-07	8.64190012180268	5.38423645320197	-0.68260678868338	5.35899420356081e-07
ELL2	0.000473624150150056	8.97360941940723	5.36856247201075	-0.741152558705914	0.000678143669533035
CYP20A1	0.000750586824658842	3.37271619975639	1.88535602328706	-0.839073944457841	0.00105559259449751
NDUFB3	5.69428601208426e-07	1.07348761672757	0.623376623376623	-0.784129588982476	9.88587627600056e-07
UBE2B	0.0210635629369507	7.26187576126675	5.39140170174653	-0.429681842534686	0.0260890581261732
KLF9	7.40371517109341e-06	0.89768574908648	0.919390953873713	0.0344679789688637	1.20753002593042e-05
ITGB1BP1	0.0541516555182242	1.3028826634186	0.971786833855799	-0.422995370273479	0.0645961821441718
SENP5	7.33547101430074e-21	4.82947624847747	2.26511419614868	-1.09228295297277	2.60171238169426e-20
PTBP3	1.77844661477126e-11	4.51522533495737	2.4294670846395	-0.894158101644621	4.02832788976525e-11
RAD23B	0.000583282221122419	2.54080389768575	1.5691894312584	-0.695265506963261	0.000827819784617041
CTNNAL1	5.99550079018096e-18	2.57490864799026	1.21719659650694	-1.08095904465996	1.86800305424163e-17
SET	5.75060716567838e-24	4.61794559480309	2.83251231527094	-0.70516894780671	2.3335160300029e-23
RAB14	8.36933277737835e-05	1.61429151441332	0.951634572324228	-0.762421538973372	0.000126922929145309
CNTRL	2.83372656269487e-05	3.81323589118961	2.20197044334975	-0.79222067661295	4.45556752687683e-05
PHF19	0.184524668675218	1.58790093382054	1.35288849081953	-0.231077975328517	0.208473615035193
PPP6C	1.13259466449164e-09	2.48274462038165	1.16838334079713	-1.08742217792081	2.31310679555793e-09
MAPKAP1	0.00200011407849744	2.71904181892002	1.53560232870578	-0.824293687100033	0.00271825375860146
INVS	0.00634830444505796	2.21315468940317	1.17241379310345	-0.916622446333544	0.00825346191755174
DENND1A	0.000903221860379668	2.76857490864799	1.48454993282579	-0.899117937862566	0.00126546387298576
KDSR	3.14021856838436e-05	1.24928948436866	1.08598298253471	-0.202106319695205	4.91667751418899e-05
VPS4B	4.15262682370291e-05	1.99756394640682	1.08777429467085	-0.87686244891425	6.4448074754504e-05
YLPM1	7.62798439671884e-06	2.52862362971985	1.3372145096283	-0.919121402268008	1.2419280772056e-05
AREL1	4.68999526180356e-11	1.55136012992286	0.763994626063592	-1.02189923436273	1.03827947517116e-10
TTLL5	6.82356166739628e-30	2.69062119366626	0.733542319749216	-1.87498718575893	3.50804684892282e-29
DLST	0.00710774203799712	1.82419813235891	1.15181370353784	-0.663355042519003	0.00920860130890042
SLIRP	3.81322451576046e-64	2.56232237109216	0.557545902373489	-2.20028950442099	4.52835639778966e-63
RBM25	0.000193412564564247	6.62403572878603	4.66233766233766	-0.506656961352116	0.000285850696813243
ATAD2B	3.00998103289177e-13	3.69914738124239	1.5333631885356	-1.27049333081098	7.46370880537606e-13
ATL2	0.0180772330894623	2.34754364596021	1.52664576802508	-0.620786632660616	0.022555580863891
YPEL5	9.40566814106782e-05	8.17133576938693	5.8678907299597	-0.477729929364801	0.000142059603739736
YIPF4	1.03725648340802e-07	1.61469752334551	0.858038513210927	-0.912149624392544	1.88809125799589e-07
AFTPH	4.81601487357523e-09	3.86479902557856	2.30676220331393	-0.744524105239016	9.50165991777024e-09
CRIPT	9.64459053612456e-06	1.60373528217621	0.90371697268249	-0.827493102168983	1.56068537321615e-05
ARMH3	1.69349469454578e-06	2.43158749492489	1.22480967308554	-0.98934092262198	2.86644798707954e-06
GNA13	6.74366905139426e-52	7.11368250101502	2.39677563815495	-1.56950172042799	6.44375780566387e-51
KANSL1	3.0652014177027e-62	14.7848152659359	5.66233766233766	-1.38464652811658	3.48420601516848e-61
DUSP1	6.54045034160659e-165	7.82947624847747	26.1213613972235	1.73824238244103	2.79435102525882e-163
PCMT1	1.56539891102486e-15	2.54161591555014	1.09404388714734	-1.21607541687624	4.35197288876545e-15
CYSTM1	4.25085120029237e-46	3.18026796589525	0.600985221674877	-2.40374691015733	3.5991831233455e-45
TCP1	5.19009189148679e-35	1.92691839220463	2.68069861173309	0.47631355498064	3.18868951415808e-34
ENY2	5.71610651800104e-05	2.49736094194072	1.53963278101209	-0.697818054449062	8.79783351031464e-05
EPC1	3.15134248476293e-05	10.857490864799	6.91939095387371	-0.649973776680247	4.92994108411777e-05
DNAJC15	0.000400801638631347	1.77060495330897	1.66681594267801	-0.087147558345967	0.000578779988652959
UFM1	4.16573613872471e-10	1.57572066585465	0.779220779220779	-1.01590775037287	8.75299108402473e-10
ELF1	0.0207772631279616	15.8177019894438	12.9305866547246	-0.290752287909452	0.025760202483867
HSPH1	5.16184950278808e-17	13.0645554202192	14.4003582624272	0.14044667315621	1.54233075577679e-16
ETF1	0.000907115282446602	3.38164839626472	2.17957904164801	-0.63367714121939	0.00127043990386361
FAM53C	2.88110334652136e-55	0.628095818107998	1.46977160770264	1.22653541874116	2.9021845905203e-54
PAIP2	7.11007720182636e-09	3.29516849370686	1.80832960143305	-0.865694577748698	1.38294908211348e-08
KDM3B	0.116779836729125	1.9768574908648	1.49798477384684	-0.400185913063817	0.134304038713539
EGR1	3.5704284146217e-103	0.901339829476248	3.32019704433498	1.88112581525817	7.13509807373595e-102
SERP1	1.16178292877397e-16	4.98903775883069	2.756381549485	-0.855985982672849	3.40027334350618e-16
TMPO	7.43083954591432e-08	1.78806333739342	1.03000447828034	-0.795747231056144	1.36938178444043e-07
DUSP4	8.37605456301666e-05	7.38246041412911	5.53560232870578	-0.415361410283184	0.000126973062033984
TNFRSF10B	2.49575886877635e-21	1.47584246853431	2.00626959247649	0.442976744814497	9.05047386852848e-21
PTK2B	2.74094494725097e-15	3.99593991067804	1.7666815942678	-1.17749283955283	7.53557127879575e-15
PPP3CC	7.98905278735152e-61	6.70442549736094	1.90147783251232	-1.8179925927152	8.89081114089389e-60
ZNF706	0.171081065180478	2.46000812017864	2.18808777429467	-0.168992465283198	0.194170479168194
SPOP	0.0346916951541804	1.93341453511977	1.68383340797134	-0.199401582028847	0.042140206172578
FAM117A	0.515898300433749	3.01908241981324	1.84326018808777	-0.711850411349025	0.546478763953333
TMEM131L	2.60748893830332e-06	8.47300040600893	3.87505597850425	-1.12865578669126	4.35597140839256e-06
TENT4B	2.10593476358899e-22	4.17133576938693	1.69323779668607	-1.30072484768324	7.95504015880109e-22
PSPC1	1.59216538020507e-18	8.02679658952497	4.40214957456337	-0.86661617271214	5.04095291160328e-18
NAA50	8.72038006570768e-27	3.98335363377994	1.68383340797134	-1.24223415408469	4.00168551904141e-26
DESI2	1.22618465352269e-06	1.63459196102314	0.796686072548141	-1.03684728497769	2.09166055857909e-06
ZMYM2	2.10258966807661e-19	8.2911084043849	4.35288849081953	-0.929591919945019	6.9655310126923e-19
TBC1D15	0.00255906858500005	4.0580592773041	3.3551276309897	-0.274422290712457	0.00344016561679754
KHDRBS1	5.56427664548121e-23	4.42590336987414	2.20017913121361	-1.00835096539628	2.17939054702357e-22
TNFSF10	0.00832983437250005	2.33536337799432	2.15942678011644	-0.112998648160284	0.0107283417749767
PIK3CA	3.57882951947234e-12	2.40073081607795	1.1038961038961	-1.12086925382288	8.30887528037395e-12
PDS5A	6.22621295921261e-41	8.74056029232643	3.63143752798925	-1.26718500170808	4.68478412335896e-40
TMEM156	0.691584036221293	2.43645960211125	2.01970443349754	-0.270642119702289	0.716249056181261
LRIF1	3.88656885226275e-27	0.844904587900934	1.45812807881773	0.7872571112074	1.8035426247017e-26
GTDC1	1.8949913442718e-23	5.92042224928948	2.62516793551276	-1.17329035683039	7.5494992783047e-23
CXCR4	3.82354527399974e-08	11.1100284206253	8.1782355575459	-0.442000984807767	7.1453583627235e-08
SV2C	2.0043472041926e-07	1.67600487210719	1.1782355575459	-0.508398345580877	3.58180699903072e-07
RPL21	3.65149471264776e-159	38.0182704019488	12.4115539632781	-1.61500914324184	1.49149514801228e-157
GTF3A	0.837998569907118	1.85099472188388	1.60994178235558	-0.201292261861617	0.851747521013059
UBL3	0.417511299978243	4.17011774259034	2.92924317062248	-0.509560155231225	0.447875758158479
COPA	5.41056929449641e-20	5.60860738936257	3.03985669502911	-0.883639282092487	1.84844541062897e-19
RBBP6	2.71785331912658e-07	2.6857490864799	2.89879086430811	0.110126724046066	4.82208152133341e-07
ZC3H7A	0.0130198534117547	3.66382460414129	2.78638602776534	-0.394955296187924	0.0164888569442904
ANXA11	2.08498057608274e-05	2.56800649614292	1.68428123600537	-0.608515796752241	3.30203357533001e-05
SHLD2	1.16733363101275e-12	3.50629313844905	1.51545006717421	-1.21020029822607	2.81751890030805e-12
RPL5	3.10831094062775e-15	18.2911084043849	14.8723690103	-0.298508030473514	8.52601569380336e-15
ODF2L	0.765256572399632	2.34064149411287	1.80832960143305	-0.372246320531174	0.783381624789158
ZNF644	1.32658139081336e-10	9.22249289484369	5.86072548141514	-0.654077509904023	2.87516211641589e-10
RPAP2	1.66977349201733e-12	2.40479090539992	1.04523063143753	-1.20209014841116	3.96584541203094e-12
SEPTIN7	2.47401966803252e-59	11.0353227771011	5.01298701298701	-1.13838642658261	2.66548727712373e-58
HERPUD2	0.701522904640111	4.1165245635404	3.18763994626064	-0.368938153070862	0.725935589239224
CBX3	0.263937574587496	2.05278116118555	1.93819973130318	-0.0828625876738003	0.29111452959695
HNRNPA2B1	3.24909418231148e-49	10.4360535931791	14.7089117778773	0.495114256302712	2.89613503013232e-48
FAM126A	0.0492260601183753	1.67316280958181	1.50111957008509	-0.15653893790466	0.0590426800451762
NT5C3A	0.000109620981499469	4.05724725943971	2.75279892521272	-0.559601992986617	0.000164830577764371
SMU1	3.39450834293786e-06	2.57775071051563	3.10792655620242	0.269839661555984	5.62773751592329e-06
CLTA	2.36771941322434e-21	3.56800649614292	2.00223914017017	-0.833503947204147	8.61136307138442e-21
TRIM24	7.32904314094158e-10	3.20300446609825	1.56560680698612	-1.03270387605274	1.52105267196426e-09
SRGN	0.00898871626561391	29.1307348761673	23.9467084639498	-0.282714729081282	0.0115369676654996
ECD	0.422005027028043	1.57693869265124	1.29511867442902	-0.284042271791587	0.45204400157442
P4HA1	2.28673335340613e-07	2.67275680064961	3.35064935064935	0.326112144808826	4.07468258610287e-07
VPS26A	1.08730230109514e-22	2.74015428339423	1.24137931034483	-1.1423131195796	4.18808565095403e-22
RBM19	1.32748243443395e-13	1.49127080795778	0.678011643528885	-1.13716031406944	3.34298930134891e-13
MED13L	3.38604889568829e-27	11.3751522533496	5.26824899238692	-1.11049041734794	1.57916483629528e-26
RNF11	0.000642725179854895	1.95939910678035	1.07030900134348	-0.872383920671153	0.000909059929041341
ITPR2	3.19447962211832e-22	4.01258627689809	1.85848634124496	-1.11040432747529	1.19455540798932e-21
CCDC91	0.196958910740282	6.49654892407633	4.6717420510524	-0.475712919376931	0.221511731080674
WWP1	0.488131413124726	2.66057653268372	1.72727272727273	-0.623243009084892	0.519137185288872
DDX39A	5.7070474162554e-10	1.9768574908648	2.12136139722347	0.101781547988753	1.18907484564021e-09
PKN1	0.0105344879758347	1.24482338611449	0.849081952530228	-0.551965356084031	0.0134466661422313
TRIR	0.000200110523325028	4.39058059277304	3.70756829377519	-0.24393846107283	0.000295397464336429
ADGRE5	3.43376753427653e-07	15.4023548518067	9.67487684729064	-0.67083573785353	6.04323575989861e-07
ZC3H13	0.00823218361988505	2.2444173771823	1.43439319301388	-0.645900440937087	0.010609925976114
CENPK	1.35713150691536e-08	0.962647178237921	1.07881773399015	0.16437210743295	2.60426319628518e-08
OPTN	4.21802840208648e-14	4.78197320341047	2.83385579937304	-0.754839697038048	1.09257223488191e-13
ATF1	0.00207907307787775	1.54567600487211	1.30094043887147	-0.248683029593883	0.00282246699432856
ARHGAP9	0.00157265915800234	1.47909053999188	0.930586654724586	-0.668497964162083	0.0021554476734125
NCKAP1L	0.639359632832504	1.36906211936663	1.09583519928348	-0.321157058186205	0.666806889797536
PFDN5	2.91521788849537e-34	9.47584246853431	5.37124944021496	-0.818996493001375	1.75337619604163e-33
AMD1	4.50831669513865e-05	3.53633779943159	3.33273622928795	-0.085548951683967	6.97934742017091e-05
MORF4L2	5.14251650686158e-09	4.50710515631344	4.68741603224362	0.056591736795248	1.0118969749076e-08
RAB9A	1.57208905675184e-08	1.71822980105562	0.809673085535154	-1.08551157302235	3.01053839461442e-08
METTL8	0.00126709249306017	2.11896061713358	1.03627407075683	-1.03195116083654	0.00175280342266641
AGO2	1.93621912613588e-72	8.98416565164434	2.62785490371697	-1.77349890880062	2.61706417885348e-71
MXD4	7.51172838485607e-05	1.59439707673569	0.994178235557546	-0.681434544752441	0.000114336995931654
CKS2	2.02152180635837e-18	1.48680470970361	2.08419167039857	0.487272796284499	6.38402426018187e-18
ACSL3	0.00472977964495413	1.95899309784815	1.21854008060905	-0.684958609116639	0.00621431330572743
PREX1	1.90868286114315e-44	10.8449045879009	4.05373936408419	-1.41969212186044	1.56613116884527e-43
NCOA3	1.3731149607536e-07	10.9167681688997	7.46618898343036	-0.548101888353006	2.48121940161455e-07
VAPB	9.2045758015879e-13	1.99837596427121	0.827138378862517	-1.27262741479923	2.22598622345493e-12
ATP5F1E	5.63774731330305e-108	9.68534307754771	3.71115091804747	-1.38393648235842	1.19745752934557e-106
CHD6	3.15205844443016e-33	4.01664636622006	1.4769368562472	-1.44338330153068	1.81646530820882e-32
TOX2	2.60599173167374e-14	2.43402354851807	1.15673981191223	-1.0732787335071	6.82626586795722e-14
SRSF6	0.816292408135704	2.56151035322777	1.98835647111509	-0.36541829753898	0.83059372598971
ARFGEF2	8.72889694003258e-19	2.29801055623224	0.921182266009852	-1.31882688251782	2.79700947638803e-18
ZNFX1	0.00096291684030311	2.02395452699959	1.21674876847291	-0.734145562387096	0.00134523016071129
ZNF831	9.5135955019586e-15	3.66057653268372	3.1961486789073	-0.195736366349443	2.55137333916162e-14
CSE1L	3.74557987374636e-11	1.72188388144539	0.782803403493059	-1.13726592141935	8.35172189005112e-11
TMEM189-UBE2V1	1.82362595817561e-232	3.43970767356882	0.00313479623824451	-10.0996985752582	2.11825552704336e-230
RAB22A	3.80917358574607e-06	3.6390580592773	2.2230183609494	-0.711045204503807	6.29275476365251e-06
STAU1	1.17790475598083e-18	6.25416159155501	3.40080609046126	-0.878939747501409	3.7485205290931e-18
PMEPA1	1.27386680144845e-14	3.03248071457572	1.23824451410658	-1.29220224108347	3.38937931351746e-14
RNF114	0.507128764641729	1.75477060495331	1.24585759068518	-0.49414327564078	0.537955941259505
DDX27	0.0240858464908361	1.48558668290702	0.96909986565159	-0.616315539835784	0.0296742099457865
BCAS4	3.31158759384645e-12	1.31871701177426	0.83833407971339	-0.653537820925284	7.70286050458527e-12
ATP8A1	1.85129165138084e-37	6.65367438083638	2.23958799820869	-1.57091791109624	1.2376350842055e-36
USP22	0.592889977397037	2.0576532683719	1.6077026421854	-0.355999303753908	0.621656430461153
USP9X	8.88274897617141e-05	8.11733658140479	5.50201522615316	-0.561046303259035	0.000134434763617382
TRERF1	0.173560151716583	3.10190824198132	2.47335423197492	-0.326687134175561	0.196564010947757
SNRPC	4.11638575005333e-05	1.62484774665043	1.08284818629646	-0.58547354598013	6.39123050666175e-05
AL365205.1	3.01267937764233e-140	1.98944376776289	0.00134348410210479	-10.5321701564923	9.41019264428281e-139
TBCC	8.4274525428613e-07	1.022736500203	0.950738916256158	-0.105313374152376	1.45291470787641e-06
CDKN1A	0.0728289007808757	1.72797401542834	1.40349305866547	-0.300059594352122	0.0859108296421818
ATXN1	9.21239023201314e-58	34.1705237515225	11.8163905060457	-1.53196295102262	9.61866699224518e-57
NUP153	1.33930496540786e-10	6.2902963865205	3.6166592028661	-0.798470336178939	2.90104694430129e-10
DEK	0.000131704334080847	2.86601705237515	2.06762203313927	-0.4710747122196	0.000196762463737343
RUNX2	3.09352259792837e-24	8.3609419407227	2.96820420958352	-1.49407513356963	1.26776444283349e-23
LRRFIP1	2.47233230469959e-28	13.3621599675193	5.80295566502463	-1.20329342379006	1.21395761909754e-27
AHNAK	0.194943468777013	3.89971579374746	2.57366771159875	-0.599543188040993	0.219377800013369
EMC3	3.25581615031756e-06	1.79780755176614	1.05418719211823	-0.770107525066621	5.40503288554282e-06
CNOT1	3.26614178739308e-21	6.67965895249695	3.25167935512763	-1.03858944230017	1.17524191904551e-20
MT2A	1.32859004774267e-37	3.71416971173366	1.82579489476041	-1.02451503224664	8.93014323229567e-37
TM9SF2	5.75798770225305e-13	2.32724319935039	1.13031795790416	-1.04189332260311	1.40805528218912e-12
IRF1	6.18166371136194e-81	3.09581810799838	5.91983878190775	0.935237176988134	9.22780884141861e-80
UPF3B	0.0515729536627251	1.34185952090946	0.932377966860725	-0.525246826419149	0.0616189870666503
SEPTIN6	0.149421862794874	8.3832724319935	6.52664576802508	-0.361171774060461	0.170473009210726
NDUFA1	1.5491229289506e-12	1.78968737312221	0.910434393193014	-0.975080632049938	3.68635718752201e-12
FAM193A	2.09329181959399e-14	2.94072269589931	1.25794894760412	-1.22509737416044	5.49877434164725e-14
HS3ST3B1	9.25498958937364e-23	1.65408038976857	2.62516793551276	0.666380364400141	3.58341628163561e-22
PPDPF	0.024484164189097	1.88103938286642	1.71518137035378	-0.133168913544464	0.0301349795665144
CCDC93	1.31732124367032e-22	1.63174989849777	0.553515450067174	-1.55972445747788	5.0220339104847e-22
THOC2	1.45931497248203e-16	3.3024766544864	1.49529780564263	-1.14311552072253	4.25433235507114e-16
RPL23	1.43663676698079e-70	8.90133982947625	3.32870577698164	-1.41906114999377	1.88027424748859e-69
FOSB	5.91528663333097e-40	5.04750304506699	7.56515897895208	0.583800524541964	4.29738630270373e-39
SNRPD2	7.59985423391462e-10	2.31587494924888	1.34169278996865	-0.78750298130865	1.57374140320115e-09
VASP	0.00277904509864605	1.53877385302477	1.45275414240931	-0.0829906521646935	0.0037224182456459
SYMPK	0.000245246214527522	1.56597645148193	0.843708016121809	-0.892246804339491	0.000358607466325255
GPCPD1	0.00094639193583027	11.0698335363378	6.858934169279	-0.690577213479988	0.00132345328272427
PANK2	1.5014317814022e-28	2.50913520097442	1.0474697716077	-1.26028159976282	7.45103061611746e-28
PSMF1	1.91593069827361e-14	1.97401542833942	0.879982086878639	-1.16558720420627	5.03999604068153e-14
RBCK1	0.123157752932228	1.10637434023549	0.959247648902821	-0.205864373124908	0.141332932278201
TMX4	0.931082630500545	1.56272838002436	1.38961038961039	-0.169386597605632	0.936879842330949
SNRPB	1.04885510995836e-13	4.58465286236297	3.2704881325571	-0.487306521538507	2.66297434680002e-13
DSTN	8.77787369347953e-07	1.37799431587495	0.753246753246753	-0.871375482611032	1.51192569595289e-06
SNRPB2	1.32649310273385e-05	1.9074299634592	1.08195253022839	-0.81799288201063	2.1270814766444e-05
HNRNPR	3.22218931215354e-07	3.21802679658953	1.9167039856695	-0.747548794002987	5.68432732476256e-07
MAX	5.55360009589301e-08	2.20300446609825	1.14957456336767	-0.93837237502996	1.03007642497177e-07
RALY	6.13871996720943e-09	6.15834348355664	4.10165696372593	-0.586335497293835	1.197147015641e-08
EIF2S2	2.94412735167742e-08	1.76410881039383	1.01746529332736	-0.793959965520593	5.53531682659837e-08
ROMO1	5.05090460394672e-18	1.01421031262688	0.408866995073892	-1.31065333494725	1.57634025296977e-17
KDM5C	0.00142211256036326	1.4652862362972	0.80653828929691	-0.861367585314469	0.00195415615041414
PSMB2	9.2224283954758e-08	2.17052375152253	1.42901925660546	-0.603017852287278	1.68699637529447e-07
AGO3	7.2929245246764e-39	5.90052781161186	2.22033139274519	-1.41006899135201	5.09545121395154e-38
KLC1	1.28357172670497e-145	4.88266341859521	0.504702194357367	-3.27416406634736	4.41762602607627e-144
UBA2	2.45641817626704e-11	2.7673568818514	1.4576802507837	-0.924834415496353	5.52694089660084e-11
HCST	1.16284243262983e-54	1.23995127892814	0.442454097626511	-1.48668373853569	1.16190465647448e-53
COX6B1	7.42547797187907e-27	3.48721071863581	1.61845051500224	-1.10746028817942	3.41590366602407e-26
CCR7	7.47581932034089e-09	3.91961023142509	1.25929243170622	-1.63809685569558	1.45112589985017e-08
PRDX5	4.18469921045053e-06	2.37677628907836	1.82489923869234	-0.381189309726461	6.888630188328e-06
SBDS	0.620333922463877	2.15590742996346	1.64173757277206	-0.393071698475143	0.64823761310043
STAT5A	6.79642549428081e-16	3.40194884287454	1.48051948051948	-1.2002579730323	1.92989408420487e-15
NSRP1	0.0330676505803682	2.57490864799026	1.35915808329601	-0.921807984284307	0.040299166297452
DNAJC8	4.75300116784783e-15	2.45026390580593	1.27720555306762	-0.939946412522008	1.2914404488955e-14
IFI6	9.79643032089306e-30	2.74665042630938	1.53067622033139	-0.843504160511272	5.00183125037905e-29
UXT	5.65822483621704e-11	2.02030044660983	0.980743394536498	-1.04262223896558	1.24594915380443e-10
PCNX4	1.55454021791942e-17	3.00974421437272	1.26914464845499	-1.24578437645543	4.77539338017065e-17
KTN1	5.01961166235091e-24	5.0584652862363	2.17241379310345	-1.21940081627465	2.0413453554659e-23
ZBTB1	6.90778899546703e-34	5.09460008120179	1.61397223466189	-1.65835314135358	4.08857511085206e-33
NUP214	7.51422196231473e-42	3.16889971579375	0.858038513210927	-1.8848676944526	5.77073616403385e-41
MAP2K2	7.2289566759335e-12	2.37515225334957	1.31034482758621	-0.858073478543155	1.66480991105606e-11
CANX	2.38432896507252e-12	2.23061307348762	1.05553067622033	-1.0794717751492	5.5809513622006e-12
FGD3	0.000520258787332472	3.66869671132765	2.12539184952978	-0.787538793522649	0.000741772885506252
HIVEP3	8.59073609261233e-08	3.78440925700365	1.76936856247201	-1.09683351918884	1.57532146306068e-07
BCL11B	3.45776936322833e-21	8.91920422249289	9.11643528884908	0.0315548139747249	1.2405915755907e-20
COX7C	6.64276102348616e-44	4.48721071863581	2.15539632781012	-1.05786576217113	5.37933392686232e-43
HELB	7.00808116726727e-71	1.84003248071458	4.11867442901926	1.16244885593313	9.23724741089803e-70
RAP1B	1.56032866947761e-27	13.5099472188388	8.2333184057322	-0.71447611291947	7.41654944302849e-27
UBR4	1.79789446060965e-10	3.25740966301259	1.68114643976713	-0.954279770412508	3.86958524035094e-10
HP1BP3	1.23103822836731e-14	4.07632967925294	2.16883116883117	-0.910352984560023	3.28012121493999e-14
EPS15L1	6.89959715983509e-26	1.77222898903776	0.515450067174205	-1.78166044370808	3.03141875214031e-25
KLF2	1.86815608388033e-58	3.48721071863581	8.83385579937304	1.34096973932322	1.98398176108091e-57
MACF1	0.0103237976395223	8.32480714575721	6.26869682042096	-0.409251293909735	0.0131913220440373
SMARCA4	2.87611700294375e-14	1.78034916768169	0.896999552171966	-0.9889810448429	7.52324201262626e-14
KDM4B	0.238429831134933	1.81282988225741	1.06135244066279	-0.772339739546476	0.264549618483938
METTL16	0.0652015782506729	2.62119366626066	1.69771607702642	-0.626628745430649	0.0772320797825848
TUBA4A	0.52522251695779	3.28501827040195	2.43484102104792	-0.43207381748217	0.555564056782045
AKAP9	2.32635565326539e-06	5.47137637028015	3.29556650246305	-0.731377317166512	3.89858609701869e-06
SEM1	3.00282620918362e-08	2.30491270807958	1.32646663681146	-0.797123724309542	5.64282356902705e-08
HIP1	3.61374838379346e-13	3.43483556638246	1.51500223914017	-1.18092110953684	8.93699450602814e-13
POR	0.174818615699279	1.76370280146163	1.38647559337215	-0.347185254983464	0.197808461051513
ZFP36	2.19942256985975e-133	3.95899309784815	12.3296014330497	1.63892070663233	6.01121595012404e-132
ATF4	4.69396075113995e-09	1.88550548112058	1.98343036274071	0.0730464016962372	9.27069719021636e-09
TPST2	0.0824223596283878	1.75355257815672	1.07254814151366	-0.709238283906992	0.0964621885197473
RAC2	0.000216076976503514	4.91920422249289	4.76130765785938	-0.0470670968427106	0.000317767795002199
ATP6V1F	0.167914301919023	1.49654892407633	1.16480071652485	-0.361556295011235	0.190867724841899
LSM8	7.92131796492453e-05	1.96995533901746	1.14420062695925	-0.783822882619039	0.000120325046488044
PRKRIP1	4.66507552627904e-24	2.17174177831912	0.751903269144648	-1.53023359673263	1.89924268687614e-23
MKLN1	4.02923791735876e-31	8.80552172147787	4.19211822660098	-1.07072908083796	2.1863762538427e-30
DNAJB9	5.9362392570878e-08	1.27649208282582	1.28034034930587	0.00434277904897916	1.09995021528392e-07
KLHDC10	1.91660335416821e-19	1.92854242793341	0.673533363188536	-1.51768956975155	6.3721061426147e-19
NDUFA5	8.44285260453738e-06	1.49330085261876	0.832512315270936	-0.842961332815969	1.37099533119552e-05
ORMDL1	0.396374429112071	1.9650832318311	1.50828481862965	-0.381681532419073	0.426926616345861
HERC2	0.056194920781476	1.38043036946813	0.855799373040752	-0.68977359137112	0.0668832918811227
SNRPN	1.36979523125528e-133	2.52862362971985	0.118674429019257	-4.41327130295199	3.79964841386259e-132
PSMG2	0.00718240583845145	1.84328055217215	1.17510076130766	-0.649491200883706	0.00930209146394566
INO80	3.1171966811509e-14	3.40073081607795	1.38961038961039	-1.2911643687256	8.1309614483073e-14
MINDY2	3.98616398713278e-05	1.92164027608607	1.00223914017017	-0.939111509085482	6.19421887130959e-05
DUT	0.0740961462495394	1.5927730410069	1.25033587102553	-0.349225017190956	0.0871843544189737
ARPP19	1.25785677044492e-16	2.69914738124239	1.47917599641738	-0.867710035808332	3.6727836730116e-16
VPS13C	3.80664951475043e-08	3.04912708079578	1.61576354679803	-0.916180192469766	7.11736229694535e-08
COPB1	8.15314341354792e-10	3.21112464474218	1.63949843260188	-0.969824144095562	1.68362411489765e-09
PSMA1	0.00536493826851704	3.79902557856273	2.74563367666816	-0.468490272110053	0.00702164631833727
SPCS3	1.44705611461487e-09	1.89200162403573	1.01567398119122	-0.897475937922926	2.93918446886529e-09
TXNDC17	2.9059837415659e-08	1.185952090946	0.654276757725034	-0.858072803349193	5.46636718997998e-08
PHF20L1	2.72164864690789e-05	2.36378400324807	1.39095387371249	-0.765023633058977	4.28296698584108e-05
CCNT1	7.18822435542293e-15	1.66869671132765	1.90192566054635	0.188739091454844	1.93894266539238e-14
ILF3	0.591062862307511	2.8144539179862	2.14957456336767	-0.388803871987802	0.620090504994925
RAB2B	3.84963484042979e-13	1.50913520097442	0.656515897895208	-1.20082020805146	9.5013895762799e-13
SNX6	2.02554476017277e-10	3.35282176207877	1.81997313031796	-0.881458639727524	4.3394523766929e-10
EAPP	0.220912281045291	2.09663012586277	1.55441110613524	-0.431704258802057	0.246659942518879
MIS18BP1	0.365746032466517	2.23629719853837	1.55441110613524	-0.524743817629831	0.396002913684254
DAD1	0.675910019459096	2.42021924482339	2.08687863860278	-0.213791041752696	0.701188261883745
REEP5	0.619937848611857	2.06049533089728	1.8410210479176	-0.162485073719476	0.648188180953663
ITFG1	0.5862299663273	3.62687779131141	2.73443797581729	-0.407483795719211	0.616065802927049
SEC14L1	1.34236830679276e-17	5.4185952090946	2.03761755485893	-1.41103558186311	4.13387157941068e-17
ARHGEF6	0.000133063987586759	1.28501827040195	1.35064935064935	0.0718643056294483	0.000198634073036138
ABHD17A	0.0590295558768483	1.73528217620788	1.3269144648455	-0.387094905022041	0.0700999550141358
SAT1	3.4159074253654e-42	11.0523751522533	15.3376623376623	0.472722176129316	2.65626106696301e-41
LDLR	1.21559980014511e-52	2.1981323589119	4.13255709807434	0.910756493144506	1.17360635250373e-51
GADD45G	3.17334248174728e-26	1.36256597645148	2.88042991491267	1.07995806741559	1.4109227278295e-25
SAFB2	0.0207055223394167	2.21153065367438	1.72234661889834	-0.360669727824059	0.0256883933696969
RPL36	1.80383750274409e-141	18.8457166057653	5.57904164800717	-1.75614742794793	5.73065298948699e-140
BST2	1.76332280193581e-05	2.84449857896874	2.31079265562024	-0.299786545814959	2.80456604826504e-05
LSM7	3.76719438348144e-20	2.04425497360942	0.882221227048813	-1.21236277187392	1.29534334166517e-19
TULP4	4.43789357557056e-30	4.98213560698335	1.33542319749216	-1.89946728385721	2.29744434824454e-29
SNX9	2.60686828321803e-12	22.1096224116931	12.3613972234662	-0.838832565007674	6.08651344768933e-12
ACTN4	1.45997566196568e-33	5.62038164839626	2.51321092700403	-1.16113634125271	8.51919864289864e-33
NDUFA10	1.09782019761151e-10	1.33495736906212	0.659650694133453	-1.01701949196935	2.39331241907448e-10
ZSWIM6	0.000403383493470811	20.3605359317905	13.166144200627	-0.628942632755989	0.000582056073459241
IQCN	2.23559160406503e-38	0.649614291514413	1.19570085087326	0.880201213476679	1.53315387311987e-37
LSM4	0.13294200656156	1.56191636215997	1.30631437527989	-0.25781506672195	0.152279025697787
JUND	1.9498279072469e-28	48.8566788469346	25.8195253022839	-0.920093319570265	9.63764671707012e-28
LSP1	3.89206192876892e-19	2.80308566788469	1.5230631437528	-0.880040081794626	1.27798535240584e-18
ATXN10	0.00832912749375946	3.04506699147381	1.85535154500672	-0.714781398614911	0.0107283417749767
PRRC2B	6.51302849195402e-13	4.54486398700771	2.30855351545007	-0.977247943463694	1.58747061669463e-12
CHMP2A	0.00683515038862576	1.628095818108	1.60904612628751	-0.016979924663631	0.00886470830234541
UBE2M	0.384913694240101	1.14413317092976	1.03582624272279	-0.143472968996959	0.415545803511605
EIF2S3	5.66144889104745e-16	4.00690215184734	2.06359158083296	-0.957329814109389	1.61253682207076e-15
TMEM160	0.000238108351382453	1.5468940316687	0.931930138826691	-0.731080655968863	0.000348444386649046
ZC3H4	0.00617561091695399	1.3260251725538	1.02731751007613	-0.368226022869382	0.00804582747224605
GMFG	0.56010112857489	4.39748274462038	3.95342588446037	-0.153574538228283	0.590608764514288
ATP5IF1	2.42603589920125e-09	2.66626065773447	1.56247201074787	-0.77098748103124	4.85599108095371e-09
CLIP1	0.0913736599344336	2.80511571254568	1.7653381101657	-0.668115758794028	0.106502318587736
EIF3G	0.282544694771083	1.80430369468128	1.55709807433945	-0.212582372984977	0.310256611658527
SHFL	8.43009948477865e-06	0.781567194478278	0.827586206896552	0.0825396876229189	1.36952271787248e-05
DNMT1	2.16850562099139e-08	2.01542833942347	1.31974921630094	-0.610822678329869	4.11241601695153e-08
ZNF331	1.42419340541708e-06	16.8063337393423	10.4397671294223	-0.686915507142599	2.41833115026738e-06
UBE4B	2.3312971242382e-17	2.7446203816484	1.01433049708912	-1.43607881955946	7.09699542243521e-17
PPIL4	0.599869153834191	2.66747868453106	1.756381549485	-0.602870458341056	0.628619578461147
SYNE1	0.720170837680286	3.31140885099472	2.34706672637707	-0.496586289702193	0.742816444675621
LATS1	1.4602177143008e-10	2.79334145351198	1.37527989252127	-1.0222666759371	3.15743411521587e-10
RBM39	0.515691264910204	14.3394234673163	11.9090909090909	-0.267923732012771	0.54641517436466
COX4I1	4.86983386339292e-10	8.06130734876167	6.06090461262875	-0.411480690525776	1.01863660496519e-09
SH3BGRL	0.014980448404426	2.55745026390581	2.28213166144201	-0.16432415695255	0.0188498059306877
COX7B	4.03393651117932e-32	2.92570036540804	1.24585759068518	-1.23164285520806	2.24463203773256e-31
RLIM	6.77705475068168e-12	1.4997969955339	1.57187639946261	0.0677205408859726	1.56170567317321e-11
TRAF3	2.15535578538143e-39	16.8254161591555	8.34930586654725	-1.01091402200796	1.52890409432496e-38
HACL1	0.00105631296757495	1.28136419001218	1.32646663681146	0.0499078119518768	0.00147108104176699
TBC1D5	2.92669113366434e-55	13.7259439707674	4.00985221674877	-1.77528439853871	2.94013809292712e-54
CAPN7	0.00248433834451019	2.14819326025173	1.36453201970443	-0.654717541044366	0.00335061162066197
RFTN1	6.06350363525043e-67	12.28095818108	2.17957904164801	-2.49430169803224	7.46292814974366e-66
SLC6A6	6.65972446696431e-05	1.93097848152659	1.10210479175996	-0.809070680611009	0.000101785344752082
RPL27	7.06437421301852e-89	11.4039788875355	4.83161665920287	-1.23895937270177	1.18815741854253e-87
ANKHD1	0	9.61307348761673	0.110165696372593	-6.44725079305689	0
DIAPH1	2.18232368937238e-11	8.26349979699553	5.34661889834304	-0.628126081643143	4.92214633094486e-11
NDFIP1	0.026423609167415	4.81932602517255	3.55441110613524	-0.439220847708734	0.0324040103184697
UBE2D2	2.76570905012165e-22	8.89403166869671	4.76892073443798	-0.899174738162304	1.04050005458524e-21
EXOC4	9.29400426598164e-19	7.70117742590337	4.47201074787282	-0.784155379475428	2.97296160556401e-18
PPFIA1	1.3506797150935e-60	2.86885911490053	0.433497536945813	-2.72638141993957	1.48975563827969e-59
NINJ1	3.36115814208426e-39	2.08485586682907	0.607254814151366	-1.77957372139273	2.3617060140127e-38
WDR44	2.34228808283608e-09	3.28014616321559	1.7089117778773	-0.940682182540829	4.69594649617136e-09
SELENOS	8.42245892900536e-06	1.39098660170524	0.748320644872369	-0.894380041346323	1.36887974810288e-05
CHSY1	0.0341291669116195	1.47462444173772	1.0564263322884	-0.481155407374965	0.0414975837129505
SNRPA1	4.21669673498375e-05	2.12626877791311	1.29690998656516	-0.713245625689658	6.5360557814573e-05
GCH1	2.75045820034118e-10	3.43605359317905	4.53112404836543	0.39911644917703	5.84197321752467e-10
LGALS3	0.00131692023892603	3.1161185546082	2.42364532019704	-0.362571534491879	0.00181834789304905
DNAJB1	3.44975416096437e-19	11.6382460414129	12.9587998208688	0.15505845802139	1.13676739506246e-18
RFX1	0.00255850730699054	1.71579374746244	0.927451858486341	-0.887531837037941	0.00344016561679754
RAF1	4.13270207570464e-11	4.73487616727568	2.63098969995522	-0.84772109440694	9.18735264078597e-11
NUP210	0.00422811212284862	1.73812423873325	1.0461262875056	-0.732474184640415	0.00558489437122542
TRIM22	0.245256907076963	1.13114088509947	0.852664576802508	-0.407728402616822	0.271557915878782
EFR3A	0.00126813153938098	2.08729192042225	1.25391849529781	-0.73518880824151	0.00175358814430026
PTCD3	4.61841574659478e-09	1.42509135200974	0.634572324227497	-1.16719789559742	9.12634307819925e-09
IMMT	4.38934869634846e-09	2.14413317092976	1.10613524406628	-0.954866722922911	8.68292129022205e-09
ILKAP	3.89263592745104e-08	2.04750304506699	1.03269144648455	-0.987456335629064	7.27081796097262e-08
RAN	1.67428623540713e-14	5.17214778725132	3.81191222570533	-0.440248599152443	4.41683600923229e-14
PRKAA1	1.34132849847984e-05	1.51035322777101	0.736677115987461	-1.0357816606963	2.1490163917455e-05
UBE2G1	1.61948323363998e-05	4.49045879009338	2.58128078817734	-0.798775768270835	2.5790999055012e-05
PNISR	0.0438190036526251	6.03613479496549	5.20689655172414	-0.213201279337213	0.052778754561506
SEC61G	2.0712831568179e-37	2.42915144133171	0.831168831168831	-1.5472389758509	1.38221893965747e-36
ANKRD17	2.23680796004566e-25	12.3877385302477	6.37393640841917	-0.958656306478459	9.66769207847642e-25
H3-3B	0.00096544382492661	28.5233455136013	28.6099417823556	0.00437335602670692	0.00134756090771769
ZRANB2	0.00119828686641357	2.53146569224523	1.40886699507389	-0.845437512624858	0.00166381482348123
EIF5A	4.39988571879358e-20	2.72350791717418	1.79399910434393	-0.602286891075151	1.50731568818025e-19
KDM6B	1.19319859940331e-32	7.0231425091352	2.10523958799821	-1.73813228034584	6.74030272641657e-32
VPS13B	9.49819360028099e-14	7.58993097848153	4.83654276757725	-0.650110609965709	2.41813600083866e-13
SDF2	0.0142225514398843	1.01786439301665	0.915808329601433	-0.152427776328341	0.0179386575168137
PTPRA	1.41853401370964e-27	5.36987413723102	2.31124048365428	-1.21622089427599	6.75120477459505e-27
DAP3	3.54345978869621e-11	2.36540803897686	1.1321092700403	-1.06307586128676	7.92481349854622e-11
KHDC4	0.205689033391457	1.58830694275274	1.23914017017465	-0.358150349665792	0.230562767525949
DCAF8	2.31236212931162e-124	2.4535119772635	0.0918047469771608	-4.74013575051774	5.76848995614181e-123
NASP	3.18767217496798e-06	5.53633779943159	5.88938647559337	0.0891853780817694	5.2966372259079e-06
CTNNBL1	0.000228990624236395	1.31100284206253	0.746977160770264	-0.81153477549283	0.000335762583939519
RBM38	0.000150423987436509	1.256191636216	0.750559785042544	-0.743017671073197	0.000224008798598359
OSER1	0.802958282718907	1.53958587088916	1.15226153157188	-0.418074130487972	0.81881918706891
SERINC3	0.201812827734995	1.63053187170118	1.07120465741155	-0.606108503076179	0.226422662448227
AP3B1	9.39644707259477e-19	5.86276898091758	2.96909986565159	-0.981556590098096	3.00314649775019e-18
PATJ	0.0459832540864471	1.81079983759643	1.53425884460367	-0.239085182047181	0.0552780580334165
DCTN4	0.37744221021755	2.09906617945595	1.53918495297806	-0.447581052153512	0.407835085865882
ZMYM5	0.143332100846091	2.43686561104344	1.77384684281236	-0.458145241017181	0.163827004564859
USPL1	0.205042011890068	2.63824604141291	1.9717868338558	-0.420075522716103	0.229906835051398
XPO4	9.31449656498993e-12	2.86195696305319	1.34214061800269	-1.09246614487433	2.13189555000416e-11
POMP	2.73446132438895e-17	3.61469752334551	1.99910434393193	-0.854521151992077	8.28361266728095e-17
CDK8	1.76820412288444e-08	2.50263905805928	1.16838334079713	-1.09893654102085	3.37392953016502e-08
ALOX5AP	5.13699081981408e-23	4.75355257815672	3.16300940438871	-0.587708272568302	2.01516140663687e-22
HMGB1P5	2.04160192180388e-26	1.69062119366626	0.96909986565159	-0.802836192796114	9.16501732288046e-26
MPRIP	0.149389489162854	1.35850588712952	0.87102552619794	-0.641233913488311	0.170473009210726
EPSTI1	3.7228531275547e-06	9.10881039382866	6.49753694581281	-0.487369718998378	6.15562503341673e-06
TPT1	1.07325097323403e-27	75.6910272025985	54.0286609941782	-0.486397358240021	5.13420060168712e-27
SLC39A11	0.950025191359484	2.2902963865205	1.60815047021944	-0.510131907263717	0.954390171968433
SRRM1	1.00069143663262e-17	4.41372310190824	2.141065830721	-1.04366696942072	3.08934391192977e-17
CSNK1G2	0.109156737478231	1.8956557044255	0.984326018808777	-0.94548882561647	0.126240072559609
SLF1	0.00414072492455433	1.84571660576533	0.925660546350202	-0.995625918715913	0.00547725072760443
RTN3	0.000842429771022376	4.06374340235485	2.3730407523511	-0.776072432425273	0.00118251943311562
PLAAT4	2.62678692841892e-22	4.48924076329679	2.17957904164801	-1.04242194831532	9.90240062163603e-22
MED10	0.00441943292082293	1.73650020300447	1.10434393193014	-0.652993030797007	0.00582312377408679
GIMAP4	1.13463318009034e-22	0.872919204222493	1.346171070309	0.624941726116029	4.36135628789637e-22
ZNF767P	0.00356665526265411	2.17133576938693	1.08240035826243	-1.00434861565128	0.00473811923205337
NTS	7.00659553663029e-172	5.39139261063743	0.0765785938199731	-6.13757299390669	3.25543945120685e-170
BTG1	0	4.24035728786033	36.7738468428124	3.1164223671181	0
ATP13A3	0.0921714545076444	3.31059683313033	3.95073891625616	0.255031180280157	0.10733123320956
KRAS	5.56544233286161e-17	3.39910678034917	1.75055978504254	-0.957339350289931	1.66158627720856e-16
CCDC59	0.0782647737913619	2.12261469752335	1.20824003582624	-0.812935416170678	0.0918702313585444
ARNTL	1.3104637217918e-07	3.46082013804304	1.93013882669055	-0.842409347129755	2.3703132135767e-07
RRAS2	0.246264043441869	2.72675598863175	1.67039856695029	-0.706993223117943	0.272348541943894
ZFC3H1	6.95425409582861e-10	3.28989037758831	1.72145096283027	-0.934414427779885	1.44488331325852e-09
SARAF	5.62134035904107e-15	12.6845310596833	13.9802955665025	0.14032467726293	1.52181515765154e-14
DGLUCY	2.91121532525917e-18	1.16362159967519	1.46439767129422	0.331685402799787	9.14707300421668e-18
NUMB	1.64426302333322e-43	4.19204222492895	1.02328705776982	-2.03444233457225	1.32288434149991e-42
EIF2S1	6.85486254224349e-11	1.74746244417377	0.829377519032691	-1.0751606026199	1.50588203720562e-10
MBD2	3.49618547913089e-15	3.86236297198538	1.99955217196597	-0.949806826139923	9.55538340141876e-15
MRPS36	7.26868728546116e-07	1.21234267153877	0.653381101656964	-0.891800905540163	1.25722245882081e-06
BHLHE40	3.96186578302408e-07	1.86967113276492	1.84370801612181	-0.0201743309809412	6.94962487753681e-07
ARL8B	5.32177404985203e-47	3.91636215996752	1.24764890282132	-1.65030217548415	4.54736417087356e-46
KATNBL1	1.95371027909292e-20	2.46082013804304	0.949395432154053	-1.37405820108141	6.78052390979308e-20
EMC7	2.10184067761727e-08	1.37677628907836	0.777877295118674	-0.823679653638551	3.99210107240848e-08
PRPF38B	0.000173519803288562	2.78197320341047	2.77966860725481	-0.00119562882634586	0.000256961397937683
VAV3	1.06966740322218e-26	7.09419407226959	3.40035826242723	-1.06095204088019	4.87249232570691e-26
PTPN22	5.91144464445008e-17	3.66463662200568	1.37751903269145	-1.41159789857417	1.75923456712738e-16
LAMTOR5	3.04129606642018e-05	1.82176207876573	1.10613524406628	-0.719806765527818	4.76781842213573e-05
NOTCH2	1.51571584568538e-12	2.79943158749492	1.32154052843708	-1.08291325429285	3.6091709150625e-12
NAPG	0.594170420108015	1.4539179861957	1.07657859381997	-0.433492245932852	0.622823308387336
PPHLN1	3.15008365660458e-24	5.80876979293544	2.95790416480072	-0.973657345304836	1.28952213123339e-23
SLC38A2	2.23684099077409e-06	4.87576126674787	4.50156739811912	-0.115200068551552	3.75534686662479e-06
YWHAQ	0.0539090966845554	4.97523345513601	4.41961486789073	-0.170843567072652	0.0643274839089863
KIDINS220	8.53953830180602e-16	2.1392610637434	0.824003582624272	-1.37639003675261	2.40830530104803e-15
ROCK2	7.25528987516541e-05	1.87616727568006	0.821316614420063	-1.19177807389499	0.000110569546806026
LPIN1	0.55173516781042	2.48396264717824	1.8128078817734	-0.454417440187405	0.582117405265777
LDHA	0.0715702757187573	7.99675192854243	8.14196148678907	0.0259622632539323	0.0845065803197652
IL6ST	7.63076940687808e-18	11.7044254973609	8.31079265562024	-0.493996134521122	2.37352049249923e-17
CDC73	3.49812791747256e-07	4.77182298010556	2.71204657411554	-0.815158570332415	6.15359274455537e-07
TIMM17A	0.00061495172927667	1.3958587088916	0.754590237348858	-0.887387576732353	0.000871435599588785
RPS15A	1.10942480403518e-268	48.7969955339017	4.02418271383789	-3.60002460693813	2.06186599829938e-266
RELCH	1.09672101786212e-22	2.8599269183922	1.20420958351993	-1.24789177728185	4.21999174264338e-22
RBM17	0.197068945430673	1.59480308566788	1.37796686072548	-0.210837109304661	0.22156844227641
IL2RA	7.10404276710351e-18	3.95249695493301	8.29332736229288	1.06918668981298	2.21153492171891e-17
CCNH	9.91735170132321e-21	2.33658140479091	3.10568741603224	0.41051333086786	3.48090616372223e-20
DOCK2	1.69307535018424e-08	5.64514819326025	3.29735781459919	-0.775701003965314	3.23389572283393e-08
KLRD1	5.13235738232613e-72	4.79983759642712	2.07836990595611	-1.20753314640421	6.88699364263763e-71
DDB2	0.000201367229064814	1.07714169711734	1.04970891177788	-0.0372187291299605	0.000297016662870601
PUM1	2.27231107376028e-39	8.98132358911896	4.00850873264666	-1.16386245525518	1.60879624022228e-38
YARS1	2.4583701240953e-35	3.7092976045473	1.2884012539185	-1.52556405294707	1.53061335867039e-34
BTF3L4	0.000563072856402469	1.3483556638246	0.801164352888491	-0.751030958774312	0.000801893412738689
TUT4	3.35527773838185e-15	5.22289890377588	2.39408866995074	-1.12537419225936	9.18377566536475e-15
RNF138	0.216045627834467	1.47218838814454	1.18495297805643	-0.313132486788994	0.241516270273899
ELP2	4.64898101567094e-07	2.7791311408851	1.46394984326019	-0.924767787701509	8.11279926537506e-07
TMEM258	1.42005037510058e-41	1.79537149817296	0.559337214509628	-1.68249217153178	1.08384543003057e-40
TMEM165	2.61507715363849e-11	3.46163215590743	2.11688311688312	-0.709510813928799	5.88036405328147e-11
UBAC2	3.28702090370784e-05	7.26065773447016	4.40394088669951	-0.72130514219488	5.13355323490842e-05
ARGLU1	5.62169171729094e-17	5.92123426715388	3.37259292431706	-0.812039739557289	1.67703275386601e-16
TPP2	0.000590850293759929	3.23020706455542	2.35781459919391	-0.454176368244177	0.000837920847732032
ETS1	9.80290375061586e-25	6.89078359723914	3.90998656515898	-0.817504400397719	4.11236055163986e-24
APC	1.30524096863651e-19	2.27446203816484	0.857590685176892	-1.4071642145857	4.37473460813517e-19
OSTF1	0.358224462228797	2.62931384490459	2.05911330049261	-0.352663142907899	0.388311556169273
UBQLN1	0.0118614466889107	2.79131140885099	2.23555754590237	-0.320308402648011	0.0150731614846773
NAA35	9.68364776712438e-18	2.2785221274868	0.942230183609494	-1.27394692765111	2.99451903081542e-17
ANXA1	5.36161497693055e-25	9.22858302882663	15.0291088222123	0.703578408298463	2.28283194378589e-24
CEMIP2	5.81701362330604e-12	15.2574096630126	8.41737572772056	-0.858067626749873	1.34297140607631e-11
AGTPBP1	1.77697074256637e-22	3.42509135200974	1.33407971339006	-1.36029759486767	6.7466805414905e-22
ISCA1	1.80846751018528e-25	2.70117742590337	1.00044782803403	-1.43294247122233	7.84372664569275e-25
ADAM19	1.00850627256909e-08	4.80795777507105	4.74070756829378	-0.0203218231112611	1.95138876373728e-08
HAVCR2	8.52827697908522e-34	2.88306942752741	1.00761307657859	-1.51666382867488	5.03968291434972e-33
TAOK3	1.85727034264248e-09	7.42793341453512	4.63770712046574	-0.679549168649851	3.74172025127485e-09
FBXO21	1.7265811191688e-06	2.163215590743	1.07747424988804	-1.0055240632187	2.9211206281067e-06
OASL	4.61526306805421e-14	4.46650426309379	1.65024630541872	-1.4364647707739	1.19297168455894e-13
BICDL1	1.37182269868473e-43	33.4157531465692	11.4034930586655	-1.55105258005212	1.10608784620632e-42
DMTF1	2.38349404059848e-07	2.07470564352416	1.18002686968204	-0.814086952623919	4.24506341586227e-07
TMEM243	0.891503164634023	1.16930572472594	0.826242722794447	-0.501014618705429	0.90151253574107
PNPLA8	0.574907538114184	3.22695899309785	2.36945812807882	-0.445618078165843	0.605362979934964
RINT1	1.75915751405615e-13	1.48355663824604	0.562472010747873	-1.39920679305937	4.403224565486e-13
SRPK2	7.21394355809369e-08	9.40641494112871	5.41558441558442	-0.796527941834482	1.33073092830939e-07
TES	8.93872141876938e-11	1.62931384490459	0.623824451410658	-1.38505252150225	1.95788023061672e-10
MDFIC	0.911060292313751	5.84612261469752	3.58441558441558	-0.70574217200031	0.918722492276238
MTO1	1.05064587321983e-08	1.19488428745432	1.32422749664129	0.148280077856417	2.0308116020583e-08
SYNCRIP	0.0889537301114939	4.1282988225741	3.07792207792208	-0.42359069430264	0.103844539831791
SNX14	2.84440354938787e-43	3.13723101908242	0.739811912225705	-2.08426133451947	2.27858792954196e-42
AKIRIN2	0.185871678521959	3.05359317904994	2.1500223914017	-0.506156184220014	0.209867870311702
PRR5L	1.08022725915955e-26	3.01827040194884	0.544111061352441	-2.47174899769213	4.91457126352025e-26
PHF21A	0.000851964819930243	5.12992285830288	2.90461262875056	-0.820591358699843	0.00119545233510031
CAPRIN1	8.43367470472797e-16	2.60008120178644	1.102552619794	-1.23770916935531	2.38025579935261e-15
ATP5MC2	1.86226074165153e-10	4.92610637434024	3.76712942230184	-0.386982182820413	4.00348361869216e-10
CD63	1.02721000659834e-09	5.36662606577345	4.20689655172414	-0.351259025487764	2.10249977672138e-09
TESPA1	0.0015835748178762	1.34957369062119	1.1218092252575	-0.266676402011286	0.00216960840326054
TFCP2	0.40176134075952	2.6979293544458	1.59337214509628	-0.759769312219889	0.432478107038267
CD164	0.00315369969074962	2.24928948436866	2.20958351992835	-0.0256948839599401	0.00421210986364223
AHI1	2.50146487356895e-65	10.1798619569631	2.4205105239588	-2.07233472610702	3.01881329060253e-64
REPS1	3.37833755938471e-06	2.16483962647178	1.03896103896104	-1.05911859839755	5.60342735753368e-06
STX11	1.08353249128601e-14	2.71010962241169	1.33184057321988	-1.02492981273337	2.89539199864134e-14
CCT7	0.939814140901565	1.21518473406415	0.944469323779669	-0.363599807027922	0.945409786666067
USP15	1.24670684162756e-14	10.1680876979294	5.81325570980743	-0.806630103061456	3.3194909243049e-14
MDM2	0.03919667186184	2.32277710109622	2.12897447380206	-0.12569206441499	0.0473493757915045
PCNX2	9.96400870020104e-08	4.07673568818514	2.43036274070757	-0.746242766388801	1.81817478343875e-07
DHX9	1.55161058424893e-06	3.45716605765327	1.85803851321093	-0.895809496017767	2.63348700532113e-06
CEP350	4.19212866554715e-33	4.73771822980106	2.02194357366771	-1.22844966199931	2.40465158176524e-32
NIBAN1	3.65153725702284e-25	24.997969955339	10.5656068069861	-1.24243531378497	1.56368248667672e-24
RC3H1	9.40729374065294e-64	8.91433211530654	3.26869682042096	-1.44741114163848	1.09958839100651e-62
SP110	3.41479732401394e-05	2.38002436053593	2.37751903269145	-0.00151944988932295	5.32863209628876e-05
DOCK10	0.00874251293900433	11.6248477466504	6.64800716524854	-0.806217978865879	0.011236487065795
USP37	0.560488459858554	2.51644336175396	1.85400806090461	-0.440738610523041	0.590849576090257
CAB39	1.14044249267938e-32	7.95087291920422	3.73130317957904	-1.09143367306847	6.45209245858334e-32
COX5B	2.0830088565211e-18	3.30044660982542	1.65606806986117	-0.994899286702765	6.5670431888795e-18
REV1	3.65785246074542e-05	1.64596021112464	0.793551276309897	-1.05253410823539	5.69595207230445e-05
GCC2	0.000364419813983743	5.13357693869265	3.24451410658307	-0.661961968783719	0.000527472137296563
ANKRD36	0.419541561576266	2.5582622817702	1.61262875055978	-0.665749833448095	0.449664355357261
EPC2	0.000168027844478645	6.49127080795778	3.68517689207344	-0.816767073174526	0.000249126245682937
ISCU	0.647994866654107	1.55095412099066	1.39005821764442	-0.158010704059496	0.674488075988047
SCYL2	0.00724899852905276	1.95818107998376	1.35602328705777	-0.530132228099676	0.0093785337739259
RNASEH2B	0.2134457105387	1.61347949654892	1.1974921630094	-0.43015903047983	0.238825317902573
TBC1D4	1.20006460614257e-12	2.43158749492489	3.62785490371697	0.577218251862755	2.89088797215290e-12
LRCH1	2.46040144102522e-16	5.88509947218839	2.40035826242723	-1.29381705092714	7.11144024594925e-16
SUCLA2	5.00333730599645e-05	1.56800649614292	0.801612180922526	-0.967955200122544	7.72317473687243e-05
MED4	2.68131712837555e-05	2.22533495736906	1.31840573219884	-0.755228086615144	4.22128579676913e-05
PHF11	0.00193792992430071	2.2444173771823	1.91177787729512	-0.231426076464133	0.00263470575297211
ITM2B	3.10584653397504e-05	6.24279334145351	4.96686072548141	-0.329857415188864	4.86696103152834e-05
LCP1	0.00796230539573979	3.62647178237921	3.47290640394089	-0.062423093222533	0.0102834917150677
CHST12	6.11944249673745e-15	2.05115712545676	0.873264666368115	-1.23194713847409	1.65304998258525e-14
RAC1	6.12732558622842e-09	4.53430775477061	3.12673533363189	-0.536225207980411	1.19555218918693e-08
AOAH	3.52369965357096e-31	7.44945188794153	2.53470667263771	-1.55531547768623	1.91765616578671e-30
BZW2	0.0304455969647984	1.58221680876979	1.50067174205105	-0.0763388682880787	0.0372380006311799
DBNL	0.0132055185061016	1.25740966301259	0.924317062248097	-0.443995035574922	0.0167182943757424
CCM2	0.054224286892549	3.84693463256192	2.97716077026422	-0.369772184498984	0.0646620707024718
IREB2	2.85308066006949e-21	1.96345919610231	0.724137931034483	-1.43906118909897	1.03361606369184e-20
CALCOCO2	0.371076472961365	1.56800649614292	1.18808777429467	-0.400290112045467	0.401423530266995
NMT1	2.75508573015892e-08	1.19407226958993	0.616211374832064	-0.954392937508479	5.19039719158677e-08
DCAF7	3.9287336912977e-06	1.93138449045879	1.1128526645768	-0.795372796836319	6.47875027974869e-06
KAT7	0.00998429167816019	1.47990255785627	0.821764442454098	-0.848705374807237	0.0127750816412122
MRPL47	1.7227575369668e-07	1.77019894437678	1.07881773399015	-0.714460364749331	3.09946261612081e-07
TRA2B	1.786078815662e-29	3.84003248071458	4.74966412897447	0.306706983359429	9.03245572491926e-29
MARCHF7	1.29216938893586e-12	4.7088915956151	2.448723690103	-0.943357518649845	3.09809372109057e-12
TANK	0.755199296804919	16.925700365408	15.320644872369	-0.143738507981546	0.774793206244517
SKIL	2.31137557924724e-05	7.66829070239545	4.00582176444245	-0.936806799023673	3.65590767151574e-05
RPS6KC1	2.24898631892507e-06	2.02923264311815	1.0371697268249	-0.96828227142098	3.7740325722097e-06
CBWD2	0.000162301454286283	1.37677628907836	0.77295118674429	-0.832844943169988	0.000241116908705881
WDR33	2.54875303772905e-38	6.31465692245229	2.5691894312584	-1.29739108717984	1.74469890262226e-37
BIN1	0.00962182561782944	0.988225740966301	1.03224361845052	0.0628709592794594	0.0123282750160193
UGGT1	1.27482819618787e-18	1.67925294356476	0.565158978952082	-1.5710908986559	4.05349564177101e-18
GYPC	0.0103301123020447	2.04141291108404	1.91401701746529	-0.0929643650842094	0.0131948547858076
STAM	0.00706657593566644	6.24847746650426	4.45588893864756	-0.487791424220711	0.00915845981620368
ABI1	1.1536447904326e-15	9.81120584652862	5.92028660994178	-0.728763441243546	3.22898922141414e-15
YME1L1	0.0495751084387066	4.63134388956557	4.40304523063144	-0.072929220401374	0.0594229855100524
DNAJC1	1.83608113986533e-28	11.7896873731222	5.42901925660546	-1.1187619567178	9.0875014605585e-28
TXN	0.00012941403101354	3.95615103532278	2.69502910882221	-0.553796649896508	0.000193496360932151
ECPAS	1.04365672729756e-41	3.49736094194072	1.0089565606807	-1.79340263332994	7.98204126618319e-41
C9orf78	4.00253015356601e-05	1.85140073081608	1.23958799820869	-0.578756504738892	6.21705164262635e-05
CDK5RAP2	1.40209142054713e-07	1.75233455136013	0.892073443797582	-0.974043840743448	2.53234879017186e-07
ATP6V1G1	4.52058561005482e-07	3.32683719041819	2.27362292879534	-0.549158256074191	7.89986681362189e-07
PSMB7	4.95552329939486e-11	2.28461226146975	1.35602328705777	-0.752567381395338	1.0931560892493e-10
ANP32B	2.59244702650162e-06	3.278928136419	2.50738916256158	-0.387038353941993	4.33279028664862e-06
RPL35	4.22123174871424e-147	18.0438489646772	5.87774294670846	-1.6181729435804	1.48021871792178e-145
ARPC5L	0.000383940278138708	1.92773041006902	1.38602776533811	-0.475947148863792	0.000555078185080349
DERL1	0.764678152509752	1.2911084043849	1.0192566054635	-0.341092831188648	0.783005149553374
PLAA	0.114303078948061	1.83110028420625	1.20152261531572	-0.607847002205735	0.13161850819391
UBAP2	7.40584076110935e-13	4.64149411287048	2.47962382445141	-0.904468017888933	1.8015386197018e-12
APTX	2.12734788475465e-06	1.01299228583029	1.13793103448276	0.16778993650522	3.57960710168992e-06
RNF38	1.00242604009673e-36	7.90296386520503	3.33497536945813	-1.24471770534586	6.55989012506962e-36
TLN1	2.86097920940337e-12	2.21477872513195	1.20107478728168	-0.882836582630008	6.67143018905416e-12
SIT1	7.8361097556844e-14	0.654892407632968	1.11553963278101	0.768411959761681	2.00459875856015e-13
DCTN3	0.0194296534201731	1.25740966301259	0.920734437975817	-0.449597741804298	0.0241700206702756
DENND4C	0.00209412961400983	3.35322777101096	1.96999552171966	-0.767358132730106	0.00284186921331674
RPS6	7.77856517112134e-26	34.36784409257	23.7635467980296	-0.532309173933539	3.40954324776628e-25
PIM1	0.0591230131211365	1.64677222898904	1.13121361397223	-0.541769636539301	0.07018851477843
TMEM14B	4.97349382217649e-16	1.67884693463256	0.757277205553068	-1.14857729297217	1.42313137313549e-15
IRF4	0.478846929320239	2.60211124644742	2.54679802955665	-0.0309980888902842	0.509992560539636
RIPK1	1.31618577555418e-10	2.23751522533496	2.70219435736677	0.272233945990684	2.85762998115356e-10
MTCH1	0.712597727495719	1.40073081607795	1.19256605463502	-0.232110556665792	0.736780459833543
FCHSD2	0.000989109776024826	5.03613479496549	2.84146887595163	-0.825679985207667	0.00138007546452113
SYTL2	1.92720495524107e-24	4.52456354039789	1.26645768025078	-1.83697976111537	7.98597638643373e-24
RAB30	0.000838671209078277	1.31059683313033	1.2230183609494	-0.0997778878360065	0.00117768828263844
CREBZF	0.231953875567836	1.24928948436866	0.826690550828482	-0.595688514011283	0.257903845493762
TGS1	9.55110672305135e-05	1.8956557044255	1.05329153605016	-0.847792151729337	0.000144139113640202
SDCBP	0.997692789312254	3.48112058465286	3.03493058665472	-0.197888269026245	0.997692789312254
NEK1	2.93464555717826e-16	4.14819326025173	1.65606806986117	-1.32472113588084	8.45587405893922e-16
SORL1	3.84736472823801e-10	1.4417377182298	1.32288401253918	-0.124122157579695	8.0931831889421e-10
RDX	4.82129644047043e-13	5.31668696711328	1.42857142857143	-1.89595435390924	1.18366967432157e-12
FDX1	0.0359388273892794	1.6630125862769	1.22033139274519	-0.446526108771862	0.0435838895288586
CASP1	7.31172346027098e-08	0.700365408038977	0.922973578145992	0.39818151966285	1.34809901298746e-07
CTDSPL2	9.84179915023821e-16	3.24563540397889	1.46887595163457	-1.14378838123851	2.76298847744981e-15
SLTM	0.216737942811634	2.00365408038977	1.41737572772056	-0.499411208351569	0.242217358217331
RTF1	2.73391500659755e-10	3.39017458384084	1.8781907747425	-0.852015959475697	5.81347945052809e-10
RPLP1	2.74614115421553e-107	95.7803491676817	40.0335871025526	-1.25851880458493	5.73449812933659e-106
ADAM10	5.43100294327125e-10	4.43199350385709	2.14733542319749	-1.04540820269216	1.13346647614482e-09
RSL24D1	1.7106046496032e-15	3.17539585870889	1.71428571428571	-0.889328877094199	4.73794149223181e-15
KYAT3	0.000132288704739085	1.68859114900528	0.895208240035826	-0.915524836225241	0.000197556093015339
GTF2B	3.08977590799292e-45	4.65205034510759	6.61128526645768	0.507064056095585	2.58664347973191e-44
IFI44L	8.17195278846391e-21	1.94518879415347	0.810120913569189	-1.26370102883466	2.88462948857743e-20
IFI44	8.84042776880587e-13	1.93909866017052	0.927451858486341	-1.06404190636781	2.13931445420908e-12
RPL7P9	1.56367263305263e-23	0.508323183110028	0.238244514106583	-1.09330303475494	6.24964642694261e-23
SELENOI	8.81383794796456e-05	2.464880227365	1.59337214509628	-0.629434285907107	0.000133446173737614
HADHB	0.131068630685683	1.79374746244417	1.15226153157188	-0.638508584944987	0.150179439043984
ADCY3	7.983364101387e-15	1.64717823792123	0.705329153605016	-1.22362809725514	2.15030176556924e-14
PPM1B	6.9737678737704e-186	4.46082013804304	0.217196596506941	-4.36023557802186	3.70307074097208e-184
RAB1A	0.0351009643019455	6.06658546488023	4.38244514106583	-0.469148702507309	0.0426094984684296
ACTR2	1.67413765944476e-08	5.05968331303289	3.35736677115987	-0.591716938081456	3.19936744481037e-08
FBXO11	3.79087968598089e-08	10.3365814047909	6.82445141065831	-0.598974141590923	7.09144428424306e-08
LRPPRC	1.96129918760119e-22	2.38489646772229	0.917151813703538	-1.37869417364836	7.42377706752915e-22
DTNB	0.0151294620559522	2.8717011774259	1.59919390953874	-0.844560750702692	0.0190179947453413
STAMBPL1	1.21054282997957e-09	1.18676410881039	1.22839229735781	0.049738169718712	2.46823241855955e-09
ATAD1	0.0228416822853109	1.41981323589119	0.793103448275862	-0.840120207269315	0.0282255761484377
DUSP5	1.6177983480446e-30	1.73893625659765	2.3654276757725	0.443896000952538	8.5295836307543e-30
KIF20B	5.99846657020607e-08	2.11571254567601	1.24406627854904	-0.766080278773669	1.11092676838346e-07
ENTPD1	8.86978422826188e-57	5.91392610637434	0.328257948947604	-4.17121436499991	9.05741427924434e-56
EXOC6	2.39479974337962e-06	2.185952090946	1.05194805194805	-1.05519831992163	4.00606239700362e-06
ANXA7	0.000257537037577261	2.52781161185546	1.4858934169279	-0.766558313836829	0.000376135626198302
ASCC1	0.0439730844622158	2.11165245635404	1.34885803851321	-0.646633891247784	0.0529471833320558
RPS24	9.79965061441524e-125	36.5501421031263	14.7810120913569	-1.30613195757926	2.47791165535928e-123
STAT4	2.83492237128014e-06	23.4591961023143	13.4935064935065	-0.797888272743706	4.7295361104346e-06
SSB	0.000471641389002024	1.49330085261876	1.36497984773847	-0.129625200242128	0.000675825382775838
NAB1	1.23951856097546e-39	3.54039788875355	1.15987460815047	-1.60994266041388	8.87724564767974e-39
PPIG	2.80272056116849e-08	5.86642306130735	3.72279444693238	-0.656095155454236	5.2774631843279e-08
OLA1	3.34961969484167e-27	4.21071863580999	1.75906851768921	-1.25925479799237	1.56413773941288e-26
CIR1	4.83736648341955e-22	3.26431181485993	1.40841916703986	-1.21270210762315	1.7998489708579e-21
SENP7	2.43505380888988e-08	2.94518879415347	2.6627854903717	-0.145423905386148	4.59913364209537e-08
COX17	7.62335577406585e-05	1.31059683313033	0.649350649350649	-1.013154301699	0.000115941135074479
PARP9	0.537801500445323	1.35200974421437	1.06314375279893	-0.346768865640231	0.568061431416671
USP8	4.98549610304295e-08	3.75314656922452	2.17420510523959	-0.787612587484589	9.26554450750532e-08
SECISBP2L	7.0309434163944e-11	1.87373122208689	0.846394984326019	-1.14651103674821	1.54365131002587e-10
TMOD3	6.35815775814834e-61	4.69143321153065	1.21988356471115	-1.94328527466643	7.11845553826427e-60
SPPL2A	1.61589963090194e-38	4.47421843280552	1.74115539632781	-1.36159072317625	1.11641244016032e-37
FAM13A	1.45291368584227e-07	1.60332927324401	2.01701746529333	0.331152836296368	2.61904954911529e-07
HERC5	9.37132412090127e-08	2.38773853024767	0.907299596954769	-1.39599393968431	1.71254728404081e-07
HNRNPD	0.00212700655818631	4.19326025172554	3.23600537393641	-0.37385836919826	0.00288543188933522
RASGEF1B	3.46093310225298e-08	5.24847746650426	3.46215853112405	-0.600227184574275	6.49055920336747e-08
SEC31A	8.51580199344789e-18	4.16077953714982	1.84191670398567	-1.17564602716478	2.64217328961985e-17
KIAA1109	6.93155703997988e-05	2.89768574908648	1.66592028660994	-0.79858177447441	0.000105809435390576
RAP1GDS1	0.00255769712059176	2.8607389362566	1.92700403045231	-0.570028257870166	0.00344016561679754
NUP54	0.0354120214850628	1.628095818108	0.960143304970891	-0.761863954208023	0.0429590352023428
G3BP2	7.80733950922547e-05	6.13398294762485	6.54500671742051	0.09357051692973	0.000118642195240356
SEPTIN11	0.0139041128756909	1.61023142509135	1.61307657859382	0.00254688035391536	0.0175489261660248
CNOT6L	0.0108505450495418	27.0133982947625	21.7487684729064	-0.312741432330925	0.0138310960045085
USO1	0.000121600027874081	2.61753958587089	1.38065382892969	-0.922859717365277	0.000182252945003209
LEF1	3.960445864717e-31	1.95818107998376	1.83027317510076	-0.0974551900647492	2.1521896606949e-30
SEC24B	1.01187326806871e-42	4.85708485586683	1.63188535602329	-1.57355098325521	7.98542024928109e-42
PPP3CA	6.50416914975701e-10	7.70564352415753	3.98656515897895	-0.950769196447371	1.3521250967364e-09
ETV6	0.0115431274104801	7.70807957775071	5.72995969547694	-0.427846474903156	0.0146937686934091
GABARAPL1	2.44127467632078e-17	1.91717417783191	0.817286162113748	-1.23006820089741	7.41357677441531e-17
KIF21A	3.66016030832641e-17	2.89037758830694	1.40080609046126	-1.04500071193126	1.10339139221811e-16
SINHCAF	3.2108761583185e-05	1.43564758424685	1.38468428123601	-0.0521445787900966	5.0167409333627e-05
AEBP2	7.89863446597636e-08	5.21924482338611	2.59829825347067	-1.00627403284653	1.44983823753255e-07
ETNK1	3.76938584571704e-08	4.40885099472188	2.94581280788177	-0.581736962215986	7.05478710399307e-08
SCAF11	5.42308828496404e-16	6.08526187576127	3.35467980295567	-0.859144279003258	1.54582968981682e-15
RPL14P1	4.53239865159684e-10	0.526593585058871	0.35423197492163	-0.57199550310242	9.50193219852535e-10
PHLDA1	9.29424311636886e-17	2.41412911084044	3.5333631885356	0.549539213669664	2.73312513160942e-16
SNRPF	2.11144608551681e-33	2.03288672350792	0.812807881773399	-1.32254353052415	1.22437521058752e-32
TDG	0.105255731615283	1.55582622817702	1.18629646215853	-0.391216340690071	0.121842277924013
NUP58	0.0321774310714457	3.61469752334551	2.52216748768473	-0.519210845183967	0.0392786572389372
MTMR6	0.0800511570298023	1.79252943564758	1.07971339005822	-0.731348410256815	0.0938644008453549
SLC7A1	0.977662766474464	1.94072269589931	1.43663233318406	-0.433903099736703	0.979243466177737
N4BP2L1	0.0406999942840432	1.90539991879821	1.71607702642185	-0.150979522615595	0.0491015510398535
KANSL2	0.884441460032794	1.28867235079172	0.953425884460367	-0.434692801706401	0.895036457103701
TMBIM6	0.0338082383415857	5.0235485180674	4.36363636363636	-0.203175928480514	0.0411342788594678
WDFY2	4.45828554125286e-11	3.41656516443362	1.92924317062248	-0.824511644996616	9.89931144374963e-11
RB1	1.25116250170155e-24	3.99472188388145	1.46350201522615	-1.44867033260428	5.21949609295697e-24
SBNO1	6.49992561155635e-15	3.3134388956557	1.48723690103	-1.15569484271001	1.7545550833809e-14
VPS37B	9.19085535817627e-75	5.78359723913926	0.911330049261084	-2.66592154538112	1.28430110399779e-73
DENR	6.5757780510103e-06	1.34551360129923	0.702194357366771	-0.938214666429756	1.07532630952949e-05
RBM26	9.23890785451569e-35	3.7563946406821	1.37617554858934	-1.44868412236674	5.6204616195147e-34
MBNL2	5.44115203432385e-10	4.92164027608607	3.16077026421854	-0.638863035752243	1.13494736877563e-09
CUL4A	1.88603350298731e-25	2.557856272838	0.951634572324228	-1.42645561068573	8.17061367203244e-25
ARMH4	0	7.19650832318311	0.0895656068069861	-6.32820844056303	0
DCAF5	0.00250541493261802	2.0584652862363	1.19032691446485	-0.790211265938041	0.00337658713000043
GPR65	1.40333644986479e-13	1.25334957369062	1.37707120465741	0.135814304175327	3.52922975923371e-13
WDR20	4.36139085041061e-35	4.18676410881039	1.66233766233766	-1.33262217655759	2.69738598851518e-34
SLC12A6	0.0865354167008707	3.15306536743808	3.35602328705777	0.0899976470971235	0.101116675220728
MFAP1	1.06757968292401e-05	1.06820950060901	0.945812807881773	-0.175568037130948	1.72305413870106e-05
TCF12	3.40266965158176e-12	9.60251725537962	5.03224361845052	-0.932210884294434	7.90977054091895e-12
SERF2	1.8196494509812e-103	9.3252131546894	4.20331392745186	-1.14960949350243	3.65602000502547e-102
BNIP2	1.57484539705966e-15	0.683313032886724	0.908195253022839	0.410455852349879	4.37496288555363e-15
GTF2A2	0.00816200261077302	1.70442549736094	1.16883116883117	-0.54421898315842	0.0105231230330362
SRP14	1.09014011157763e-35	9.59723913926106	5.95521719659651	-0.688465315467203	6.8795429452191e-35
TLE3	0.305344086057091	1.61185546082014	1.0371697268249	-0.636070377364596	0.334107732668298
ANP32A	0.020907810102614	1.99350385708486	1.50425436632333	-0.406257852291069	0.0259134145219794
UBE2Q2	6.07440859560862e-09	1.91352009744214	0.93372145096283	-1.03516492100684	1.18647276667773e-08
PSTPIP1	0.000195835012179538	1.05643524157531	1.04836542767577	-0.011062650929295	0.000289315874511662
ETFA	3.18574873485075e-05	1.50832318311003	0.798477384684281	-0.917622131124476	4.98166935104764e-05
SCAPER	0.00565244391139113	3.62444173771823	2.61531571876399	-0.470773680148423	0.00738493287122701
NCOA2	0.00835546860932413	9.70807957775071	6.54769368562472	-0.568199103207234	0.0107539047163635
DNAJA4	4.2609067940881e-06	1.41981323589119	1.45633676668159	0.0366428380537988	7.00787192638295e-06
USP3	3.38574820756227e-84	11.3564758424685	2.0550828481863	-2.46624674444002	5.31005320148057e-83
LINS1	9.15630298137538e-14	1.12586276898092	1.1589789520824	0.0418233776295164	2.33429205636298e-13
SCAMP2	0.0581494690955925	1.42427933414535	1.0179131213614	-0.484617686950398	0.0690989695103316
MCTP2	4.41610072380725e-31	5.46163215590743	1.71115091804747	-1.67436514449258	2.38932261868873e-30
FURIN	0.00233677315179492	1.80755176613886	1.05284370801612	-0.779745677012451	0.00316191692945822
IQGAP1	2.90411787437945e-29	12.4360535931791	6.6833855799373	-0.895877724993053	1.45479867103348e-28
CRTC3	0.75000874901865	2.73609419407227	2.13658755038065	-0.356809462818468	0.770291024951364
SEC11A	2.3446649351021e-23	5.37515225334957	2.73757277205553	-0.973408304255809	9.30108811502082e-23
GLYR1	7.7241626845465e-05	1.90580592773041	1.08508732646664	-0.812590060395336	0.00011742622780556
PMM2	7.38849023322884e-20	2.30856678846935	0.813703537841469	-1.50442230276692	2.50346565149604e-19
PARN	0.0327430548327308	1.52862362971985	1.18137035378415	-0.371771923631258	0.0399297686395211
FTO	1.28787847308061e-08	3.15996751928542	1.65248544558889	-0.935272164161058	2.47648436856732e-08
UQCRC2	0.341431541357403	2.09825416159156	1.81459919390954	-0.209538519216299	0.371082175212125
CDR2	8.95727636194557e-24	3.50385708485587	1.26914464845499	-1.46508742447181	3.61108419060214e-23
ARHGAP17	7.36670943537173e-17	1.84409257003654	0.778325123152709	-1.244466247216	2.18357727043674e-16
NLRC5	0.00241884836823831	4.58059277304101	2.56829377519033	-0.834724074025188	0.00326940341263338
MAP1LC3B	0.413879197099415	4.06577344701583	3.52395879982087	-0.206332770421127	0.444364233280914
RPS2	1.64216947145776e-70	52.436053593179	30.5794894760412	-0.777994789371181	2.14173471066965e-69
NDUFB10	0.921832908710189	1.57693869265124	1.36632333184057	-0.206827644164049	0.928829742931898
TCF25	8.3862368730099e-12	4.06090133982948	2.34124496193462	-0.794524087235652	1.92417546030727e-11
NCOR1	5.82358259846865e-34	7.84206252537556	4.00985221674877	-0.967684077539262	3.45235351172376e-33
COPS3	0.0263089381320241	1.38611449451888	0.909538737124944	-0.607839442055098	0.0322846890184
KSR1	6.19683551320116e-14	3.70280146163216	1.62472010747873	-1.18842599184709	1.59402336349957e-13
RANBP10	1.75633502898945e-09	1.89037758830694	0.976265114196149	-0.953329546567508	3.5479876645401e-09
TOB1	1.14777988578959e-10	4.79415347137637	4.85982982534707	0.0196297028979574	2.49783245636997e-10
VPS53	6.29718629853765e-25	3.23183110028421	1.1974921630094	-1.43233558866117	2.67199103557813e-24
NPEPPS	8.27081757675622e-43	3.51522533495737	1.0461262875056	-1.74856014965585	6.55493154217545e-42
SKAP1	0.661655385684005	17.1485992691839	12.8137035378415	-0.420403221761439	0.687744146696713
SSH2	3.88450048595648e-36	12.5233455136013	4.59426780116435	-1.44671315905168	2.49372855031092e-35
CLTC	5.27307753171731e-33	3.22655298416565	1.13300492610837	-1.50983958283262	3.02003531361991e-32
BCAS3	1.80547917840206e-06	6.01827040194884	2.64666368114644	-1.18517404942728	3.05043913914566e-06
SS18	0.00116634551424495	3.67803491676817	1.88356471115092	-0.96546957687349	0.00162006961003306
TAF4B	0.301408827382844	3.15590742996346	4.35467980295566	0.464511753803966	0.330093285616391
GALNT1	1.19610461173283e-21	2.72350791717418	1.14643976712942	-1.2483055020005	4.40626446165602e-21
GAREM1	1.76287081984051e-05	0.800649614291514	1.0667263770712	0.41394723816269	2.80456604826504e-05
ESCO1	3.96452363453933e-13	3.21356069833536	1.32198835647112	-1.28146325228766	9.75902937058456e-13
NPC1	0.0710909188795499	1.78765732846123	1.79444693237797	0.00546904217039224	0.0839672530903359
PIK3R5	1.35532275863273e-08	5.38895655704425	2.13121361397223	-1.33833075318191	2.60213568896584e-08
TMC6	1.54720619058871e-41	0.561510353227771	1.22122704881326	1.12094692044126	1.17847651852833e-40
SLC16A3	2.00865978599402e-42	1.37028014616322	0.329153605015674	-2.05763797042534	1.57847535402532e-41
EIF4A3	8.62578545325046e-08	3.38530247665449	3.78638602776534	0.161536759165444	1.58096866517416e-07
CSNK1D	0.000616820539165052	1.9187982135607	1.11598746081505	-0.781882184273357	0.000873750740882812
ANAPC11	0.00506217129152607	1.55460820138043	1.05105239587998	-0.564716441650503	0.00663941097057248
TBCD	3.02965330449435e-09	2.19163621599675	1.01388266905508	-1.11211764195848	6.03495248274678e-09
NARF	4.2901862291946e-05	1.65529841656516	1.66815942678012	0.0111658454248262	6.64719558729317e-05
RPTOR	1.31640978463209e-08	2.73528217620788	1.30362740707568	-1.06915808318803	2.53003886736167e-08
FOXK2	3.90177405174882e-64	4.70401948842875	1.1679355127631	-2.00993341876424	4.6187560988377e-63
CBX4	4.65190044088486e-20	0.727568006496143	1.00671742051052	0.46850477483981	1.59218360393822e-19
DYM	6.38623112853126e-25	5.09135200974421	2.30138826690551	-1.14554441420776	2.70668427648241e-24
ZCCHC2	4.85842640586922e-07	2.21031262687779	1.15405284370802	-0.937541152967887	8.47034284738081e-07
PMAIP1	9.22589157737726e-07	5.36703207470564	5.24272279444693	-0.0338082437274236	1.58468756899775e-06
RETREG3	2.40473074062755e-27	2.20544051969143	0.636363636363636	-1.79314354832546	1.12858385895361e-26
TXNL4A	0.0514588768991999	1.6971173365814	1.23645320197044	-0.456878677703688	0.0615024583390116
BRD4	3.89600795053935e-25	7.977263499797	3.98790864308106	-1.00026157270471	1.6645358105925e-24
VAV1	0.253317390944824	4.20097442143727	2.77384684281236	-0.598835869830859	0.279815970918844
AC008764.1	1.02775479236863e-156	2.21274868047097	0.025974025974026	-6.41262614274759	3.97933808670229e-155
SOD1	0.00414607613491638	7.20706455542022	6.12315270935961	-0.2351371041049	0.00548237815492145
EMP3	0.00178962830591906	4.8607389362566	3.50783699059561	-0.470593943787615	0.00243843416902535
SAE1	0.0038961361831242	2.57612667478685	1.62516793551276	-0.664614730572647	0.00516290131646084
MYO1F	5.39594148078582e-09	2.14332115306537	2.10747872816838	-0.0243299687698433	1.05934399914169e-08
PSMB6	0.0763909547008715	1.74218432805522	1.55844155844156	-0.160793218335807	0.0897141164686064
RPS11	9.4469537967227e-92	18.2533495736906	8.11733094491715	-1.16908389072958	1.6408564141317e-90
RPL13A	1.53843662572003e-78	30.9533089727974	15.6977160770264	-0.979538973808104	2.23373786632865e-77
NOSIP	0.000855865739545388	1.32805521721478	1.27004030452306	-0.0644408501667749	0.00120047281278876
RERE	2.71963736523475e-07	5.13357693869265	3.97805642633229	-0.367900667329301	4.82294469779464e-07
EFHD2	9.33282624663306e-18	3.48518067397483	2.14196148678907	-0.702300908093729	2.89084292989459e-17
PEX14	2.42563197541998e-23	1.94803085667885	0.798925212718316	-1.28588416569664	9.61201924588067e-23
SH3BGRL3	0.000376387013896864	2.49492488834754	3.34751455441111	0.424093945389293	0.00054458175580173
RPL11	1.29373736755966e-70	44.1104344295575	22.3681146439767	-0.979676309008423	1.69923031633189e-69
KIAA0319L	1.57051667882995e-06	3.45188794153471	1.5691894312584	-1.13736610736151	2.66314347409257e-06
SERBP1	7.45089275369643e-17	4.77588306942753	2.92924317062248	-0.705239551467198	2.20677038768842e-16
BCL10	0.0017569467488856	1.22574096630126	0.756381549484998	-0.696468052035752	0.00239741962760932
PRKACB	4.08903395949995e-18	2.92976045473	1.51231527093596	-0.954023782571417	1.27937198884354e-17
RPS8	7.08127432306399e-69	34.2383272431994	15.4469323779669	-1.14829185847193	8.92240564706063e-68
MTF2	0.184823868512918	2.7795371498173	1.99507389162562	-0.478402483924066	0.208748197891983
PSMA5	0.191429515751476	2.57693869265124	2.64442454097627	0.0372955936782272	0.215619245469163
CD53	4.88491079794655e-05	4.7795371498173	5.43663233318406	0.185842350879137	7.54350371249162e-05
TIPRL	1.09259275647581e-07	2.09663012586277	1.21450962830273	-0.787698445494359	1.98687244413923e-07
MPC2	4.03856572875861e-12	2.34673162809582	1.36139722346619	-0.785564792380606	9.35869626795246e-12
DCAF6	1.78213442973568e-09	2.98741372310191	1.62875055978504	-0.87513137384087	3.5961963492549e-09
TMCO1	0.00319577098552384	1.7787251319529	1.26018808777429	-0.497204509409931	0.00426217465130682
POU2F1	0.00900722761914537	4.2440113682501	3.12315270935961	-0.442425407788569	0.0115567362997457
MGST3	1.0610567222759e-10	1.88103938286642	0.964621585311241	-0.963495055812576	2.31724314729702e-10
COP1	4.33928687356283e-32	8.03410475030451	3.60591133004926	-1.1557733505608	2.41093113737415e-31
UFC1	5.19454536582235e-12	2.30044660982542	1.24137931034483	-0.889969967564398	1.20000777655449e-11
PFDN2	3.75139389529522e-10	3.06617945594803	1.6730855351545	-0.873930932975692	7.89577072979181e-10
XPR1	1.05171213385609e-24	5.2208688591149	2.48051948051948	-1.07364763332915	4.40226801975573e-24
RGS16	1.22923198555174e-15	1.6516443361754	2.93640841916704	0.830149592343015	3.4327988657369e-15
TOR1AIP1	3.05429492677046e-11	2.43280552172148	1.08911777877295	-1.15946101833868	6.85142682124671e-11
MCL1	1.96265677951055e-145	1.42671538773853	4.33273622928795	1.60258084658725	6.69283967838598e-144
PIP5K1A	1.34892353560843e-13	2.40803897685749	1.03358710255262	-1.22019877112839	3.39468434790558e-13
ANP32E	8.43197297283021e-08	2.44092570036541	1.55485893416928	-0.650644684795398	1.54697154689091e-07
ENSA	0.868045354292995	4.76654486398701	4.27272727272727	-0.157786642458114	0.88012127166041
POGZ	0.24220228271047	2.77019894437678	2.03090013434841	-0.447870288868554	0.268495641167557
DUSP10	2.08182481189401e-06	4.62403572878603	4.1692789968652	-0.149354628607488	3.50459367110962e-06
TP53BP2	0.0935188733062852	2.46366220056841	1.54769368562472	-0.670684491407077	0.10876397123888
S100A8	2.19853758674089e-11	1.04425497360942	0.603224361845051	-0.791707415189157	4.95570904179253e-11
TPM3	6.90266008917909e-25	6.94315874949249	3.96641289744738	-0.807757290119525	2.92223092841443e-24
UBAP2L	5.48591660903785e-05	1.72634997969955	0.876847290640394	-0.977327455250922	8.45404313258445e-05
C1orf43	0.673636093140675	1.26674786845311	1.07210031347962	-0.240689500129621	0.699024388108288
GATAD2B	2.67815959567734e-97	11.1526593585059	3.05015673981191	-1.87043247656083	5.02763596824882e-96
ILF2	0.893987495560915	1.73771822980106	1.46350201522615	-0.247769436466338	0.903221397390574
GALNT2	1.72974842932046e-94	10.8920016240357	1.48231079265562	-2.87734923162052	3.10602652743196e-93
LYST	6.0659081440657e-42	11.3812423873325	4.78190774742499	-1.25099984926017	4.67779679906477e-41
ACP1	0.085533958355545	1.21031262687779	0.849977608598298	-0.509883006293572	0.100009349860824
SRP9	0.505679028107556	2.12302070645554	1.77339901477833	-0.259601263203382	0.536660130075115
DEGS1	0.174178189475118	1.54770604953309	1.1038961038961	-0.48752709596818	0.19714382773417
FBXO28	1.5276182248756e-13	2.31993503857085	1.07389162561576	-1.11123600084566	3.83400198640284e-13
ARF1	0.0243648880726951	3.17174177831912	2.64890282131661	-0.259880403983153	0.029998108302818
CNIH4	6.06391256817213e-05	1.45107592367032	0.778325123152709	-0.898678175550603	9.29849959401642e-05
ITPKB	7.35117163859943e-37	7.75761266747868	1.78996865203762	-2.11567842325076	4.83616017357063e-36
GUK1	9.11167450531546e-17	4.40113682501015	2.90326914464845	-0.600197901984083	2.68155931403465e-16
LBR	1.72470922283191e-07	1.49045879009338	0.875503806538289	-0.767571130228345	3.10121969986958e-07
PTPN7	2.09986583753473e-09	2.67641088103938	3.19659650694133	0.256237035542292	4.22130952845678e-09
RHOB	1.80325009621775e-06	1.04587900933821	1.48141513658755	0.502260017733145	3.04805848460272e-06
HNRNPLL	5.45894859083683e-38	8.6049533089728	3.064039408867	-1.48973251118569	3.70949029472404e-37
GALM	6.80963626300573e-21	5.47503045066992	7.18002686968204	0.39112225440545	2.41982963571628e-20
CAMKMT	0.0932103558232616	3.4417377182298	2.38781907747425	-0.527443629986472	0.108492183084073
EML4	2.15307926432679e-08	25.5525781567194	15.0273175100761	-0.765881360627712	4.08524534226783e-08
CALM2	0	0.98254161591555	6.9332736229288	2.81894627821446	0
RPS27A	7.20673058331372e-121	54.7990255785627	21.1141961486789	-1.37593691733123	1.78582783854514e-119
WDPCP	8.53500688273631e-12	1.7787251319529	0.752351097178683	-1.24136560498034	1.95710182499265e-11
VPS54	7.20771853546875e-09	2.38733252131547	3.40886699507389	0.513892783226783	1.40047515924398e-08
ASXL2	7.7161252843054e-10	4.54770604953309	2.75996417375728	-0.720489465694258	1.59515226261197e-09
SNRPG	6.08051810907158e-09	2.98741372310191	2.01209135691894	-0.570201237773049	1.18704232202831e-08
SNRNP200	1.85324633576038e-11	1.93503857084856	0.857142857142857	-1.17475474502776	4.19519892205928e-11
SLC20A1	0.00987499540503942	3.03735282176208	2.14017017465293	-0.505088986629137	0.0126395860607891
ZC3H8	8.39976536699398e-07	1.40479090539992	1.44782803403493	0.043534846278486	1.44881335819567e-06
UBXN4	0.000575208889732653	5.17945594803086	3.61038961038961	-0.520646032620757	0.000817297952269217
UBR3	8.42225269399694e-09	3.32318311002842	1.73936408419167	-0.934005839265836	1.63304711860128e-08
HSPD1	1.08894725651329e-05	10.4478278522127	10.1867442901926	-0.036509994948405	1.75601603143596e-05
NBEAL1	1.70703563675113e-07	2.32399512789281	1.346171070309	-0.787745286133816	3.07266414615203e-07
RHBDD1	0.444628248345647	1.79171741778319	1.32109270040305	-0.439611416162933	0.475318722778479
DIS3L2	0.133292541234907	1.94559480308567	1.2987012987013	-0.583141631210001	0.152633510711691
[truncated: 1,718 more rows]
